# Supplementary material for: The Preservation of Muscle Mitochondrial Machinery During Hypometabolic Hibernation in Scandinavian Brown Bears ( Ursus arctos )
Source: Acta Physiol (Oxf). 2026 Feb 23;242(4):e70177. doi: 10.1111/apha.70177 (PMC12926787; doi:10.1111/apha.70177)
Supplement: Supplementary file 4 — Table S2: List of 1335 proteins quantified using label‐free proteomics in skeletal muscle from hibernating vs. summer‐active brown bears ( Ursus arctos ). [file APHA-242-e70177-s001.zip › Table S2_muscle proteome.xlsx]

## Sheet: Identification
Table SX. List of 1705 proteins identified using label-free proteomics in skeletal muscle from hibernating vs. summer-active brown bears (Ursus arctos)
	Protein identification using Andromeda search engine																													Human protein homologues retrieved from Swissprot using Fasta program (v36; http://fasta.bioch.virginia.edu/fasta_www2/fasta_down.shtml; Swissprot human database, TaxId 9606; Refseq identifiers were mapped to UniprotKb identifiers prior to query) #WARNING: Few entries are highlighted in blue in the column "Human entry name"". They correspond to 37 human entries matching 2 or 3 different Ursus arc…							Manual validation of correspondences between bear entries and human homologues	Quantification with Maxquant (LFQ intensities) in summer-active bears							Quantification with Maxquant (LFQ intensities) in hibernating bears
N°	1rst ID	Majority protein IDs	Protein IDs	Fasta headers	Leading protein Gene name	Peptide counts (all)	Peptide counts (razor+unique)	Peptide counts (unique)	Number of proteins	Peptides	Razor + unique peptides	Unique peptides	Sequence coverage [%]	Unique + razor sequence coverage [%]	Unique sequence coverage [%]	Mol. weight [kDa]	Sequence length	Sequence lengths	Q-value	Score	id	Peptide IDs	Peptide is razor	Mod. peptide IDs	Evidence IDs	MS/MS IDs	Best MS/MS	Oxidation (M) site IDs	Oxidation (M) site positions	Used "Ursus identifier" for Query	Human entry name in Swissprot	Swissprot Accession number (human)	E value	Identity	Similary	Protein name		Bear ID: W1404	Bear ID: W1407	Bear ID: W1509_16	Bear ID: W1509_17	Bear ID: W1601	Bear ID: W1608	Bear ID: W1610	Bear ID: W1404	Bear ID: W1407	Bear ID: W1509_16	Bear ID: W1509_17	Bear ID: W1601
1	NP_597968.1	NP_597968.1	NP_597968.1	NADH dehydrogenase subunit 1 (mitochondrion) [Ursus arctos]	ND1	7	7	7	1	7	7	7	15.4	15.4	15.4	35.782	318	318	0	31.778	23	5382;6555;9314;9664;18663;19970;20038	True;True;True;True;True;True;True	5710;6954;9904;10282;19987;21376;21451	136829;163490;163491;163492;163493;163494;163495;163496;163497;163498;163499;163500;163501;163502;163503;163504;163505;163506;163507;163508;163509;163510;163511;163512;163513;163514;163515;163516;163517;163518;163519;163520;163521;163522;163523;163524;163525;163526;163527;163528;163529;163530;163531;163532;163533;163534;163535;163536;235159;235160;235161;235162;235163;235164;235165;235166;235167;…	141487;169059;169060;169061;169062;169063;169064;169065;169066;169067;169068;169069;169070;169071;169072;169073;169074;169075;169076;169077;169078;169079;169080;169081;169082;169083;169084;169085;169086;169087;169088;169089;169090;169091;169092;169093;169094;169095;169096;169097;169098;169099;169100;169101;169102;169103;241671;241672;241673;241674;241675;241676;241677;241678;241679;241680;241681;…	141487;169091;241672;252384;501311;539678;541440			NP_597968.1	NU1M_HUMAN	P03886	5.3e-151	0.789	0.931	NADH-ubiquinone oxidoreductase chain 1 OS=Homo sapiens OX=9606 GN=MT-ND1 PE=1 SV=1	Match	126110000	247330000	81559000	157430000	235950000	190920000	138610000	122220000	123330000	139580000	103650000	134780000
2	NP_597969.1	NP_597969.1	NP_597969.1	NADH dehydrogenase subunit 2 (mitochondrion) [Ursus arctos]	ND2	2	2	2	1	2	2	2	7.5	7.5	7.5	38.744	347	347	0	18.586	24	9917;19863	True;True	10560;21264	253176;253177;253178;253179;253180;253181;253182;253183;253184;253185;253186;253187;253188;253189;253190;518645;518646;518647;518648;518649;518650;518651;518652;518653;518654;518655;518656;518657;518658;518659;518660;518661;518662;518663	259852;259853;259854;259855;259856;259857;259858;259859;259860;259861;259862;259863;259864;259865;259866;259867;259868;259869;537190;537191;537192;537193;537194;537195;537196;537197;537198;537199;537200;537201;537202;537203;537204;537205;537206	259860;537195			NP_597969.1	NU2M_HUMAN	P03891	9.1e-132	0.594	0.847	NADH-ubiquinone oxidoreductase chain 2 OS=Homo sapiens OX=9606 GN=MT-ND2 PE=1 SV=2	Match	94746000	189490000		118970000	211010000	166630000	108900000		107540000	111540000		92387000
3	NP_597970.1	NP_597970.1	NP_597970.1	cytochrome c oxidase subunit I (mitochondrion) [Ursus arctos]	COX1	3	3	3	1	3	3	3	7.6	7.6	7.6	56.958	514	514	0.00085397	10.831	25	1859;18177;19831	True;True;True	1974;19477;21229	47460;47461;47462;47463;47464;47465;47466;47467;47468;47469;47470;47471;47472;469846;469847;469848;469849;469850;469851;469852;469853;469854;469855;469856;469857;469858;469859;469860;469861;469862;469863;469864;469865;469866;469867;469868;469869;469870;469871;469872;517995;517996;517997;517998;517999;518000;518001;518002	47953;47954;47955;47956;47957;47958;47959;47960;47961;485586;485587;485588;485589;485590;485591;485592;485593;485594;485595;485596;485597;485598;485599;485600;485601;485602;485603;485604;485605;485606;485607;485608;485609;485610;485611;485612;485613;485614;536567;536568;536569;536570;536571	47957;485601;536569			NP_597970.1	COX1_HUMAN	P00395	0	0.924	0.977	Cytochrome c oxidase subunit 1 OS=Homo sapiens OX=9606 GN=MT-CO1 PE=1 SV=1	Match	249830000	199560000	144240000	221730000	363160000	244600000	133140000		83288000	198550000	132000000	87133000
4	NP_597971.1	NP_597971.1	NP_597971.1	cytochrome c oxidase subunit II (mitochondrion) [Ursus arctos]	COX2	6	6	6	1	6	6	6	39.6	39.6	39.6	26.004	227	227	0	147.47	26	10874;11208;12521;16517;17155;19597	True;True;True;True;True;True	11566;11922;11923;11924;13381;13382;17698;18373;18374;20982;20983;20984	282411;282412;282413;282414;282415;282416;282417;282418;282419;282420;282421;292039;292040;292041;292042;292043;292044;292045;292046;292047;292048;292049;292050;292051;292052;292053;292054;292055;292056;292057;292058;292059;292060;292061;292062;292063;292064;292065;292066;292067;292068;292069;292070;292071;292072;292073;292074;292075;292076;292077;292078;292079;292080;292081;292082;292083;292084;…	292272;292273;292274;292275;292276;292277;292278;302704;302705;302706;302707;302708;302709;302710;302711;302712;302713;302714;302715;302716;302717;302718;302719;302720;302721;302722;302723;302724;302725;302726;302727;302728;302729;302730;302731;302732;302733;302734;302735;302736;302737;302738;302739;302740;302741;302742;302743;302744;302745;302746;302747;302748;302749;302750;302751;302752;302753;…	292278;302715;338376;434393;452809;529057	14;15;16;17;18;19	100;146;148;152;185;187	NP_597971.1	COX2_HUMAN	P00403	8.2e-106	0.755	0.886	Cytochrome c oxidase subunit 2 OS=Homo sapiens OX=9606 GN=MT-CO2 PE=1 SV=1	Match	3.715e+09	3.3036e+09	4568500000	3.719e+09	4561000000	4.1679e+09	2864400000	1895199999.9999998	2219200000	1925699999.9999998	2605600000	3103999999.9999995
5	NP_597972.1	NP_597972.1	NP_597972.1	ATP synthase F0 subunit 8 (mitochondrion) [Ursus arctos]	ATP8	2	2	2	1	2	2	2	26.9	26.9	26.9	7.8072	67	67	0.002439	3.8842	27	9074;9471	True;True	9649;10069	229000;229001;229002;229003;229004;229005;229006;229007;229008;229009;229010;229011;229012;229013;229014;229015;229016;229017;229018;229019;229020;229021;229022;229023;229024;229025;229026;229027;240105;240106;240107;240108;240109;240110;240111;240112;240113;240114;240115;240116;240117;240118;240119;240120	235688;235689;235690;235691;235692;235693;235694;235695;235696;235697;235698;235699;235700;235701;235702;235703;235704;235705;235706;235707;235708;235709;235710;235711;235712;235713;235714;246570;246571;246572;246573;246574;246575;246576;246577;246578;246579;246580;246581;246582;246583;246584	235704;246576			NP_597972.1	ATP8_HUMAN	P03928	1.5e-10	0.464	0.681	ATP synthase protein 8 OS=Homo sapiens OX=9606 GN=MT-ATP8 PE=1 SV=1	Match	579380000	737170000	915370000	976470000	880740000	881320000	614930000	554910000	507800000	301270000	351700000	784080000
6	NP_597973.1	NP_597973.1	NP_597973.1	ATP synthase F0 subunit 6 (mitochondrion) [Ursus arctos]	ATP6	3	3	3	1	3	3	3	10.6	10.6	10.6	24.825	226	226	0.00082988	9.9273	28	10619;12071;14534	True;True;True	11301;12837;15589	275587;275588;275589;275590;275591;275592;275593;275594;315494;315495;315496;315497;315498;315499;315500;315501;315502;315503;315504;315505;315506;315507;315508;315509;315510;315511;315512;315513;315514;315515;315516;315517;315518;315519;315520;315521;315522;315523;315524;315525;315526;315527;315528;315529;315530;315531;374849;374850;374851;374852;374853;374854;374855;374856;374857	285476;285477;285478;285479;285480;285481;326955;326956;326957;326958;326959;326960;326961;326962;326963;326964;326965;326966;326967;326968;326969;326970;326971;326972;326973;326974;326975;326976;326977;326978;326979;326980;326981;326982;326983;326984;326985;326986;326987;326988;326989;326990;326991;326992;386611;386612;386613;386614	285478;326981;386611			NP_597973.1	ATP6_HUMAN	P00846	1.4e-90	0.739	0.934	ATP synthase subunit a OS=Homo sapiens OX=9606 GN=MT-ATP6 PE=1 SV=1	Match	308140000	416170000	346470000	398330000	482010000	475550000	399820000	325520000	315320000	450140000	334780000	355040000
7	NP_597977.1	NP_597977.1	NP_597977.1	NADH dehydrogenase subunit 4 (mitochondrion) [Ursus arctos]	ND4	5	5	5	1	5	5	5	16.3	16.3	16.3	51.696	459	459	0	104.38	29	723;724;4217;8122;12638	True;True;True;True;True	769;770;4478;4479;8623;13533	18997;18998;18999;19000;19001;19002;19003;19004;19005;19006;19007;19008;19009;19010;19011;19012;19013;19014;19015;19016;19017;19018;106634;106635;106636;106637;106638;106639;106640;106641;106642;106643;106644;106645;106646;106647;106648;106649;106650;106651;106652;106653;106654;106655;106656;106657;106658;106659;106660;106661;106662;106663;106664;106665;106666;106667;106668;106669;106670;106671;1…	19601;19602;19603;19604;19605;19606;19607;19608;19609;19610;19611;19612;19613;19614;19615;19616;19617;19618;19619;19620;109495;109496;109497;109498;109499;109500;109501;109502;109503;109504;109505;109506;109507;109508;109509;109510;109511;109512;109513;109514;109515;109516;109517;109518;109519;109520;109521;109522;109523;109524;109525;109526;109527;109528;109529;109530;109531;109532;109533;109534…	19613;19620;109537;211876;341414	20	437	NP_597977.1	NU4M_HUMAN	P03905	2.4e-146	0.735	0.899	NADH-ubiquinone oxidoreductase chain 4 OS=Homo sapiens OX=9606 GN=MT-ND4 PE=1 SV=1	Match	120130000	166690000	43948000	154400000	242650000	196520000	104400000	70597000	69512000	160780000	108800000	130010000
8	NP_597978.1	NP_597978.1	NP_597978.1	NADH dehydrogenase subunit 5 (mitochondrion) [Ursus arctos]	ND5	5	5	5	1	5	5	5	10.6	10.6	10.6	68.274	606	606	0	19.647	30	253;8960;10073;11000;12255	True;True;True;True;True	269;9531;10725;11694;11695;13039;13040	6805;6806;225734;225735;225736;225737;225738;225739;225740;225741;225742;225743;225744;225745;225746;225747;225748;225749;225750;225751;225752;259518;259519;259520;259521;259522;259523;285557;285558;285559;285560;285561;285562;285563;285564;285565;285566;285567;285568;285569;285570;285571;285572;285573;285574;285575;285576;319316;319317;319318;319319;319320;319321;319322;319323;319324;319325;3193…	6935;232132;232133;232134;232135;232136;232137;232138;232139;232140;232141;232142;232143;232144;232145;232146;232147;232148;232149;232150;268340;268341;268342;268343;268344;268345;295349;295350;295351;295352;295353;295354;295355;295356;295357;295358;295359;295360;295361;295362;330680;330681;330682;330683;330684;330685;330686;330687;330688;330689;330690;330691;330692;330693;330694;330695;330696;33…	6935;232137;268343;295353;330698	21	548	NP_597978.1	NU5M_HUMAN	P03915	1.1e-181	0.685	0.871	NADH-ubiquinone oxidoreductase chain 5 OS=Homo sapiens OX=9606 GN=MT-ND5 PE=1 SV=2	Match	331550000	335400000	222160000	403130000	499550000	150730000	402450000	232100000	221170000	370130000	204160000	302430000
9	NP_597980.1	NP_597980.1	NP_597980.1	cytochrome b (mitochondrion) [Ursus arctos]	CYTB	2	2	2	1	2	2	2	5	5	5	42.411	379	379	0.0019036	4.3669	31	3176;8541	True;True	3374;9083	82762;82763;82764;82765;82766;82767;82768;82769;82770;82771;82772;82773;82774;82775;82776;82777;82778;82779;82780;82781;82782;82783;82784;82785;82786;82787;82788;82789;82790;82791;82792;82793;82794;82795;82796;82797;82798;216254;216255;216256;216257;216258;216259;216260;216261;216262;216263;216264;216265;216266;216267;216268;216269;216270;216271;216272;216273	84947;84948;84949;84950;84951;84952;84953;84954;84955;84956;84957;84958;84959;84960;84961;84962;84963;84964;84965;84966;84967;84968;84969;84970;84971;84972;84973;84974;84975;84976;84977;84978;84979;84980;84981;84982;84983;222760;222761;222762;222763;222764;222765;222766;222767;222768;222769;222770;222771;222772;222773;222774	84948;222763			NP_597980.1	CYB_HUMAN	P00156	4.6e-165	0.805	0.939	Cytochrome b OS=Homo sapiens OX=9606 GN=MT-CYB PE=1 SV=2	Match	41922000	40638000	53948000	54486000	72940000	56985000	45172000	27119000	42929000	46622000	39321000	45294000
10	XP_026333960.1	XP_026333960.1;XP_026370663.1	XP_026333960.1;XP_026370663.1	serine/threonine-protein phosphatase PP1-beta catalytic subunit [Ursus arctos]; serine/threonine-protein phosphatase PP1-gamma catalytic subunit [Ursus arctos]	PPP1CB	14;9	14;9	5;0	2	14	14	5	54.4	54.4	22.9	37.186	327	327;337	0	38.907	60	270;719;3861;6469;7072;7678;8224;9007;9064;10274;14649;16052;16694;20459	True;True;True;True;True;True;True;True;True;True;True;True;True;True	288;764;4102;6864;7496;8145;8734;9579;9580;9639;10939;15710;17201;17881;21891	7055;7056;7057;7058;7059;7060;7061;7062;7063;7064;7065;18866;18867;18868;18869;18870;18871;18872;18873;18874;18875;18876;18877;18878;18879;18880;18881;18882;18883;18884;98436;98437;98438;98439;98440;98441;98442;98443;98444;98445;98446;98447;98448;98449;98450;98451;98452;98453;98454;98455;98456;98457;98458;98459;98460;98461;98462;98463;98464;98465;98466;98467;98468;98469;98470;98471;98472;98473;98…	7190;7191;7192;7193;7194;7195;7196;7197;7198;19477;19478;19479;19480;19481;19482;19483;19484;19485;19486;19487;19488;19489;19490;19491;19492;19493;19494;100943;100944;100945;100946;100947;100948;100949;100950;100951;100952;100953;100954;100955;100956;100957;100958;100959;100960;100961;100962;100963;100964;100965;100966;100967;100968;100969;100970;100971;100972;100973;100974;100975;100976;100977;1…	7197;19491;100961;167306;183040;199297;214667;233065;235580;273765;389018;423299;438746;550856			XP_026333960.1	PP1B_HUMAN	P62140	1.2e-163	1	1	Serine/threonine-protein phosphatase PP1-beta catalytic subunit OS=Homo sapiens OX=9606 GN=PPP1CB PE=1 SV=3	Match		99329000	128340000	127120000	109190000	86188000		122060000	126640000	114320000	68345000	104300000
11	XP_044247840.3	XP_044247840.3;XP_026333961.3;XP_057171681.1;XP_057165939.1;XP_057165938.1;XP_048069597.1;XP_057165940.1	XP_044247840.3;XP_026333961.3;XP_057171681.1;XP_057165939.1;XP_057165938.1;XP_048069597.1;XP_057165940.1	pseudouridine-5-phosphatase isoform X3 [Ursus arctos]; pseudouridine-5-phosphatase isoform X2 [Ursus arctos]; pseudouridine-5-phosphatase isoform X1 [Ursus arctos]; pseudouridine-5-phosphatase-like isoform X3 [Ursus arctos]; pseudouridine-5-phosphata	PUDP	6;6;6;5;5;5;3	6;6;6;5;5;5;3	6;6;6;5;5;5;3	7	6	6	6	42.1	42.1	42.1	21.138	190	190;231;238;231;238;257;205	0	36.387	61	171;911;3596;7173;9122;12203	True;True;True;True;True;True	182;968;3823;7599;9700;12973	4508;4509;4510;4511;4512;4513;4514;4515;4516;4517;4518;4519;4520;4521;4522;4523;4524;23706;23707;23708;23709;23710;23711;23712;23713;23714;23715;23716;23717;23718;23719;23720;23721;23722;23723;23724;23725;23726;23727;23728;23729;23730;23731;23732;23733;23734;23735;23736;23737;23738;23739;92871;92872;92873;179598;179599;179600;179601;179602;179603;179604;179605;179606;230410;230411;230412;230413;2…	4578;4579;4580;4581;4582;4583;4584;4585;4586;4587;4588;4589;4590;4591;4592;24287;24288;24289;24290;24291;24292;24293;24294;24295;24296;24297;24298;24299;24300;24301;24302;24303;24304;24305;24306;24307;24308;24309;24310;24311;24312;24313;24314;24315;24316;24317;95403;95404;95405;185648;185649;185650;185651;185652;185653;237093;237094;237095;237096;237097;237098;237099;237100;237101;237102;237103;2…	4588;24307;95403;185650;237102;329271			XP_044247840.3	HDHD1_HUMAN	Q08623	1e-67	0.869	0.949	Pseudouridine-5'-phosphatase OS=Homo sapiens OX=9606 GN=PUDP PE=1 SV=3	Match	15365000	24915000	28179000	19486000	35224000	22979000	20289000	52169000	25546000	12020000	5203800	37710000
12	XP_026333993.1	XP_026333993.1	XP_026333993.1;XP_026354872.1	ADP/ATP translocase 3 [Ursus arctos]	LOC113240791	15;4	4;0	3;0	2	15	4	3	46	12.8	9.7	32.892	298	298;323	0	12.283	62	222;496;2313;4346;5728;6431;6432;6474;10974;12587;16492;18544;20100;20126;20127	False;False;True;True;False;True;True;False;False;False;False;False;False;False;False	236;524;2442;4619;6076;6819;6820;6869;11667;13465;17673;19860;21516;21543;21544	5834;5835;5836;5837;5838;5839;5840;5841;5842;5843;5844;5845;5846;5847;5848;5849;5850;5851;5852;5853;5854;5855;5856;5857;5858;5859;5860;5861;5862;5863;5864;5865;5866;5867;5868;5869;5870;5871;5872;5873;5874;5875;5876;5877;5878;5879;5880;5881;5882;5883;5884;5885;5886;5887;5888;5889;5890;5891;5892;5893;5894;5895;5896;5897;5898;5899;13114;57502;57503;57504;57505;57506;57507;57508;57509;109605;109606;1…	5919;5920;5921;5922;5923;5924;5925;5926;5927;5928;5929;5930;5931;5932;5933;5934;5935;5936;5937;5938;5939;5940;5941;5942;5943;5944;5945;5946;5947;5948;5949;5950;5951;5952;5953;5954;5955;5956;5957;5958;5959;5960;5961;5962;5963;5964;5965;5966;5967;5968;5969;5970;5971;5972;5973;5974;5975;5976;5977;5978;5979;5980;5981;5982;5983;5984;5985;5986;5987;5988;13685;58032;58033;58034;58035;58036;112517;112518…	5980;13685;58034;112523;149007;166357;166525;167370;294961;339952;434080;497920;542738;543344;543357			XP_026333993.1	ADT3_HUMAN	P12236	7.2e-149	0.99	0.997	ADP/ATP translocase 3 OS=Homo sapiens OX=9606 GN=SLC25A6 PE=1 SV=4	Match	1.5988e+09	2.0486e+09	2652200000	2238000000	3668499999.9999995	3194399999.9999995	2067299999.9999998	1603999999.9999998	1069899999.9999999	2381200000	1628899999.9999998	1959399999.9999998
13	XP_026334058.1	XP_026334058.1	XP_026334058.1	peptidyl-prolyl cis-trans isomerase B [Ursus arctos]	PPIB	6	6	5	1	6	6	5	30.6	30.6	24.5	23.801	216	216	0	21.695	63	2327;7545;7869;17537;18629;19572	True;True;True;True;True;True	2458;8009;8354;18789;19950;20956	57867;57868;57869;57870;57871;57872;57873;57874;57875;57876;57877;57878;189810;189811;189812;189813;189814;189815;189816;198730;198731;198732;198733;198734;198735;198736;198737;198738;198739;198740;198741;198742;198743;198744;198745;198746;198747;198748;198749;198750;198751;198752;198753;449638;449639;449640;449641;449642;449643;449644;449645;449646;449647;449648;449649;449650;449651;449652;48415…	58431;58432;58433;58434;58435;58436;58437;58438;58439;58440;58441;196100;196101;196102;196103;196104;196105;205223;205224;205225;205226;205227;205228;205229;205230;205231;205232;205233;205234;205235;205236;205237;205238;205239;205240;205241;205242;205243;205244;205245;463035;463036;463037;463038;463039;463040;463041;463042;463043;463044;463045;463046;463047;500505;500506;526736;526737;526738;5267…	58433;196100;205245;463040;500505;526737			XP_026334058.1	PPIB_HUMAN	P23284	2.1e-99	0.958	0.991	Peptidyl-prolyl cis-trans isomerase B OS=Homo sapiens OX=9606 GN=PPIB PE=1 SV=2	Match	60910000	41530000	74912000	40022000	48051000	82671000	30261000	29038000	42154000	30529000	32933000	32465000
14	XP_044247860.2	XP_044247860.2;XP_048078216.2;XP_048078212.1;XP_026334105.3	XP_044247860.2;XP_048078216.2;XP_048078212.1;XP_026334105.3	cartilage intermediate layer protein 1 isoform X3 [Ursus arctos]; cartilage intermediate layer protein 1 isoform X4 [Ursus arctos]; cartilage intermediate layer protein 1 isoform X2 [Ursus arctos]; cartilage intermediate layer protein 1 isoform X1 [Ursus	CILP	3;3;3;3	3;3;3;3	3;3;3;3	4	3	3	3	3.4	3.4	3.4	122.68	1099	1099;1153;1189;1274	0	13.798	64	5196;15902;18479	True;True;True	5510;17044;19793	132273;132274;132275;132276;132277;132278;132279;408337;408338;408339;408340;408341;408342;408343;408344;408345;408346;408347;408348;408349;408350;408351;408352;408353;408354;408355;408356;408357;408358;408359;408360;408361;408362;408363;408364;408365;408366;408367;408368;408369;408370;408371;408372;408373;408374;408375;408376;408377;408378;408379;408380;408381;408382;408383;478036	136707;136708;136709;136710;136711;136712;420496;420497;420498;420499;420500;420501;420502;420503;420504;420505;420506;420507;420508;420509;420510;420511;420512;420513;420514;420515;420516;420517;420518;420519;420520;420521;420522;420523;420524;420525;420526;420527;420528;420529;420530;420531;420532;420533;420534;420535;420536;420537;420538;493895	136709;420499;493895			XP_044247860.2	CILP1_HUMAN	O75339	0	0.835	0.896	Cartilage intermediate layer protein 1 OS=Homo sapiens OX=9606 GN=CILP PE=1 SV=4	Match	447580000	210420000	336020000	311070000	243640000	245610000	249030000	205340000	310820000	155900000	448220000	297670000
15	XP_057159632.1	XP_057159632.1;XP_026334141.1;XP_026334140.1	XP_057159632.1;XP_026334141.1;XP_026334140.1	dual specificity mitogen-activated protein kinase kinase 1 isoform X3 [Ursus arctos]; dual specificity mitogen-activated protein kinase kinase 1 isoform X2 [Ursus arctos]; dual specificity mitogen-activated protein kinase kinase 1 isoform X1 [Ursus arctos	MAP2K1	8;8;8	8;8;8	6;6;6	3	8	8	6	31.1	31.1	22.3	41.55	373	373;391;393	0	16.913	65	8538;8720;9926;10647;11340;11441;19236;19242	True;True;True;True;True;True;True;True	9080;9274;10569;11329;12064;12169;20597;20603	216220;216221;216222;216223;216224;216225;220184;253334;253335;253336;253337;253338;253339;253340;253341;253342;276040;276041;276042;276043;276044;276045;276046;276047;276048;276049;276050;276051;276052;276053;276054;276055;295438;295439;295440;295441;295442;295443;295444;295445;295446;295447;295448;297932;297933;297934;297935;499854;499855;499856;499940	222731;222732;222733;226573;260011;260012;260013;260014;260015;260016;285920;285921;285922;285923;285924;285925;285926;285927;285928;285929;285930;285931;285932;285933;285934;306111;306112;306113;306114;306115;306116;306117;306118;306119;306120;308556;308557;516249;516250;516251;516332	222732;226573;260013;285922;306117;308556;516250;516332			XP_057159632.1	MP2K1_HUMAN	Q02750	1.6e-98	0.992	1	Dual specificity mitogen-activated protein kinase kinase 1 OS=Homo sapiens OX=9606 GN=MAP2K1 PE=1 SV=2	Match	41087000	14166000		19638000	48757000	27542000		26311000				23751000
16	XP_026334147.1	XP_026334147.1	XP_026334147.1	60S ribosomal protein L4 [Ursus arctos]	RPL4	11	11	11	1	11	11	11	33.3	33.3	33.3	47.063	420	420	0	29.464	66	1258;4816;6508;7799;7800;9395;13143;13657;13924;14596;19965	True;True;True;True;True;True;True;True;True;True;True	1346;5108;6905;8277;8278;9988;14111;14669;14946;15654;21370	32633;32634;32635;32636;32637;32638;32639;32640;32641;32642;32643;32644;32645;32646;32647;32648;32649;32650;32651;32652;32653;32654;32655;32656;32657;32658;32659;32660;32661;32662;32663;32664;32665;32666;32667;32668;32669;32670;32671;32672;32673;32674;32675;32676;32677;32678;32679;32680;32681;32682;32683;32684;32685;32686;32687;32688;32689;119285;162587;162588;162589;162590;197019;197020;197021;1…	33250;33251;33252;33253;33254;33255;33256;33257;33258;33259;33260;33261;33262;33263;33264;33265;33266;33267;33268;33269;33270;33271;33272;33273;33274;33275;33276;33277;33278;33279;33280;33281;33282;33283;33284;33285;33286;33287;33288;33289;33290;33291;33292;33293;33294;33295;33296;33297;33298;33299;33300;33301;33302;33303;33304;33305;33306;33307;33308;122142;168204;203532;203533;203534;203535;203…	33281;122142;168204;203532;203543;244179;354289;367827;372789;387932;539603			XP_026334147.1	RL4_HUMAN	P36578	9e-179	0.953	0.979	Large ribosomal subunit protein uL4 OS=Homo sapiens OX=9606 GN=RPL4 PE=1 SV=5	Match	80182000	49175000	110060000	81564000	77901000	81610000	89235000	72022000	69086000	47466000	56904000	74332000
17	XP_026334198.1	XP_026334198.1	XP_026334198.1	60S acidic ribosomal protein P1 [Ursus arctos]	RPLP1	2	2	2	1	2	2	2	42.1	42.1	42.1	11.544	114	114	0	36.138	67	88;1491	True;True	90;1591	2141;2142;2143;2144;2145;2146;2147;2148;2149;2150;2151;2152;2153;2154;2155;2156;2157;2158;2159;2160;2161;38367;38368;38369;38370;38371;38372;38373;38374;38375;38376;38377;38378;38379;38380	2197;2198;2199;2200;2201;2202;2203;2204;2205;2206;2207;2208;2209;2210;2211;2212;2213;2214;2215;2216;38890;38891;38892;38893;38894;38895;38896;38897;38898;38899;38900;38901;38902;38903	2197;38891			XP_026334198.1	RLA1_HUMAN	P05386	1.9e-30	0.991	1	Large ribosomal subunit protein P1 OS=Homo sapiens OX=9606 GN=RPLP1 PE=1 SV=1	Match	57957000	32596000		63570000	72021000	107640000	119670000		68529000	83405000	55011000	76102000
18	XP_026334228.1	XP_026334228.1	XP_026334228.1	sentrin-specific protease 8 [Ursus arctos]	SENP8	2	2	2	1	2	2	2	14.2	14.2	14.2	24.198	212	212	0.000757	7.591	68	401;12287	True;True	428;13079	10927;10928;10929;10930;10931;10932;10933;10934;10935;10936;10937;10938;10939;10940;10941;10942;10943;10944;10945;10946;10947;10948;10949;10950;320027;320028;320029;320030;320031;320032;320033;320034;320035;320036;320037;320038;320039;320040;320041;320042;320043;320044;320045;320046;320047;320048;320049;320050;320051;320052;320053;320054	11511;11512;11513;11514;11515;11516;11517;11518;11519;11520;11521;11522;11523;11524;11525;11526;11527;11528;11529;11530;11531;11532;11533;11534;331377;331378;331379;331380;331381;331382;331383;331384;331385;331386;331387;331388;331389;331390;331391;331392;331393;331394;331395;331396;331397;331398;331399;331400;331401;331402	11521;331398			XP_026334228.1	SENP8_HUMAN	Q96LD8	3.5e-115	0.953	0.981	Sentrin-specific protease 8 OS=Homo sapiens OX=9606 GN=SENP8 PE=1 SV=1	Match	12477000	12855000	21471000	18995000	16689000	16399000	18123000	21686000	21029000	9902300	11173000	11829000
19	XP_026334238.1	XP_026334238.1	XP_026334238.1;XP_057171148.1	pyruvate kinase PKM isoform X2 [Ursus arctos]	PKM	47;2	47;2	5;0	2	47	47	5	79.8	79.8	10	58.057	531	531;566	0	323.31	69	391;392;610;1256;1907;1965;2920;3331;4837;5016;5613;5614;5779;5780;5805;5806;5812;6141;6142;6687;6688;6724;6901;6902;7833;8867;9093;9289;9329;9423;10002;10265;11169;12662;13559;13862;13870;14058;14059;14075;14411;14874;15465;15622;16482;16483;18899	True;True;True;True;True;True;True;True;True;True;True;True;True;True;True;True;True;True;True;True;True;True;True;True;True;True;True;True;True;True;True;True;True;True;True;True;True;True;True;True;True;True;True;True;True;True;True	417;418;419;648;649;650;1344;2022;2082;3096;3538;3539;5130;5131;5321;5322;5954;5955;6130;6131;6156;6157;6158;6164;6509;6510;7094;7095;7133;7134;7319;7320;8317;9431;9432;9669;9876;9919;10020;10648;10928;11881;13565;13566;14560;14881;14882;14890;15093;15094;15110;15461;15944;15945;16573;16735;16736;16737;17663;17664;20245;20246	10733;10734;10735;10736;10737;10738;10739;10740;10741;10742;10743;10744;10745;10746;10747;10748;10749;10750;10751;10752;10753;10754;10755;10756;10757;10758;10759;10760;10761;10762;10763;10764;10765;10766;10767;10768;10769;10770;10771;10772;10773;10774;10775;10776;10777;10778;10779;10780;10781;10782;10783;10784;10785;10786;10787;10788;10789;10790;10791;10792;10793;10794;10795;10796;10797;10798;107…	11315;11316;11317;11318;11319;11320;11321;11322;11323;11324;11325;11326;11327;11328;11329;11330;11331;11332;11333;11334;11335;11336;11337;11338;11339;11340;11341;11342;11343;11344;11345;11346;11347;11348;11349;11350;11351;11352;11353;11354;11355;11356;11357;11358;11359;11360;11361;11362;11363;11364;11365;11366;11367;11368;11369;11370;11371;11372;11373;11374;11375;11376;11377;11378;11379;11380;113…	11318;11409;16784;33189;48796;49682;76616;88778;122560;132041;146823;146839;149930;149947;150158;150200;150348;156617;156653;172505;172530;173364;177975;178083;204562;229610;236316;241105;242274;245170;266509;273532;301740;342227;365603;371645;371782;375465;375513;375818;383846;393742;410167;413433;433746;433771;507262	34;35;36;37;38;39;40;41;42;43;44	22;30;149;239;291;330;334;360;389;409;525	XP_026334238.1	KPYM_HUMAN	P14618	1.4e-217	0.944	0.977	Pyruvate kinase PKM OS=Homo sapiens OX=9606 GN=PKM PE=1 SV=4	Match	1542499999.9999998	1290700000	1995499999.9999998	1573599999.9999998	1254700000	1199500000	1405800000	1246800000	1510599999.9999998	1368500000	1427700000	1232200000
20	XP_026334239.1	XP_026334239.1	XP_026334239.1	pyruvate kinase PKM isoform X1 [Ursus arctos]	PKM	44	2	2	1	44	2	2	77.2	7.3	7.3	57.916	531	531	0	16.543	70	391;392;610;1256;1907;2920;3330;4837;5016;5613;5614;5779;5780;5805;5806;5812;6141;6142;6687;6688;6901;6902;7833;8867;9093;9289;9329;9848;10002;11169;12662;13559;13862;13870;14058;14059;14075;14411;14874;15465;15622;16482;16483;18899	False;False;False;False;False;False;True;False;False;False;False;False;False;False;False;False;False;False;False;False;False;False;False;False;False;False;False;True;False;False;False;False;False;False;False;False;False;False;False;False;False;False;False;False	417;418;419;648;649;650;1344;2022;3096;3537;5130;5131;5321;5322;5954;5955;6130;6131;6156;6157;6158;6164;6509;6510;7094;7095;7319;7320;8317;9431;9432;9669;9876;9919;10484;10648;11881;13565;13566;14560;14881;14882;14890;15093;15094;15110;15461;15944;15945;16573;16735;16736;16737;17663;17664;20245;20246	10733;10734;10735;10736;10737;10738;10739;10740;10741;10742;10743;10744;10745;10746;10747;10748;10749;10750;10751;10752;10753;10754;10755;10756;10757;10758;10759;10760;10761;10762;10763;10764;10765;10766;10767;10768;10769;10770;10771;10772;10773;10774;10775;10776;10777;10778;10779;10780;10781;10782;10783;10784;10785;10786;10787;10788;10789;10790;10791;10792;10793;10794;10795;10796;10797;10798;107…	11315;11316;11317;11318;11319;11320;11321;11322;11323;11324;11325;11326;11327;11328;11329;11330;11331;11332;11333;11334;11335;11336;11337;11338;11339;11340;11341;11342;11343;11344;11345;11346;11347;11348;11349;11350;11351;11352;11353;11354;11355;11356;11357;11358;11359;11360;11361;11362;11363;11364;11365;11366;11367;11368;11369;11370;11371;11372;11373;11374;11375;11376;11377;11378;11379;11380;113…	11318;11409;16784;33189;48796;76616;88723;122560;132041;146823;146839;149930;149947;150158;150200;150348;156617;156653;172505;172530;177975;178083;204562;229610;236316;241105;242274;257089;266509;301740;342227;365603;371645;371782;375465;375513;375818;383846;393742;410167;413433;433746;433771;507262	34;35;36;38;39;40;42;43;44	22;30;149;239;291;330;334;360;525	XP_026334239.1	KPYM_HUMAN	P14618	0	0.983	0.994	Pyruvate kinase PKM OS=Homo sapiens OX=9606 GN=PKM PE=1 SV=4	Match	35565000	23367000	53593000	23165000	36715000	38053000	27401000	32472000		30157000	22911000	42528000
21	XP_026334246.2	XP_026334246.2	XP_026334246.2	xanthine dehydrogenase/oxidase [Ursus arctos]	XDH	17	17	17	1	17	17	17	19.8	19.8	19.8	146.13	1333	1333	0	114.57	71	8519;8900;8922;10047;11812;12842;16237;16243;16413;17056;17196;17593;18646;18995;19426;19486;20083	True;True;True;True;True;True;True;True;True;True;True;True;True;True;True;True;True	9061;9465;9489;10695;12562;13789;17402;17408;17589;18269;18418;18850;19967;20346;20794;20861;21498	215781;215782;215783;215784;215785;215786;215787;215788;215789;215790;215791;215792;215793;215794;215795;215796;215797;215798;215799;215800;215801;215802;215803;215804;215805;215806;215807;215808;215809;215810;224283;224284;224285;224286;224287;224288;224289;224290;224291;224292;224773;224774;224775;224776;224777;224778;224779;224780;224781;224782;258867;258868;258869;258870;258871;308400;308401;…	222303;222304;222305;222306;222307;222308;222309;222310;222311;222312;222313;222314;222315;222316;222317;222318;222319;222320;222321;222322;222323;222324;222325;222326;222327;222328;222329;222330;222331;230647;230648;230649;230650;230651;230652;230653;230654;230655;230656;231129;231130;231131;231132;231133;231134;231135;231136;231137;231138;231139;267694;267695;267696;267697;267698;319876;319877;…	222320;230648;231133;267695;319876;346872;427713;427800;431831;451051;453735;465487;500713;511067;520266;521631;542534			XP_026334246.2	XDH_HUMAN	P47989	0	0.899	0.967	Xanthine dehydrogenase/oxidase OS=Homo sapiens OX=9606 GN=XDH PE=1 SV=4	Match	37978000	33569000	2863000	27682000	37099000	48826000	14537000	9576400	9116100	34381000	15044000	13337000
22	XP_026334279.1	XP_026334279.1;XP_057164982.1	XP_026334279.1;XP_057164982.1;XP_057164983.1	protein MEMO1 isoform X1 [Ursus arctos]; protein MEMO1 isoform X2 [Ursus arctos]	MEMO1	5;4;2	5;4;2	5;4;2	3	5	5	5	33.7	33.7	33.7	33.733	297	297;222;201	0	13.474	72	3440;7383;7896;12403;20286	True;True;True;True;True	3657;7830;8382;13229;21710	89554;185051;185052;185053;185054;185055;185056;185057;185058;185059;199428;199429;199430;199431;199432;199433;199434;199435;199436;199437;199438;199439;199440;199441;199442;199443;199444;199445;323740;323741;527958;527959;527960	92009;191097;191098;191099;191100;191101;191102;191103;205899;205900;205901;205902;205903;205904;205905;205906;205907;205908;205909;205910;205911;205912;205913;335268;546421;546422	92009;191097;205903;335268;546422			XP_026334279.1	MEMO1_HUMAN	Q9Y316	2.2e-182	1	1	Protein MEMO1 OS=Homo sapiens OX=9606 GN=MEMO1 PE=1 SV=1	Match	20880000	17865000	29949000	19261000		29585000	19120000	10737000	17406000	21972000		12957000
23	XP_026334316.1	XP_026334316.1;XP_026334319.2	XP_026334316.1;XP_026334319.2	mannose-6-phosphate isomerase isoform X2 [Ursus arctos]; mannose-6-phosphate isomerase isoform X1 [Ursus arctos]	MPI	15;11	15;11	15;11	2	15	15	15	53.7	53.7	53.7	46.165	421	421;453	0	95.907	73	1772;5059;5162;6735;8714;10795;11888;12348;12413;13667;15996;17037;18573;18765;19330	True;True;True;True;True;True;True;True;True;True;True;True;True;True;True	1885;5368;5476;7146;9268;11487;12646;13159;13240;14680;17144;18250;19892;20095;20693	45554;45555;45556;45557;45558;45559;45560;45561;45562;45563;45564;45565;45566;45567;128960;128961;128962;128963;128964;128965;128966;128967;128968;128969;128970;128971;128972;128973;128974;128975;128976;128977;128978;128979;128980;128981;128982;128983;128984;128985;128986;128987;128988;128989;128990;128991;128992;131793;167937;167938;167939;167940;167941;167942;167943;167944;167945;167946;220107;…	46100;46101;46102;46103;46104;46105;46106;46107;46108;46109;46110;46111;46112;133400;133401;133402;133403;133404;133405;133406;133407;133408;133409;133410;133411;133412;133413;133414;133415;133416;133417;133418;133419;133420;133421;133422;133423;133424;133425;133426;133427;133428;136250;173613;173614;173615;173616;173617;173618;173619;173620;173621;173622;173623;226505;226506;226507;226508;226509…	46100;133428;136250;173614;226509;290341;322110;333608;335350;368230;422456;450786;498618;504126;518153			XP_026334316.1	MPI_HUMAN	P34949	5.3e-216	0.891	0.96	Mannose-6-phosphate isomerase OS=Homo sapiens OX=9606 GN=MPI PE=1 SV=2	Match	118470000	101230000	174740000	119010000	98535000	84147000	139390000	168090000	173140000	112050000	102170000	116060000
24	XP_026334324.1	XP_026334324.1	XP_026334324.1	cytochrome c oxidase subunit 5A, mitochondrial [Ursus arctos]	LOC113240981	10	10	10	1	10	10	10	58	58	58	16.504	150	150	0	127.65	74	3938;3939;6446;8104;8273;9310;11148;14041;14959;19929	True;True;True;True;True;True;True;True;True;True	4183;4184;6835;6836;8604;8789;9898;9899;11856;15074;16032;21333	100109;100110;100111;100112;100113;100114;100115;100116;100117;100118;100119;100120;100121;100122;100123;100124;100125;100126;100127;100128;100129;100130;100131;100132;100133;100134;100135;100136;100137;100138;100139;100140;100141;100142;100143;161114;161115;161116;161117;161118;161119;161120;161121;161122;161123;161124;161125;161126;161127;161128;161129;161130;161131;161132;161133;161134;161135;…	102642;102643;102644;102645;102646;102647;102648;102649;102650;102651;102652;102653;102654;102655;102656;102657;102658;102659;102660;102661;102662;102663;102664;102665;102666;102667;102668;102669;102670;102671;102672;102673;102674;102675;102676;166724;166725;166726;166727;166728;166729;166730;166731;166732;166733;166734;166735;166736;166737;166738;166739;166740;166741;166742;166743;166744;166745;…	102642;102645;166778;211436;216127;241551;300960;375088;396880;538587	45	74	XP_026334324.1	COX5A_HUMAN	P20674	8.8e-59	0.913	0.987	Cytochrome c oxidase subunit 5A, mitochondrial OS=Homo sapiens OX=9606 GN=COX5A PE=1 SV=2	Match	2630600000	2681100000	2999499999.9999995	2855500000	3205999999.9999995	2935299999.9999995	1517899999.9999998	1882799999.9999998	1560499999.9999998	1473499999.9999998	1145500000	2160900000
25	XP_026334488.1	XP_026334488.1	XP_026334488.1	rab GDP dissociation inhibitor beta [Ursus arctos]	GDI2	29	29	29	1	29	29	29	71.7	71.7	71.7	50.385	445	445	0	323.31	75	2698;3245;3907;4849;5179;5236;5237;5555;6644;8544;9073;9258;11573;12188;12532;12730;13420;13421;13579;13738;14465;15255;15979;16527;18399;19047;19352;20236;20237	True;True;True;True;True;True;True;True;True;True;True;True;True;True;True;True;True;True;True;True;True;True;True;True;True;True;True;True;True	2852;3446;4149;5146;5493;5551;5552;5896;7048;9086;9648;9842;12306;12957;13395;13651;14413;14414;14582;14752;15518;16346;17127;17708;19707;20402;20403;20715;21659;21660	68098;68099;68100;68101;68102;68103;68104;84441;99075;99076;99077;99078;99079;99080;99081;99082;99083;99084;99085;99086;99087;99088;99089;99090;99091;99092;99093;99094;99095;99096;99097;99098;99099;99100;99101;99102;99103;99104;99105;99106;99107;99108;99109;99110;99111;120300;120301;120302;120303;120304;120305;120306;120307;120308;120309;120310;120311;120312;120313;120314;120315;120316;120317;120…	68763;68764;68765;68766;68767;68768;68769;86651;101558;101559;101560;101561;101562;101563;101564;101565;101566;101567;101568;101569;101570;101571;101572;101573;101574;101575;101576;101577;101578;101579;101580;101581;101582;101583;101584;101585;101586;101587;101588;101589;101590;101591;101592;101593;101594;123167;123168;123169;123170;123171;123172;123173;123174;123175;123176;123177;123178;123179;1…	68768;86651;101582;123202;136445;138179;138183;145511;171532;222871;235684;240236;312338;328967;338702;343860;362803;362816;365927;369826;385091;403379;422112;434642;490484;512119;518721;545773;545774	46	132	XP_026334488.1	GDIB_HUMAN	P50395	0	0.978	0.991	Rab GDP dissociation inhibitor beta OS=Homo sapiens OX=9606 GN=GDI2 PE=1 SV=2	Match	148750000	143430000	195660000	130740000	140890000	147060000	134220000	146090000	138250000	151290000	118960000	133770000
26	XP_026334517.1	XP_026334517.1	XP_026334517.1	inter-alpha-trypsin inhibitor heavy chain H5 [Ursus arctos]	ITIH5	2	2	2	1	2	2	2	3.7	3.7	3.7	104.26	940	940	0.0007278	6.8517	76	2151;5225	True;True	2275;5540	53579;53580;53581;53582;53583;133378;133379;133380;133381;133382;133383;133384;133385;133386;133387;133388;133389	54150;54151;54152;137999;138000;138001;138002;138003;138004;138005;138006;138007;138008	54152;138007			XP_026334517.1	ITIH5_HUMAN	Q86UX2	0	0.837	0.941	Inter-alpha-trypsin inhibitor heavy chain H5 OS=Homo sapiens OX=9606 GN=ITIH5 PE=1 SV=2	Match	7267800	9104500		21786000	17920000	15882000	10542000		11545000	12562000		21992000
27	XP_026334518.2	XP_026334518.2	XP_026334518.2;CON__Q9TRI1	inter-alpha-trypsin inhibitor heavy chain H2 [Ursus arctos]	ITIH2	13;5	13;5	13;5	2	13	13	13	23.4	23.4	23.4	106.32	946	946;946	0	70.518	77	574;726;5159;5592;8654;9472;12108;12249;13644;16893;16901;19094;19605	True;True;True;True;True;True;True;True;True;True;True;True;True	608;772;5473;5933;9205;10070;12876;13031;14654;18097;18105;20450;20992	14928;14929;14930;14931;14932;14933;14934;14935;14936;14937;14938;14939;14940;14941;14942;14943;14944;14945;19045;19046;19047;19048;19049;19050;19051;19052;19053;19054;19055;19056;19057;131763;131764;131765;131766;131767;131768;131769;131770;131771;131772;141619;141620;141621;141622;141623;141624;141625;141626;141627;141628;141629;141630;141631;141632;141633;141634;218997;218998;218999;219000;219…	15491;15492;15493;15494;15495;15496;15497;15498;15499;15500;15501;15502;15503;15504;15505;19647;19648;19649;19650;19651;19652;19653;19654;19655;136225;136226;136227;136228;136229;136230;136231;146273;146274;146275;146276;146277;146278;146279;146280;146281;146282;146283;146284;146285;146286;146287;146288;146289;225460;225461;225462;225463;225464;225465;225466;225467;225468;225469;225470;225471;225…	15494;19652;136228;146283;225480;246585;327653;330554;367585;443830;443866;512977;529261			XP_026334518.2	ITIH2_HUMAN	P19823	0	0.864	0.962	Inter-alpha-trypsin inhibitor heavy chain H2 OS=Homo sapiens OX=9606 GN=ITIH2 PE=1 SV=2	Match	79062000	61806000	9824000	37649000	48246000	76624000	87116000	67867000	42197000	60662000	60588000	55380000
28	XP_026334524.1	XP_026334524.1;XP_026334521.2;XP_026334522.1;XP_026334520.2	XP_026334524.1;XP_026334521.2;XP_026334522.1;XP_026334520.2	ATP synthase subunit gamma, mitochondrial isoform X6 [Ursus arctos]; ATP synthase subunit gamma, mitochondrial isoform X3 [Ursus arctos]; ATP synthase subunit gamma, mitochondrial isoform X4 [Ursus arctos]; ATP synthase subunit gamma, mitochondrial isofor	ATP5F1C	17;17;16;16	17;17;16;16	17;17;16;16	4	17	17	17	64.3	64.3	64.3	32.912	297	297;304;298;305	0	323.31	78	292;4063;4643;4644;6278;7285;9350;9548;11833;12719;12884;12885;12996;13702;16581;16830;19708	True;True;True;True;True;True;True;True;True;True;True;True;True;True;True;True;True	310;4314;4927;4928;4929;6659;7720;9941;10160;12583;13637;13834;13835;13836;13954;14715;17767;17768;18029;21100	7516;7517;7518;103620;103621;103622;103623;103624;103625;103626;103627;103628;103629;103630;103631;103632;103633;103634;103635;103636;103637;103638;103639;103640;103641;103642;103643;103644;103645;103646;103647;103648;103649;103650;103651;103652;103653;103654;103655;103656;103657;115804;115805;115806;115807;115808;115809;115810;115811;115812;115813;115814;115815;115816;115817;115818;115819;115820…	7662;7663;7664;106497;106498;106499;106500;106501;106502;106503;106504;106505;106506;106507;106508;106509;106510;106511;106512;106513;106514;106515;106516;106517;106518;106519;106520;106521;106522;106523;106524;106525;106526;106527;106528;106529;106530;106531;106532;106533;106534;106535;106536;106537;106538;106539;118711;118712;118713;118714;118715;118716;118717;118718;118719;118720;118721;118722…	7663;106511;118712;118731;161716;188174;243047;248857;320507;343638;347961;347976;351548;369067;436332;441969;531419	47;48	215;267	XP_026334524.1	ATPG_HUMAN	P36542	1.2e-115	0.953	0.997	ATP synthase subunit gamma, mitochondrial OS=Homo sapiens OX=9606 GN=ATP5F1C PE=1 SV=1	Match	2259800000	2453400000	3418799999.9999995	2417100000	3295799999.9999995	2394500000	2318300000	1883299999.9999998	1767999999.9999998	1901599999.9999998	1623399999.9999998	2098899999.9999998
29	XP_026334585.1	XP_026334585.1;XP_057169513.1;XP_026369701.1;XP_026333921.1	XP_026334585.1;XP_057169513.1;XP_026369701.1;XP_026333921.1	ribose-phosphate pyrophosphokinase 1 isoform X1 [Ursus arctos]; ribose-phosphate pyrophosphokinase 1 isoform X2 [Ursus arctos]; ribose-phosphate pyrophosphokinase 3 [Ursus arctos]; ribose-phosphate pyrophosphokinase 2 [Ursus arctos]	PRPS1	8;6;6;5	8;6;6;5	8;6;6;5	4	8	8	8	30.8	30.8	30.8	34.834	318	318;300;318;318	0	17.943	79	7913;8671;10449;11030;11224;16824;19333;19682	True;True;True;True;True;True;True;True	8400;9222;11119;11726;11940;18023;20696;21070	199760;219349;219350;219351;219352;219353;219354;219355;219356;219357;219358;219359;219360;219361;219362;219363;219364;219365;219366;219367;219368;219369;219370;219371;219372;219373;219374;219375;219376;219377;219378;219379;219380;219381;219382;219383;219384;219385;219386;219387;219388;219389;219390;219391;219392;219393;219394;219395;219396;219397;219398;219399;219400;219401;219402;219403;219404;…	206205;225804;225805;225806;225807;225808;225809;225810;225811;225812;225813;225814;225815;225816;225817;225818;225819;225820;225821;225822;225823;225824;225825;225826;225827;225828;225829;225830;225831;225832;225833;225834;225835;225836;225837;225838;225839;225840;225841;225842;225843;225844;225845;225846;225847;225848;225849;225850;225851;225852;225853;225854;225855;225856;225857;225858;225859;…	206205;225835;278334;296019;303102;441793;518288;530821			XP_026334585.1	PRPS1_HUMAN	P60891	1e-213	1	1	Ribose-phosphate pyrophosphokinase 1 OS=Homo sapiens OX=9606 GN=PRPS1 PE=1 SV=2	Match	38620000	66944000	88710000	56970000	50073000	72266000	74930000	100920000	54407000	95880000	36169000	41314000
30	XP_026334593.1	XP_026334593.1;XP_044248061.1;XP_057169588.1	XP_026334593.1;XP_044248061.1;XP_057169588.1	26S proteasome non-ATPase regulatory subunit 10 isoform X2 [Ursus arctos]; 26S proteasome non-ATPase regulatory subunit 10 isoform X3 [Ursus arctos]; 26S proteasome non-ATPase regulatory subunit 10 isoform X1 [Ursus arctos]	PSMD10	2;1;1	2;1;1	2;1;1	3	2	2	2	13.7	13.7	13.7	24.497	226	226;213;235	0.00079428	8.8871	80	1486;12450	True;True	1586;13291	38227;38228;38229;325026;325027;325028;325029;325030;325031;325032;325033;325034;325035;325036;325037;325038	38749;38750;38751;336570;336571;336572;336573;336574;336575;336576;336577;336578;336579;336580;336581;336582	38751;336570			XP_026334593.1	PSD10_HUMAN	O75832	4.5e-85	0.996	0.996	26S proteasome non-ATPase regulatory subunit 10 OS=Homo sapiens OX=9606 GN=PSMD10 PE=1 SV=1	Match		7013300			9136200	13342000	16349000				13511000	18924000
31	XP_026334646.1	XP_026334646.1	XP_026334646.1;XP_044239403.1;XP_026352969.1;XP_057171921.1	plastin-3 [Ursus arctos]	PLS3	14;2;2;2	14;2;2;2	13;2;2;2	4	14	14	13	31.9	31.9	30.5	70.797	630	630;556;629;695	0	42.536	81	1173;1855;7491;7716;7717;8725;11189;11658;11840;12966;14288;16215;16928;20405	True;True;True;True;True;True;True;True;True;True;True;True;True;True	1255;1969;7952;8186;8187;9280;11902;12394;12590;13921;15335;17380;18134;21835	30559;30560;30561;30562;30563;30564;30565;30566;30567;30568;30569;47389;47390;47391;47392;47393;47394;47395;47396;47397;47398;47399;47400;47401;47402;47403;47404;47405;47406;47407;47408;47409;47410;47411;47412;47413;47414;188340;194100;194101;194102;194103;194104;194105;194106;194107;194108;194109;220241;220242;220243;220244;220245;220246;220247;220248;220249;220250;220251;220252;220253;220254;29…	31153;31154;31155;31156;31157;31158;31159;31160;31161;31162;47889;47890;47891;47892;47893;47894;47895;47896;47897;47898;47899;47900;47901;47902;47903;47904;47905;47906;47907;47908;47909;47910;47911;47912;47913;194593;200446;200447;200448;200449;200450;200451;226629;226630;226631;226632;226633;226634;226635;226636;226637;226638;226639;226640;302282;302283;302284;302285;302286;302287;302288;302289;…	31157;47898;194593;200446;200450;226635;302287;314633;320905;350664;381878;427316;444498;550026			XP_026334646.1	PLST_HUMAN	P13797	0	0.997	1	Plastin-3 OS=Homo sapiens OX=9606 GN=PLS3 PE=1 SV=4	Match	23135000	26795000	28331000	26355000	33110000	44799000	27433000	4355200	19442000	33370000	34983000	34442000
32	XP_026334675.1	XP_026334675.1	XP_026334675.1	ADP/ATP translocase 2 [Ursus arctos]	SLC25A5	15	3	3	1	15	3	3	44.3	12.4	12.4	32.913	298	298	0.0030012	3.6307	82	221;496;4346;5728;6173;6474;10974;10976;12587;14377;16492;18544;20100;20126;20127	True;False;False;False;False;False;False;True;False;True;False;False;False;False;False	235;524;4619;6076;6545;6869;11667;11669;13465;15427;17673;19860;21516;21543;21544	5833;13114;109605;109606;109607;109608;109609;109610;109611;109612;109613;109614;109615;109616;109617;109618;109619;109620;109621;109622;109623;109624;109625;109626;144355;144356;144357;144358;144359;144360;144361;144362;144363;144364;144365;144366;144367;144368;144369;144370;144371;144372;144373;144374;144375;144376;144377;144378;144379;144380;144381;144382;144383;144384;144385;144386;144387;144…	5918;13685;112517;112518;112519;112520;112521;112522;112523;112524;112525;112526;112527;112528;112529;112530;112531;112532;112533;112534;112535;112536;148997;148998;148999;149000;149001;149002;149003;149004;149005;149006;149007;149008;149009;149010;149011;149012;149013;149014;149015;149016;149017;149018;149019;149020;149021;149022;149023;149024;149025;149026;149027;149028;149029;149030;149031;157…	5918;13685;112523;149007;157445;167370;294961;294994;339952;383165;434080;497920;542738;543344;543357			XP_026334675.1	ADT2_HUMAN	P05141	1.5e-155	0.98	0.993	ADP/ATP translocase 2 OS=Homo sapiens OX=9606 GN=SLC25A5 PE=1 SV=7	Match			34978000		43455000	63219000	24394000
33	XP_026334789.1	XP_026334789.1	XP_026334789.1	ras suppressor protein 1 [Ursus arctos]	RSU1	9	9	9	1	9	9	9	52.7	52.7	52.7	31.472	277	277	0	94.041	84	427;1103;2835;6206;7297;7340;11452;11886;13202	True;True;True;True;True;True;True;True;True	455;1174;3008;6581;7734;7782;12180;12644;14172	11517;11518;11519;11520;11521;11522;11523;11524;11525;11526;11527;11528;11529;11530;11531;11532;11533;11534;11535;11536;11537;11538;11539;11540;11541;11542;11543;11544;11545;11546;11547;11548;11549;11550;11551;29061;73539;73540;73541;73542;154326;154327;154328;154329;154330;154331;154332;154333;154334;154335;154336;154337;154338;154339;154340;154341;154342;154343;154344;154345;154346;154347;15434…	12108;12109;12110;12111;12112;12113;12114;12115;12116;12117;12118;12119;12120;12121;12122;12123;12124;12125;12126;12127;12128;12129;12130;12131;12132;12133;12134;12135;12136;12137;12138;12139;12140;12141;12142;29711;74970;74971;74972;74973;159329;159330;159331;159332;159333;159334;159335;159336;159337;159338;159339;159340;159341;159342;159343;159344;159345;159346;159347;159348;159349;159350;15935…	12114;29711;74972;159339;188420;189567;308954;322061;355970			XP_026334789.1	RSU1_HUMAN	Q15404	1.8e-100	0.982	0.993	Ras suppressor protein 1 OS=Homo sapiens OX=9606 GN=RSU1 PE=1 SV=3	Match	26015000	48241000	60691000	31046000	34851000	47401000	50555000	60309000	27247000	27745000	21413000	38822000
34	XP_026334791.1	XP_026334791.1	XP_026334791.1	phosphotriesterase-related protein [Ursus arctos]	PTER	2	2	2	1	2	2	2	10	10	10	39.363	349	349	0	24.073	85	1152;8302	True;True	1233;8820	30180;30181;30182;30183;30184;30185;30186;30187;30188;210420;210421;210422	30812;30813;30814;30815;30816;30817;30818;30819;30820;216880;216881;216882	30816;216882			XP_026334791.1	PTER_HUMAN	Q96BW5	7.2e-164	0.888	0.968	N-acetyltaurine hydrolase OS=Homo sapiens OX=9606 GN=PTER PE=1 SV=1	Match			7147600				4688800	5636700		1726700		3796200
35	XP_026334879.1	XP_026334879.1	XP_026334879.1	thiamin pyrophosphokinase 1 [Ursus arctos]	TPK1	2	2	2	1	2	2	2	14.8	14.8	14.8	27.021	243	243	0.00079808	8.9439	86	4441;12318	True;True	4716;13123	111785;321277;321278;321279;321280;321281;321282;321283;321284;321285	114779;332669;332670;332671;332672;332673;332674;332675	114779;332670			XP_026334879.1	TPK1_HUMAN	Q9H3S4	7.2e-120	0.889	0.967	Thiamine pyrophosphokinase 1 OS=Homo sapiens OX=9606 GN=TPK1 PE=1 SV=1	Match	25868000		37866000				19570000			29199000
36	XP_026335030.1	XP_026335030.1;XP_057165207.1	XP_026335030.1;XP_057165207.1	galactose mutarotase isoform X1 [Ursus arctos]; galactose mutarotase isoform X2 [Ursus arctos]	GALM	4;2	4;2	4;2	2	4	4	4	18.7	18.7	18.7	37.688	342	342;283	0	20.563	88	1401;5354;18640;19272	True;True;True;True	1497;5678;19961;20635	36270;136184;136185;484263;484264;484265;500606;500607;500608;500609	36869;140879;140880;500602;500603;500604;516979;516980;516981;516982	36869;140880;500604;516980			XP_026335030.1	GALM_HUMAN	Q96C23	1e-191	0.909	0.991	Galactose mutarotase OS=Homo sapiens OX=9606 GN=GALM PE=1 SV=1	Match				27434000	27113000
37	XP_048074151.1	XP_048074151.1;XP_026335276.1;XP_026335275.1	XP_048074151.1;XP_026335276.1;XP_026335275.1	NADH-cytochrome b5 reductase 3 isoform X3 [Ursus arctos]; NADH-cytochrome b5 reductase 3 isoform X2 [Ursus arctos]; NADH-cytochrome b5 reductase 3 isoform X1 [Ursus arctos]	LOC113241692	18;18;18	18;18;18	18;18;18	3	18	18	18	79.9	79.9	79.9	31.588	278	278;301;304	0	216.13	89	786;1228;2491;2551;2894;4768;5303;6554;7708;7709;7947;10615;12127;12708;14114;16206;16207;16264	True;True;True;True;True;True;True;True;True;True;True;True;True;True;True;True;True;True	836;1314;2630;2693;3070;5059;5626;6953;8178;8179;8435;11297;12895;13626;15151;17371;17372;17429;17430	20775;20776;20777;20778;20779;20780;20781;20782;20783;20784;20785;20786;20787;20788;20789;20790;20791;20792;20793;20794;32026;32027;32028;32029;32030;32031;32032;32033;32034;32035;32036;32037;32038;32039;32040;32041;32042;32043;32044;32045;32046;32047;32048;32049;32050;32051;32052;32053;32054;32055;32056;32057;32058;32059;32060;32061;32062;32063;32064;32065;32066;32067;32068;32069;32070;32071;320…	21383;21384;21385;21386;21387;21388;21389;21390;21391;21392;21393;21394;21395;21396;21397;21398;21399;21400;21401;32672;32673;32674;32675;32676;32677;32678;32679;32680;32681;32682;32683;32684;32685;32686;32687;32688;32689;32690;32691;32692;32693;32694;32695;32696;32697;32698;32699;32700;32701;32702;32703;32704;32705;32706;32707;32708;32709;32710;32711;32712;32713;32714;32715;32716;32717;32718;327…	21383;32719;62583;64153;76060;121175;139880;169048;200312;200317;206970;285267;327826;343477;377040;427204;427223;428168	51;52	154;164	XP_048074151.1	NB5R3_HUMAN	P00387	4.1e-117	0.935	0.989	NADH-cytochrome b5 reductase 3 OS=Homo sapiens OX=9606 GN=CYB5R3 PE=1 SV=3	Match	251930000	292400000	484660000	251760000	227660000	257420000	271990000	343910000	445870000	219360000	317270000	298830000
38	XP_026335283.1	XP_026335283.1;XP_044248348.1;XP_044248349.1	XP_026335283.1;XP_044248348.1;XP_044248349.1	serine hydrolase-like protein 2 isoform X1 [Ursus arctos]; serine hydrolase-like protein 2 isoform X2 [Ursus arctos]; serine hydrolase-like protein 2 isoform X3 [Ursus arctos]	SERHL2	10;9;7	10;9;7	10;9;7	3	10	10	10	53.9	53.9	53.9	34.875	308	308;251;249	0	64.663	90	799;5405;5651;6811;9908;10662;13492;13628;14717;19001	True;True;True;True;True;True;True;True;True;True	850;5735;5996;7227;10551;11344;14490;14636;15782;20352	21234;21235;21236;21237;21238;21239;21240;21241;137439;143301;143302;143303;143304;143305;143306;170483;170484;170485;170486;170487;170488;170489;170490;170491;170492;170493;170494;170495;170496;170497;170498;170499;170500;170501;170502;170503;170504;252936;252937;252938;252939;252940;252941;252942;252943;252944;252945;252946;252947;252948;252949;252950;252951;252952;252953;252954;252955;252956;2…	21851;21852;21853;21854;21855;21856;142137;148018;148019;148020;148021;148022;176229;176230;176231;176232;176233;176234;176235;176236;176237;176238;176239;176240;176241;176242;176243;176244;176245;176246;176247;176248;176249;259607;259608;259609;259610;259611;259612;259613;259614;259615;259616;259617;259618;259619;259620;259621;259622;259623;259624;259625;259626;259627;259628;259629;259630;259631…	21852;142137;148019;176240;259612;286091;364487;367034;390412;511152			XP_026335283.1	SEHL2_HUMAN	Q9H4I8	2.7e-99	0.67	0.869	Serine hydrolase-like protein 2 OS=Homo sapiens OX=9606 GN=SERHL2 PE=1 SV=1	Match	36601000	42644000	51538000	58091000	57189000	34110000	27045000	25806000	33298000	25696000		27163000
39	XP_044248271.1	XP_044248271.1;XP_026335291.1;XP_026335290.1	XP_044248271.1;XP_026335291.1;XP_026335290.1	cytochrome P450 2D15 isoform X3 [Ursus arctos]; cytochrome P450 2D15 isoform X2 [Ursus arctos]; cytochrome P450 2D15 isoform X1 [Ursus arctos]	LOC113241702	4;4;4	4;4;4	4;4;4	3	4	4	4	18.2	18.2	18.2	45.616	402	402;500;508	0	20.958	91	1778;11372;12631;14004	True;True;True;True	1891;12097;13525;15035	45659;296174;296175;296176;296177;296178;296179;296180;296181;296182;296183;296184;296185;296186;329867;329868;362869;362870	46196;306814;306815;306816;306817;306818;306819;306820;306821;306822;306823;341260;341261;374358;374359	46196;306818;341261;374358			XP_044248271.1	CP2D6_HUMAN	P10635	1e-139	0.759	0.905	Cytochrome P450 2D6 OS=Homo sapiens OX=9606 GN=CYP2D6 PE=1 SV=2	Match			4722300		4389500		3913300	13913000	7907800	7148900		15227000
40	XP_026335303.3	XP_026335303.3	XP_026335303.3	NADH dehydrogenase [ubiquinone] 1 alpha subcomplex subunit 6 [Ursus arctos]	NDUFA6	7	7	7	1	7	7	7	47.7	47.7	47.7	15.038	128	128	0	18.68	92	5;6;4651;4936;4937;12325;19515	True;True;True;True;True;True;True	5;6;4936;5239;5240;13134;20892	21;22;23;24;25;26;27;28;29;30;31;32;33;34;35;36;37;38;39;40;41;42;43;44;45;46;47;48;49;50;51;52;53;54;55;56;57;58;59;60;61;62;63;64;65;66;67;68;69;70;71;72;73;74;75;76;77;78;79;80;81;82;83;84;85;86;87;88;115911;115912;115913;115914;115915;115916;115917;115918;115919;115920;115921;115922;115923;115924;115925;115926;115927;115928;115929;115930;115931;115932;115933;115934;115935;115936;115937;115938…	19;20;21;22;23;24;25;26;27;28;29;30;31;32;33;34;35;36;37;38;39;40;41;42;43;44;45;46;47;48;49;50;51;52;53;54;55;56;57;58;59;60;61;62;63;64;65;66;67;68;69;70;71;72;73;74;75;76;77;78;79;80;81;82;83;84;118809;118810;118811;118812;118813;118814;118815;118816;118817;118818;118819;118820;118821;118822;118823;118824;118825;118826;118827;118828;118829;118830;118831;118832;118833;118834;118835;118836;11883…	19;53;118812;127662;127687;333158;523021			XP_026335303.3	NDUA6_HUMAN	P56556	6.6e-56	0.898	0.977	NADH dehydrogenase [ubiquinone] 1 alpha subcomplex subunit 6 OS=Homo sapiens OX=9606 GN=NDUFA6 PE=1 SV=4	Match	1154100000	1128700000	1081600000	937950000	1120900000	1095900000	729990000	790230000	759390000	522400000	582760000	872550000
41	XP_026335331.1	XP_026335331.1;XP_026335330.1;XP_057172343.1	XP_026335331.1;XP_026335330.1;XP_057172343.1;XP_057174811.1	aconitate hydratase, mitochondrial isoform X3 [Ursus arctos]; aconitate hydratase, mitochondrial isoform X2 [Ursus arctos]; aconitate hydratase, mitochondrial isoform X1 [Ursus arctos]	ACO2	43;43;42;1	43;43;42;1	43;43;42;1	4	43	43	43	59.3	59.3	59.3	87.763	799	799;802;826;2382	0	323.31	93	376;377;840;2078;2475;2559;2657;3786;3790;4610;4611;5105;5283;6055;6096;9031;9032;9570;10086;11210;11462;11463;11791;11808;11809;12903;12928;13563;13948;14150;14321;15138;16004;17737;17776;17777;17823;17824;17980;18271;19762;19930;20207	True;True;True;True;True;True;True;True;True;True;True;True;True;True;True;True;True;True;True;True;True;True;True;True;True;True;True;True;True;True;True;True;True;True;True;True;True;True;True;True;True;True;True	401;402;895;2199;2614;2703;2811;4025;4029;4893;4894;5417;5606;6420;6461;9604;9605;10183;10739;11926;12190;12191;12540;12558;12559;13855;13881;14565;14971;15187;15369;16219;17152;19002;19047;19048;19049;19050;19098;19099;19270;19573;19574;21155;21334;21629	10437;10438;10439;10440;10441;10442;10443;10444;10445;10446;10447;10448;10449;10450;10451;10452;10453;10454;10455;10456;10457;10458;10459;10460;10461;10462;10463;10464;10465;10466;10467;10468;10469;10470;10471;10472;10473;10474;10475;10476;10477;10478;10479;10480;10481;10482;10483;10484;10485;10486;10487;10488;10489;10490;10491;10492;10493;10494;10495;10496;10497;10498;10499;10500;10501;10502;105…	11023;11024;11025;11026;11027;11028;11029;11030;11031;11032;11033;11034;11035;11036;11037;11038;11039;11040;11041;11042;11043;11044;11045;11046;11047;11048;11049;11050;11051;11052;11053;11054;11055;11056;11057;11058;11059;11060;11061;11062;11063;11064;11065;11066;11067;11068;11069;11070;11071;11072;11073;11074;11075;11076;11077;11078;11079;11080;11081;11082;11083;11084;11085;11086;11087;11088;110…	11040;11093;23003;52266;62451;64394;67588;99508;99577;118029;118069;134520;139575;154869;155689;233515;233546;249470;268618;302813;309072;309088;319460;319708;319785;348403;349301;365688;373254;378018;382303;400820;422621;471350;472820;472930;474278;474314;478990;487634;532365;538689;545217	53;54;55;56;57	52;116;123;125;411	XP_026335331.1	ACON_HUMAN	Q99798	0	0.971	0.996	Aconitate hydratase, mitochondrial OS=Homo sapiens OX=9606 GN=ACO2 PE=1 SV=2	Match	3072399999.9999995	3198599999.9999995	2554000000	3748399999.9999995	4300700000	3488899999.9999995	2381400000	2137499999.9999998	2155500000	3519599999.9999995	2306900000	2590200000
42	XP_026335353.1	XP_026335353.1	XP_026335353.1	E3 ubiquitin-protein ligase RBX1 [Ursus arctos]	RBX1	2	2	2	1	2	2	2	24.1	24.1	24.1	12.274	108	108	0.0018645	4.1104	94	29;14720	True;True	29;15785	584;585;586;378792	562;390493	562;390493			XP_026335353.1	RBX1_HUMAN	P62877	3.4e-53	1	1	E3 ubiquitin-protein ligase RBX1 OS=Homo sapiens OX=9606 GN=RBX1 PE=1 SV=1	Match	17475000			12243000								16918000
43	XP_026335356.2	XP_026335356.2	XP_026335356.2	hsc70-interacting protein [Ursus arctos]	ST13	6	6	6	1	6	6	6	19.8	19.8	19.8	41.428	369	369	0	24.651	95	740;750;9809;10898;14203;17684	True;True;True;True;True;True	787;797;10439;11590;15243;18950	19439;19440;19441;19442;19443;19444;19445;19446;19447;19448;19449;19450;19451;19452;19453;19454;19455;19456;19457;19458;19459;19460;19461;19462;19463;19464;19465;19466;19613;19614;19615;19616;19617;19618;19619;19620;19621;19622;19623;19624;19625;19626;19627;19628;19629;19630;19631;19632;249476;249477;249478;282842;282843;282844;282845;367349;367350;367351;367352;367353;367354;367355;367356;367357…	20032;20033;20034;20035;20036;20037;20038;20039;20040;20041;20042;20043;20044;20045;20046;20047;20048;20049;20050;20051;20052;20053;20054;20055;20056;20210;20211;20212;20213;20214;20215;20216;20217;20218;20219;20220;20221;20222;20223;20224;20225;20226;20227;20228;20229;255841;255842;255843;292684;292685;378949;378950;378951;378952;378953;378954;378955;378956;378957;378958;378959;378960;378961;468…	20055;20215;255841;292685;378954;468626			XP_026335356.2	F10A1_HUMAN	P50502	7.3e-95	0.957	0.992	Hsc70-interacting protein OS=Homo sapiens OX=9606 GN=ST13 PE=1 SV=2	Match	77192000	75113000	89118000	81761000	67893000	92860000	44652000	60381000	72823000	71233000	52902000	67340000
44	XP_026335367.2	XP_026335367.2;XP_026335368.1	XP_026335367.2;XP_026335368.1	adenylosuccinate lyase isoform X1 [Ursus arctos]; adenylosuccinate lyase isoform X2 [Ursus arctos]	ADSL	20;16	20;16	20;16	2	20	20	20	55.7	55.7	55.7	55.556	490	490;415	0	233.83	96	24;306;502;4405;5131;6812;6813;7292;8605;8691;9648;12848;14228;14237;14523;15874;16997;17912;18760;19985	True;True;True;True;True;True;True;True;True;True;True;True;True;True;True;True;True;True;True;True	24;326;530;4679;5444;7228;7229;7727;7728;7729;9153;9243;10265;13796;15271;15281;15577;15578;17013;18207;19194;20090;21391	527;7887;7888;7889;7890;7891;7892;7893;7894;7895;7896;7897;7898;7899;7900;7901;7902;7903;7904;7905;7906;7907;7908;7909;7910;7911;7912;7913;7914;7915;7916;13207;13208;13209;13210;13211;13212;13213;13214;13215;13216;13217;13218;13219;13220;13221;13222;13223;13224;13225;13226;13227;13228;111242;111243;111244;111245;111246;130726;130727;130728;130729;130730;130731;170505;170506;170507;170508;170509;1…	518;8024;8025;8026;8027;8028;8029;8030;8031;8032;8033;8034;8035;8036;8037;8038;8039;8040;8041;8042;8043;8044;8045;8046;8047;8048;8049;8050;8051;8052;8053;13773;13774;13775;13776;13777;13778;13779;13780;13781;13782;13783;13784;13785;13786;13787;13788;13789;13790;13791;13792;114255;114256;114257;114258;114259;135131;135132;176250;176251;176252;176253;176254;176255;176256;176257;176258;176259;176260…	518;8044;13773;114255;135131;176258;176267;188256;224305;226188;251954;346984;379753;379901;386513;419897;449590;476794;504072;540030	58;59;60	71;318;322	XP_026335367.2	PUR8_HUMAN	P30566	0	0.951	0.98	Adenylosuccinate lyase OS=Homo sapiens OX=9606 GN=ADSL PE=1 SV=2	Match	176720000	197590000	296800000	217330000	192100000	177520000	175990000	283060000	271820000	231520000	203290000	247500000
45	XP_026335387.1	XP_026335387.1;XP_057172399.1	XP_026335387.1;XP_057172399.1	60S ribosomal protein L3 isoform X2 [Ursus arctos]; 60S ribosomal protein L3 isoform X1 [Ursus arctos]	RPL3	5;5	3;3	3;3	2	5	3	3	14.9	10.4	10.4	46.093	403	403;440	0.0018797	4.2012	97	5058;13324;15565;17696;18394	False;True;True;False;True	5367;14309;16678;18961;19702	128958;128959;348729;400136;400137;400138;454425;454426;454427;454428;474688	133399;360504;412254;412255;412256;468793;468794;468795;468796;490414	133399;360504;412255;468795;490414			XP_026335387.1	RL3_HUMAN	P39023	0	0.988	0.998	Large ribosomal subunit protein uL3 OS=Homo sapiens OX=9606 GN=RPL3 PE=1 SV=2	Match			13187000			32126000
46	XP_026335398.2	XP_026335398.2;XP_026335397.2	XP_026335398.2;XP_026335397.2	SUN domain-containing protein 2 isoform X2 [Ursus arctos]; SUN domain-containing protein 2 isoform X1 [Ursus arctos]	SUN2	2;2	2;2	2;2	2	2	2	2	4.7	4.7	4.7	81.068	724	724;725	0.0035757	3.5176	98	11865;16450	True;True	12622;17629	310117;420669;420670;420671;420672;420673;420674;420675;420676;420677;420678;420679;420680;420681;420682;420683;420684	321572;432855;432856;432857;432858;432859;432860;432861;432862;432863;432864;432865;432866;432867	321572;432860			XP_026335398.2	SUN2_HUMAN	Q9UH99	0	0.84	0.938	SUN domain-containing protein 2 OS=Homo sapiens OX=9606 GN=SUN2 PE=1 SV=3	Match			7200300	5463700	6003800		5422700	4472800		6097400		7016800
47	XP_026335401.1	XP_026335401.1;XP_026335400.1	XP_026335401.1;XP_026335400.1	mitochondrial import receptor subunit TOM22 homolog isoform X2 [Ursus arctos]; mitochondrial import receptor subunit TOM22 homolog isoform X1 [Ursus arctos]	TOMM22	4;4	4;4	4;4	2	4	4	4	48.6	48.6	48.6	15.466	142	142;151	0	22.451	99	2;11474;12120;14387	True;True;True;True	2;12202;12888;15437	2;3;4;5;6;7;8;298614;298615;298616;298617;298618;298619;298620;298621;298622;298623;298624;298625;298626;298627;298628;298629;298630;298631;316308;316309;316310;316311;316312;316313;316314;316315;316316;316317;371559	2;3;4;5;6;7;309220;309221;309222;309223;309224;309225;309226;309227;309228;309229;309230;309231;309232;309233;309234;327734;327735;327736;327737;327738;327739;327740;327741;327742;327743;383397	5;309224;327738;383397			XP_026335401.1	TOM22_HUMAN	Q9NS69	2.1e-44	0.944	0.972	Mitochondrial import receptor subunit TOM22 homolog OS=Homo sapiens OX=9606 GN=TOMM22 PE=1 SV=3	Match	14953000	14627000	20732000	20443000	23756000	20783000	12783000	8205200	11028000	13206000
48	XP_057172304.1	XP_057172304.1;XP_026335443.1;XP_026335444.1	XP_057172304.1;XP_026335443.1;XP_026335444.1	eukaryotic translation initiation factor 3 subunit L isoform X1 [Ursus arctos]; eukaryotic translation initiation factor 3 subunit L isoform X2 [Ursus arctos]; eukaryotic translation initiation factor 3 subunit L isoform X3 [Ursus arctos]	EIF3L	8;8;7	8;8;7	8;8;7	3	8	8	8	19.5	19.5	19.5	67.114	568	568;564;466	0	19.235	100	7699;9045;9794;10586;12514;13575;18115;19220	True;True;True;True;True;True;True;True	8169;9618;10424;11264;13372;14578;19412;20580	193702;193703;193704;193705;228489;228490;228491;228492;228493;228494;228495;228496;228497;228498;228499;228500;228501;228502;228503;228504;228505;228506;228507;228508;228509;228510;228511;228512;228513;249119;274165;274166;274167;274168;274169;274170;326694;326695;326696;326697;326698;326699;326700;326701;326702;326703;326704;326705;326706;326707;326708;326709;326710;326711;326712;326713;326714;…	200034;200035;200036;200037;235204;235205;235206;235207;235208;235209;235210;235211;235212;235213;235214;235215;235216;235217;235218;235219;235220;235221;255483;255484;283944;283945;283946;283947;283948;338169;338170;338171;338172;338173;338174;338175;338176;338177;338178;338179;338180;338181;338182;338183;338184;338185;338186;338187;338188;338189;365825;365826;365827;365828;365829;365830;365831;…	200034;235208;255483;283945;338178;365835;484014;515802			XP_057172304.1	EIF3L_HUMAN	Q9Y262	0	0.996	1	Eukaryotic translation initiation factor 3 subunit L OS=Homo sapiens OX=9606 GN=EIF3L PE=1 SV=1	Match	8576400	8526500	16294000	9884500	13151000	13518000	18352000	10104000	13823000	19709000	18909000	18195000
49	XP_026335461.1	XP_026335461.1	XP_026335461.1	galectin-1 [Ursus arctos]	LGALS1	9	9	9	1	9	9	9	90.4	90.4	90.4	14.787	135	135	0	99.234	101	244;2385;2999;4480;4869;11190;11256;15411;19095	True;True;True;True;True;True;True;True;True	259;2522;3178;4758;4759;5167;11903;11904;11975;16514;20451	6654;6655;6656;6657;6658;6659;6660;6661;6662;6663;6664;6665;6666;6667;6668;6669;6670;6671;6672;6673;6674;6675;6676;6677;6678;6679;6680;6681;6682;6683;6684;6685;6686;6687;6688;6689;6690;59596;59597;59598;59599;59600;59601;59602;59603;59604;59605;59606;59607;59608;59609;59610;59611;59612;59613;59614;59615;59616;59617;59618;59619;59620;59621;59622;59623;59624;59625;59626;59627;59628;59629;59630;5963…	6783;6784;6785;6786;6787;6788;6789;6790;6791;6792;6793;6794;6795;6796;6797;6798;6799;6800;6801;6802;6803;6804;6805;6806;6807;6808;6809;6810;6811;6812;6813;6814;6815;6816;6817;6818;6819;60196;60197;60198;60199;60200;60201;60202;60203;60204;60205;60206;60207;60208;60209;60210;60211;60212;60213;60214;60215;60216;60217;60218;60219;60220;60221;60222;60223;60224;60225;60226;60227;60228;60229;60230;6023…	6806;60252;78874;115490;123447;302375;303819;408480;512990	61;62	86;127	XP_026335461.1	LEG1_HUMAN	P09382	9.7e-57	0.844	0.963	Galectin-1 OS=Homo sapiens OX=9606 GN=LGALS1 PE=1 SV=2	Match	1885199999.9999998	1209200000	1862599999.9999998	1576299999.9999998	997870000	1412300000	1302400000	1646599999.9999998	1769399999.9999998	689870000	1642499999.9999998	2025199999.9999998
50	XP_026335478.1	XP_026335478.1;XP_044247337.1	XP_026335478.1;XP_044247337.1	cytochrome c oxidase subunit 7A-related protein, mitochondrial isoform X2 [Ursus arctos]; cytochrome c oxidase subunit 7A-related protein, mitochondrial isoform X1 [Ursus arctos]	LOC113241827	2;1	2;1	2;1	2	2	2	2	40.4	40.4	40.4	12.777	114	114;128	0	100.35	102	11687;11793	True;True	12424;12542	304379;304380;304381;304382;304383;304384;304385;304386;304387;304388;304389;304390;304391;304392;304393;304394;304395;304396;307994;307995;307996;307997;307998;307999;308000;308001;308002;308003;308004;308005;308006;308007;308008;308009;308010;308011;308012;308013;308014;308015;308016;308017;308018;308019;308020;308021;308022;308023;308024;308025;308026;308027;308028;308029;308030;308031;308032;…	315040;315041;315042;315043;315044;315045;315046;315047;315048;315049;315050;315051;315052;315053;315054;315055;319486;319487;319488;319489;319490;319491;319492;319493;319494;319495;319496;319497;319498;319499;319500;319501;319502;319503;319504;319505;319506;319507;319508;319509;319510;319511;319512;319513;319514;319515;319516;319517;319518;319519;319520;319521;319522;319523;319524;319525;319526;…	315048;319514			XP_026335478.1	CO72L_HUMAN	O14548	2.3e-48	0.886	0.982	Cytochrome c oxidase subunit 7A2-like, mitochondrial OS=Homo sapiens OX=9606 GN=COX7A2L PE=1 SV=2	Match	65488000	48852000	76082000	64632000	107390000	80709000	44217000	40364000	35136000	46343000		69766000
51	XP_026335502.2	XP_026335502.2;XP_026335499.2;XP_026335500.2;XP_044248381.2	XP_026335502.2;XP_026335499.2;XP_026335500.2;XP_044248381.2	four and a half LIM domains protein 1 isoform X3 [Ursus arctos]; four and a half LIM domains protein 1 isoform X1 [Ursus arctos]; four and a half LIM domains protein 1 isoform X2 [Ursus arctos]; four and a half LIM domains protein 1 isoform X4 [Ursus arct	FHL1	22;13;12;11	22;13;12;11	22;13;12;11	4	22	22	22	65.5	65.5	65.5	33.635	296	296;339;323;210	0	323.31	103	822;1976;1977;2065;2066;2197;4808;5455;5531;5532;5734;5823;6729;6730;7438;9163;13397;13894;13895;14740;14886;20634	True;True;True;True;True;True;True;True;True;True;True;True;True;True;True;True;True;True;True;True;True;True	877;2093;2094;2186;2187;2323;5100;5789;5869;5870;6082;6176;7139;7140;7893;9742;14389;14915;14916;15805;15957;22088	22108;22109;22110;22111;22112;22113;22114;22115;22116;22117;22118;22119;22120;22121;22122;22123;22124;22125;22126;22127;22128;22129;22130;22131;22132;22133;22134;22135;22136;22137;22138;22139;22140;22141;22142;22143;22144;22145;49514;49515;49516;49517;49518;49519;49520;49521;49522;49523;49524;49525;49526;49527;49528;49529;49530;49531;49532;49533;49534;49535;49536;49537;49538;49539;49540;49541;495…	22733;22734;22735;22736;22737;22738;22739;22740;22741;22742;22743;22744;22745;22746;22747;22748;22749;22750;22751;22752;22753;22754;22755;22756;22757;22758;22759;22760;22761;22762;22763;22764;22765;22766;22767;22768;22769;22770;22771;22772;22773;22774;49968;49969;49970;49971;49972;49973;49974;49975;49976;49977;49978;49979;49980;49981;49982;49983;49984;49985;49986;49987;49988;49989;49990;49991;499…	22772;49983;49996;51931;51993;55450;121920;143318;145039;145092;149159;150624;173476;173561;193124;237991;362344;372373;372423;390946;394116;556032			XP_026335502.2	FHL1_HUMAN	Q13642	7.1e-62	0.764	0.829	Four and a half LIM domains protein 1 OS=Homo sapiens OX=9606 GN=FHL1 PE=1 SV=4	Match	9790200000	8173199999.999999	14085000000	8651300000	4836900000	5278100000	10704000000	11934000000	12580000000	5458100000	11425000000	9347300000
52	XP_026335523.1	XP_026335523.1	XP_026335523.1;XP_048073548.1;XP_026341938.1	RNA-binding motif protein, X chromosome [Ursus arctos]	RBMX	4;1;1	4;1;1	4;1;1	3	4	4	4	11	11	11	42.331	391	391;390;392	0.0020506	5.5091	104	915;5903;8956;10284	True;True;True;True	972;6261;9526;10949	23773;147304;225566;225567;225568;225569;225570;225571;225572;225573;225574;225575;225576;225577;225578;225579;225580;225581;225582;264915;264916;264917;264918;264919;264920;264921;264922;264923;264924;264925;264926;264927	24345;151849;231958;231959;231960;231961;231962;231963;231964;231965;231966;231967;231968;231969;231970;273906;273907;273908;273909;273910;273911;273912;273913;273914;273915;273916	24345;151849;231961;273909			XP_026335523.1	RBMX_HUMAN	P38159	7.6e-68	1	1	RNA-binding motif protein, X chromosome OS=Homo sapiens OX=9606 GN=RBMX PE=1 SV=3	Match	31192000	20578000	21310000	20603000		23463000		19858000		20140000
53	XP_026335614.1	XP_026335614.1	XP_026335614.1	beta-2-microglobulin [Ursus arctos]	B2M	2	2	2	1	2	2	2	17.8	17.8	17.8	13.495	118	118	0.0019621	4.8058	106	442;7517	True;True	470;7979	11949;11950;11951;11952;11953;11954;11955;11956;11957;11958;11959;11960;11961;11962;188886;188887;188888;188889;188890;188891;188892;188893;188894;188895;188896;188897;188898;188899;188900;188901;188902;188903;188904;188905;188906;188907;188908;188909;188910;188911;188912;188913;188914;188915;188916;188917;188918;188919;188920	12531;12532;12533;12534;12535;12536;12537;12538;12539;12540;12541;12542;12543;195154;195155;195156;195157;195158;195159;195160;195161;195162;195163;195164;195165;195166;195167;195168;195169;195170;195171;195172;195173;195174;195175;195176;195177;195178;195179;195180;195181;195182;195183;195184;195185;195186	12541;195183			XP_026335614.1	B2MG_HUMAN	P61769	4.1e-37	0.695	0.924	Beta-2-microglobulin OS=Homo sapiens OX=9606 GN=B2M PE=1 SV=1	Match	38221000	33721000	53523000	79388000	33502000	45165000	21321000	27666000	44967000	16736000	52627000	27323000
54	XP_026335618.1	XP_026335618.1	XP_026335618.1	eukaryotic translation initiation factor 3 subunit J [Ursus arctos]	EIF3J	4	4	4	1	4	4	4	14.4	14.4	14.4	29.009	257	257	0.00074794	7.2685	107	11410;15823;18775;18776	True;True;True;True	12138;16949;20105;20106	297431;297432;297433;406469;406470;406471;406472;406473;406474;406475;406476;406477;406478;406479;406480;406481;406482;406483;406484;406485;406486;406487;406488;406489;406490;406491;406492;406493;406494;406495;406496;406497;406498;406499;406500;406501;406502;406503;487969;487970;487971;487972;487973;487974;487975;487976;487977;487978;487979;487980;487981;487982;487983;487984	308081;308082;308083;418657;418658;418659;418660;418661;418662;418663;418664;418665;418666;418667;418668;418669;418670;418671;418672;418673;418674;418675;418676;418677;418678;418679;418680;418681;418682;418683;418684;418685;418686;418687;418688;418689;418690;418691;418692;418693;504278;504279;504280;504281;504282;504283;504284;504285;504286;504287;504288;504289;504290	308083;418670;504282;504290			XP_026335618.1	EIF3J_HUMAN	O75822	6.1e-59	0.984	1	Eukaryotic translation initiation factor 3 subunit J OS=Homo sapiens OX=9606 GN=EIF3J PE=1 SV=2	Match	13119000	12579000	20738000	15170000	18983000	15491000	11613000	14355000	15373000	17058000	11165000	20910000
55	XP_026335626.1	XP_026335626.1	XP_026335626.1	protein disulfide-isomerase A3 [Ursus arctos]	PDIA3	12	12	12	1	12	12	12	28.9	28.9	28.9	56.759	505	505	0	22.332	108	2681;4147;5093;5202;5545;5951;14143;15344;16686;17526;17880;20212	True;True;True;True;True;True;True;True;True;True;True;True	2835;4401;5404;5516;5884;6310;15180;16443;17873;18778;19160;21634	67845;67846;67847;67848;67849;67850;67851;67852;67853;67854;67855;67856;67857;67858;67859;67860;67861;67862;67863;67864;67865;67866;67867;67868;105256;105257;105258;129772;129773;129774;129775;129776;129777;129778;129779;129780;129781;129782;129783;129784;129785;132457;140638;140639;140640;140641;140642;140643;140644;140645;140646;140647;140648;140649;148106;148107;148108;148109;148110;366352;366…	68516;68517;68518;68519;68520;68521;68522;68523;68524;68525;68526;68527;68528;68529;68530;68531;68532;68533;68534;68535;68536;68537;68538;68539;68540;68541;108135;108136;108137;134175;134176;134177;134178;134179;134180;134181;134182;134183;134184;134185;134186;136896;145327;145328;145329;145330;145331;145332;145333;145334;145335;145336;145337;145338;152644;152645;152646;377984;377985;377986;37798…	68535;108137;134183;136896;145336;152646;377998;405407;438559;462892;476076;545396			XP_026335626.1	PDIA3_HUMAN	P30101	0	0.952	0.978	Protein disulfide-isomerase A3 OS=Homo sapiens OX=9606 GN=PDIA3 PE=1 SV=4	Match	35980000	36420000	59062000	28087000	33424000	64657000	32867000	26695000		42105000		24394000
56	XP_026335629.1	XP_026335629.1	XP_026335629.1	U5 small nuclear ribonucleoprotein 200 kDa helicase [Ursus arctos]	SNRNP200	2	2	2	1	2	2	2	1.6	1.6	1.6	244.52	2136	2136	0.0024435	3.8982	109	4569;19903	True;True	4849;21304	114193;519409;519410;519411;519412;519413;519414	117127;537984;537985;537986;537987;537988	117127;537986			XP_026335629.1	U520_HUMAN	O75643	0	0.999	1	U5 small nuclear ribonucleoprotein 200 kDa helicase OS=Homo sapiens OX=9606 GN=SNRNP200 PE=1 SV=2	Match									2863800	5327900		3571400
57	XP_026335708.1	XP_026335708.1	XP_026335708.1	fumarylacetoacetate hydrolase domain-containing protein 2A [Ursus arctos]	LOC113241987	4	4	4	1	4	4	4	26.8	26.8	26.8	34.664	313	313	0	36.908	110	866;1521;12047;18883	True;True;True;True	921;1623;12813;20228	22808;22809;22810;22811;22812;22813;22814;22815;22816;22817;22818;22819;22820;22821;22822;22823;22824;22825;22826;22827;22828;22829;22830;22831;22832;22833;22834;22835;22836;39133;39134;314608;314609;314610;314611;314612;314613;314614;314615;314616;314617;314618;490576	23400;23401;23402;23403;23404;23405;23406;23407;23408;23409;23410;23411;23412;23413;23414;23415;23416;23417;23418;23419;23420;23421;23422;23423;23424;23425;23426;23427;23428;39643;326037;326038;326039;326040;326041;326042;326043;326044;326045;506860	23400;39643;326044;506860			XP_026335708.1	FAH2A_HUMAN	Q96GK7	5.4e-149	0.93	0.981	Oxaloacetate tautomerase FAHD2A, mitochondrial OS=Homo sapiens OX=9606 GN=FAHD2A PE=1 SV=1	Match	21163000	38857000	23564000	39598000	39759000	25172000	12475000	12283000	26013000	16411000	13443000	31486000
58	XP_026335710.1	XP_026335710.1	XP_026335710.1	calpain-3 [Ursus arctos]	CAPN3	14	14	14	1	14	14	14	24.8	24.8	24.8	94.244	821	821	0	70.093	111	2305;5319;6080;10159;10363;10561;11199;12902;13030;15832;16938;17297;17449;18477	True;True;True;True;True;True;True;True;True;True;True;True;True;True	2434;5642;6445;10817;11031;11238;11913;13854;13988;16961;18144;18524;18691;19791	57443;135498;135499;135500;135501;135502;135503;135504;135505;135506;135507;135508;135509;135510;135511;135512;135513;135514;135515;135516;135517;135518;135519;135520;135521;135522;135523;135524;135525;150614;150615;150616;150617;150618;150619;150620;150621;262178;262179;262180;262181;266693;266694;266695;266696;266697;266698;266699;266700;266701;266702;273687;291903;291904;291905;291906;291907;2…	57978;140191;140192;140193;140194;140195;140196;140197;140198;140199;140200;140201;140202;140203;140204;140205;140206;140207;140208;140209;140210;140211;140212;140213;140214;140215;140216;140217;140218;140219;140220;155207;155208;155209;155210;155211;155212;271161;271162;271163;275699;275700;275701;283456;302573;302574;302575;302576;302577;302578;302579;302580;348392;348393;348394;348395;348396;3…	57978;140204;155210;271163;275699;283456;302577;348399;352074;418937;444745;456290;459895;493889			XP_026335710.1	CAN3_HUMAN	P20807	0	0.932	0.988	Calpain-3 OS=Homo sapiens OX=9606 GN=CAPN3 PE=1 SV=2	Match	45949000	67411000	52028000	67111000	70139000	41902000	11110000	20226000	20373000	68848000		19868000
59	XP_026335767.1	XP_026335767.1	XP_026335767.1	calcineurin B homologous protein 1 [Ursus arctos]	CHP1	2	2	2	1	2	2	2	11.8	11.8	11.8	22.442	195	195	0.0099558	2.8089	112	4511;8536	True;True	4790;9078	113157;216183;216184	116146;222691;222692	116146;222691			XP_026335767.1	CHP1_HUMAN	Q99653	4.3e-81	0.995	1	Calcineurin B homologous protein 1 OS=Homo sapiens OX=9606 GN=CHP1 PE=1 SV=3	Match
60	XP_026335805.1	XP_026335805.1;XP_026335804.1	XP_026335805.1;XP_026335804.1	isovaleryl-CoA dehydrogenase, mitochondrial isoform X2 [Ursus arctos]; isovaleryl-CoA dehydrogenase, mitochondrial isoform X1 [Ursus arctos]	IVD	8;8	8;8	8;8	2	8	8	8	33.8	33.8	33.8	43.001	396	396;426	0	122.15	113	5569;6956;7972;11997;12145;14460;16550;18949	True;True;True;True;True;True;True;True	5910;7374;8464;12761;12913;15512;15513;17732;20299	141161;141162;141163;141164;141165;141166;141167;141168;141169;141170;141171;141172;141173;141174;141175;141176;141177;141178;141179;141180;141181;141182;141183;141184;141185;141186;141187;141188;141189;173545;173546;173547;173548;173549;173550;173551;173552;173553;173554;173555;173556;173557;173558;173559;173560;173561;173562;173563;201834;201835;201836;201837;201838;201839;201840;201841;201842;…	145824;145825;145826;145827;145828;145829;145830;145831;145832;145833;145834;145835;145836;145837;145838;145839;145840;145841;145842;145843;145844;145845;145846;145847;145848;145849;145850;145851;179234;179235;179236;179237;179238;179239;179240;179241;179242;179243;179244;179245;179246;179247;179248;179249;179250;179251;179252;179253;208270;208271;208272;208273;208274;208275;208276;208277;208278;…	145840;179247;208275;324999;328017;385037;435219;510212	63	85	XP_026335805.1	IVD_HUMAN	P26440	1.2e-190	0.864	0.911	Isovaleryl-CoA dehydrogenase, mitochondrial OS=Homo sapiens OX=9606 GN=IVD PE=1 SV=2	Match	33762000	51379000	75370000	72662000	89717000	90004000	42282000	21697000	20235000	73558000	8211300	40856000
61	XP_026335854.1	XP_026335854.1	XP_026335854.1	actin, alpha cardiac muscle 1 [Ursus arctos]	ACTC1	36	2	0	1	36	2	0	85.1	5.8	0	42.019	377	377	0	152	114	586;1680;1681;1909;2018;2779;2780;2801;3073;3074;3920;3921;3960;5374;7023;7024;7409;7410;8099;8100;8389;9041;9192;9953;10016;12668;12746;13991;14256;14257;16356;16357;17459;17782;17783;20412	False;False;False;False;False;False;False;True;False;False;False;False;False;False;False;False;False;False;False;False;False;False;True;False;False;False;False;False;False;False;False;False;False;False;False;False	621;1790;1791;2024;2135;2136;2137;2938;2939;2940;2941;2963;2964;3265;3266;4163;4164;4165;4205;4206;5701;5702;7445;7446;7858;7859;7860;7861;7862;7863;8599;8600;8914;9614;9771;9772;10596;10597;10662;13572;13573;13671;13672;13673;15022;15300;15301;17527;17528;18701;18702;19056;19057;21842;21843	15085;15086;15087;15088;15089;15090;15091;15092;15093;15094;15095;15096;15097;15098;15099;15100;15101;15102;15103;15104;15105;15106;15107;15108;15109;15110;15111;15112;15113;15114;15115;15116;15117;15118;15119;15120;15121;15122;15123;15124;15125;15126;15127;15128;15129;15130;15131;15132;15133;15134;15135;15136;15137;15138;15139;15140;15141;15142;15143;15144;15145;15146;15147;15148;15149;15150;151…					XP_026335854.1	ACTC_HUMAN	P68032	2.8e-192	1	1	Actin, alpha cardiac muscle 1 OS=Homo sapiens OX=9606 GN=ACTC1 PE=1 SV=1	Match
62	XP_026335910.1	XP_026335910.1;XP_057168674.1	XP_026335910.1;XP_057168674.1	phosphoglycerate kinase 1 isoform X2 [Ursus arctos]; phosphoglycerate kinase 1 isoform X1 [Ursus arctos]	PGK1	39;36	39;36	28;27	2	39	39	28	88.2	88.2	67.9	44.575	417	417;424	0	323.31	116	95;231;434;594;720;916;1002;2206;4104;4817;5050;5051;5739;8644;8645;8869;8870;9236;9699;10382;11815;13360;13779;13805;14404;15734;16319;16320;16773;16774;17703;17898;18706;18720;18874;19240;19873;19954;20488	True;True;True;True;True;True;True;True;True;True;True;True;True;True;True;True;True;True;True;True;True;True;True;True;True;True;True;True;True;True;True;True;True;True;True;True;True;True;True	97;245;462;629;765;766;973;1062;1063;2332;4355;5109;5358;5359;6088;9192;9193;9194;9195;9196;9434;9435;9820;10317;11050;12565;14352;14793;14820;15454;16857;17486;17487;17488;17489;17965;17966;17967;17968;18968;19179;19180;20032;20033;20047;20217;20218;20219;20601;21274;21358;21925	2306;2307;2308;2309;2310;2311;2312;2313;6181;6182;6183;6184;6185;6186;6187;6188;6189;6190;6191;6192;6193;6194;6195;6196;6197;6198;6199;6200;6201;6202;6203;6204;6205;6206;6207;6208;6209;6210;6211;6212;6213;6214;6215;6216;6217;6218;6219;6220;6221;6222;6223;6224;6225;6226;6227;6228;6229;6230;6231;6232;6233;6234;6235;6236;6237;6238;6239;6240;6241;6242;6243;6244;6245;6246;6247;6248;6249;6250;6251;6252…	2348;2349;2350;2351;2352;6277;6278;6279;6280;6281;6282;6283;6284;6285;6286;6287;6288;6289;6290;6291;6292;6293;6294;6295;6296;6297;6298;6299;6300;6301;6302;6303;6304;6305;6306;6307;6308;6309;6310;6311;6312;6313;6314;6315;6316;6317;6318;6319;6320;6321;6322;6323;6324;6325;6326;6327;6328;6329;6330;6331;6332;6333;6334;6335;6336;6337;6338;6339;6340;6341;6342;6343;6344;6345;6346;6347;6348;6349;6350;6351…	2350;6305;12340;15970;19553;24365;26542;55720;107194;122144;133297;133308;149279;225065;225144;229686;229741;239886;253343;276110;319939;361660;370380;370694;383755;416461;429239;429390;440724;440798;470554;476564;502440;502945;506686;516326;537444;539361;552166	79;80;81;82;83;84;85;86	61;72;176;227;234;240;251;312	XP_026335910.1	PGK1_HUMAN	P00558	0	0.974	0.995	Phosphoglycerate kinase 1 OS=Homo sapiens OX=9606 GN=PGK1 PE=1 SV=3	Match	3298199999.9999995	2719500000	4695600000	3261699999.9999995	2485200000	2367100000	3273199999.9999995	3263999999.9999995	3932899999.9999995	2519300000	4161999999.9999995	3412099999.9999995
63	XP_026335927.1	XP_026335927.1;XP_057168805.1;XP_048069461.1;XP_057168819.1;XP_057168811.1;XP_057168810.1;XP_057168798.1;XP_057168791.1;XP_057168809.1	XP_026335927.1;XP_057168805.1;XP_048069461.1;XP_057168819.1;XP_057168811.1;XP_057168810.1;XP_057168798.1;XP_057168791.1;XP_057168809.1	MICOS complex subunit MIC27 isoform X9 [Ursus arctos]; MICOS complex subunit MIC27 isoform X3 [Ursus arctos]; MICOS complex subunit MIC27 isoform X8 [Ursus arctos]; MICOS complex subunit MIC27 isoform X7 [Ursus arctos]; MICOS complex subunit MIC27 isoform	APOOL	8;8;6;6;6;6;6;6;5	8;8;6;6;6;6;6;6;5	8;8;6;6;6;6;6;6;5	9	8	8	8	48.6	48.6	48.6	30.611	278	278;325;289;294;298;298;336;341;303	0	54.986	117	1886;7456;7670;10529;11103;14520;15351;20586	True;True;True;True;True;True;True;True	2001;7913;8137;11204;11802;15574;16450;22035	47891;47892;47893;47894;47895;47896;47897;47898;47899;47900;47901;187422;187423;187424;187425;187426;187427;187428;187429;187430;187431;187432;187433;187434;187435;187436;187437;187438;192850;192851;192852;192853;192854;192855;192856;192857;192858;192859;192860;192861;192862;192863;192864;192865;192866;192867;192868;192869;192870;192871;192872;192873;192874;192875;192876;192877;192878;192879;1928…	48367;48368;48369;48370;48371;48372;48373;48374;48375;48376;48377;193673;193674;193675;193676;193677;193678;193679;193680;193681;193682;193683;193684;193685;193686;193687;199136;199137;199138;199139;199140;199141;199142;199143;199144;199145;199146;199147;199148;199149;199150;199151;199152;199153;199154;199155;199156;199157;199158;199159;199160;199161;199162;199163;199164;199165;199166;199167;1991…	48374;193674;199137;282692;299738;386462;405473;554929			XP_026335927.1	MIC27_HUMAN	Q6UXV4	1.1e-119	0.888	0.974	MICOS complex subunit MIC27 OS=Homo sapiens OX=9606 GN=APOOL PE=1 SV=1	Match	73705000	85263000	114540000	68847000	110140000	82295000	81330000	57481000	68858000	65591000	29790000	76089000
64	XP_026335968.1	XP_026335968.1;XP_026335970.1;XP_026335969.1	XP_026335968.1;XP_026335970.1;XP_026335969.1	MICOS complex subunit MIC26 isoform X1 [Ursus arctos]; MICOS complex subunit MIC26 isoform X3 [Ursus arctos]; MICOS complex subunit MIC26 isoform X2 [Ursus arctos]	APOO	8;6;5	8;6;5	8;6;5	3	8	8	8	67.2	67.2	67.2	22.357	198	198;166;171	0	42.109	118	7007;10528;12105;12142;12677;17248;18873;19994	True;True;True;True;True;True;True;True	7429;11203;12872;12873;12910;13584;13585;18474;20216;21401	174814;174815;174816;174817;174818;174819;174820;174821;174822;174823;174824;174825;174826;174827;174828;174829;174830;174831;174832;174833;174834;174835;174836;174837;174838;174839;174840;174841;174842;174843;272835;272836;272837;272838;272839;272840;272841;272842;272843;272844;272845;272846;272847;272848;272849;272850;316188;316189;316190;316191;316192;316193;316194;316195;316196;316197;316198;…	180515;180516;180517;180518;180519;180520;180521;180522;180523;180524;180525;180526;180527;180528;180529;180530;180531;180532;180533;180534;180535;180536;180537;180538;180539;180540;180541;180542;180543;180544;180545;180546;180547;282644;282645;282646;282647;282648;282649;282650;282651;282652;282653;282654;282655;282656;282657;282658;282659;327623;327624;327625;327626;327627;327628;327629;327630;…	180516;282654;327638;327979;342572;455407;506632;540398	87;88	89;143	XP_026335968.1	MIC26_HUMAN	Q9BUR5	5.6e-86	0.894	0.975	MICOS complex subunit MIC26 OS=Homo sapiens OX=9606 GN=APOO PE=1 SV=1	Match	135590000	122450000	144720000	112390000	136850000	120460000	106420000	98514000	85537000	82322000	78164000	105110000
65	XP_026335976.1	XP_026335976.1;XP_026335975.1	XP_026335976.1;XP_026335975.1	peroxiredoxin-4 isoform X2 [Ursus arctos]; peroxiredoxin-4 isoform X1 [Ursus arctos]	PRDX4	9;9	5;5	5;5	2	9	5	5	36.8	26.1	26.1	30.7	272	272;272	0.00084602	10.457	119	6295;6296;7146;8566;8799;12045;14401;15561;16247	False;False;False;True;True;True;True;True;False	6677;6678;7570;9110;9360;12811;15451;16673;17412	157104;157105;157106;157107;157108;157109;157110;157111;157112;157113;157114;157115;157116;157117;157118;157119;157120;157121;157122;157123;157124;157125;157126;157127;157128;157129;157130;157131;157132;157133;157134;157135;157136;157137;157138;157139;157140;157141;157142;157143;157144;157145;157146;157147;157148;157149;157150;157151;157152;157153;157154;157155;157156;178592;178593;178594;178595;…	162178;162179;162180;162181;162182;162183;162184;162185;162186;162187;162188;162189;162190;162191;162192;162193;162194;162195;162196;162197;162198;162199;162200;162201;162202;162203;162204;162205;162206;162207;162208;162209;162210;162211;162212;162213;162214;162215;162216;162217;162218;162219;162220;162221;162222;162223;162224;162225;162226;184625;184626;184627;184628;223270;223271;223272;223273;…	162191;162198;184627;223278;228226;325981;383632;412135;427861			XP_026335976.1	PRDX4_HUMAN	Q13162	5.6e-118	0.928	0.966	Peroxiredoxin-4 OS=Homo sapiens OX=9606 GN=PRDX4 PE=1 SV=1	Match	28159000	15283000	31711000	12918000	16929000	26805000	24446000	34566000	38590000		10287000	26559000
66	XP_026335979.1	XP_026335979.1	XP_026335979.1	spermine synthase [Ursus arctos]	SMS	7	7	7	1	7	7	7	27.5	27.5	27.5	52.53	476	476	0	54.72	120	3185;3627;4154;6366;9079;10658;12134	True;True;True;True;True;True;True	3383;3857;4408;6751;9654;11340;12902	83012;83013;83014;83015;83016;83017;83018;83019;83020;83021;83022;83023;83024;83025;83026;83027;83028;83029;93547;93548;93549;93550;93551;93552;93553;93554;93555;93556;93557;93558;105382;105383;105384;158842;158843;229109;229110;229111;229112;276117;276118;276119;276120;276121;276122;276123;276124;276125;276126;276127;276128;276129;276130;276131;276132;276133;276134;276135;316478	85232;85233;85234;85235;85236;85237;85238;85239;85240;85241;85242;85243;85244;85245;85246;85247;85248;96091;96092;96093;96094;96095;96096;96097;96098;96099;96100;108251;108252;108253;163873;163874;235796;235797;235798;235799;285978;285979;285980;285981;285982;285983;285984;285985;285986;285987;285988;285989;285990;285991;285992;285993;285994;327896	85233;96095;108251;163874;235797;285979;327896			XP_026335979.1	SPSY_HUMAN	P52788	6.6e-73	0.959	0.989	Spermine synthase OS=Homo sapiens OX=9606 GN=SMS PE=1 SV=2	Match	25153000	27097000	36182000	23842000	8817600		29383000	51191000	35500000	22052000	28354000	25463000
67	XP_026335991.1	XP_026335991.1;XP_026335985.1;XP_044233514.1;XP_044233511.1;XP_044233510.1	XP_026335991.1;XP_026335985.1;XP_044233514.1;XP_044233511.1;XP_044233510.1;XP_057166882.1;XP_044242402.1;XP_057166881.1;XP_026360978.1;XP_026360981.1;XP_048069571.1	ribosomal protein S6 kinase alpha-3 isoform X5 [Ursus arctos]; ribosomal protein S6 kinase alpha-3 isoform X1 [Ursus arctos]; ribosomal protein S6 kinase alpha-3 isoform X4 [Ursus arctos]; ribosomal protein S6 kinase alpha-3 isoform X3 [Ursus arctos]; rib	RPS6KA3	12;12;11;11;11;4;4;4;4;4;3	12;12;11;11;11;4;4;4;4;4;3	8;8;7;7;7;0;0;0;0;0;1	11	12	12	8	20.4	20.4	14.3	83.693	740	740;754;711;712;718;644;717;719;733;758;744	0	27.331	121	2553;2715;5587;5671;7398;11737;12163;12518;13454;13910;17551;20184	True;True;True;True;True;True;True;True;True;True;True;True	2696;2871;5928;6017;7847;12478;12932;13377;14449;14932;18804;21605	63617;63618;63619;63620;63621;63622;63623;63624;63625;68380;68381;68382;68383;68384;68385;68386;68387;68388;141551;141552;141553;141554;141555;141556;141557;141558;141559;141560;141561;141562;141563;143664;143665;185524;185525;185526;306474;306475;306476;306477;306478;306479;306480;306481;306482;306483;306484;306485;306486;306487;317013;317014;317015;317016;317017;317018;317019;317020;317021;3170…	64183;64184;64185;69031;69032;69033;69034;69035;69036;69037;69038;69039;146209;146210;146211;146212;146213;146214;146215;146216;146217;146218;146219;146220;148354;148355;191583;317900;317901;317902;317903;317904;317905;317906;317907;317908;317909;328426;328427;328428;328429;328430;328431;328432;328433;328434;328435;328436;328437;328438;328439;328440;328441;328442;328443;328444;328445;338234;36340…	64185;69034;146212;148355;191583;317903;328430;338234;363404;372635;463317;544626			XP_026335991.1	KS6A3_HUMAN	P51812	9.6e-212	0.999	0.999	Ribosomal protein S6 kinase alpha-3 OS=Homo sapiens OX=9606 GN=RPS6KA3 PE=1 SV=1	Match	13518000	11269000	14957000	28985000	19140000	16595000	20151000	23855000	14812000	26804000	18177000	21953000
68	XP_026335992.1	XP_026335992.1;XP_057166467.1	XP_026335992.1;XP_057166467.1	eukaryotic translation initiation factor 1A, X-chromosomal isoform X2 [Ursus arctos]; eukaryotic translation initiation factor 1A, X-chromosomal isoform X1 [Ursus arctos]	EIF1AX	2;1	2;1	2;1	2	2	2	2	30.6	30.6	30.6	16.46	144	144;170	0.0020284	5.3364	122	8475;19666	True;True	9013;21054	214767;513121;513122;513123;513124;513125;513126;513127;513128;513129;513130;513131;513132;513133;513134;513135;513136;513137	221301;530546;530547;530548;530549;530550;530551;530552;530553;530554;530555;530556;530557;530558;530559;530560	221301;530550			XP_026335992.1	IF1AX_HUMAN	P47813	1e-63	1	1	Eukaryotic translation initiation factor 1A, X-chromosomal OS=Homo sapiens OX=9606 GN=EIF1AX PE=1 SV=2	Match	9026500	12860000	18391000	11323000	8815900	9821000	11522000	14355000				8461300
69	XP_026336007.1	XP_026336007.1	XP_026336007.1	pyruvate dehydrogenase E1 component subunit alpha, somatic form, mitochondrial [Ursus arctos]	PDHA1	24	24	19	1	24	24	19	60	60	51.8	43.323	390	390	0	323.31	123	30;31;700;3846;3886;5762;6049;6540;9229;10125;11251;12774;12775;13000;13001;13043;14888;15265;15625;17338;17900;18747;20169;20221	True;True;True;True;True;True;True;True;True;True;True;True;True;True;True;True;True;True;True;True;True;True;True;True	30;31;745;4087;4127;6113;6414;6938;6939;9813;10783;11970;13708;13709;13710;13711;13958;13959;14001;15959;16357;16740;18570;19182;20076;21588;21589;21643	587;588;589;590;591;592;593;594;595;596;597;598;599;600;601;602;603;604;605;606;607;608;609;610;611;612;613;614;615;616;617;618;619;620;621;622;623;624;625;626;627;628;629;18292;18293;18294;18295;18296;18297;18298;18299;18300;18301;98031;98032;98033;98034;98035;98036;98037;98038;98039;98040;98041;98042;98043;98044;98045;98046;98047;98048;98049;98050;98051;98052;98053;98054;98055;98056;98057;98058…	563;564;565;566;567;568;569;570;571;572;573;574;575;576;577;578;579;580;581;582;583;584;585;586;587;588;589;590;591;592;593;594;595;596;597;598;599;600;601;602;18908;18909;18910;18911;18912;18913;18914;18915;18916;18917;100550;100551;100552;100553;100554;100555;100556;100557;100558;100559;100560;100561;100562;100563;100564;100565;100566;100567;100568;100569;100570;100571;100572;100573;100574;1005…	577;585;18911;100616;101260;149625;154778;168873;239775;270586;303696;344987;345050;351595;351597;352380;394169;403561;413617;457117;476580;503654;544327;545550	89	324	XP_026336007.1	ODPA_HUMAN	P08559	1.2e-206	0.987	1	Pyruvate dehydrogenase E1 component subunit alpha, somatic form, mitochondrial OS=Homo sapiens OX=9606 GN=PDHA1 PE=1 SV=3	Match	905320000	1015699999.9999999	1390800000	1049999999.9999999	1281000000	1230200000	998560000	775410000	813630000	1037899999.9999999	743550000	912030000
70	XP_026336078.1	XP_026336078.1	XP_026336078.1	mitochondrial import inner membrane translocase subunit Tim9 [Ursus arctos]	TIMM9	3	3	3	1	3	3	3	34.8	34.8	34.8	10.378	89	89	0.0041543	3.47	124	620;3641;5342	True;True;True	662;3873;5666	16642;93909;93910;93911;135901;135902;135903;135904;135905	17351;96490;96491;96492;140600;140601;140602	17351;96490;140602			XP_026336078.1	TIM9_HUMAN	Q9Y5J7	2e-39	1	1	Mitochondrial import inner membrane translocase subunit Tim9 OS=Homo sapiens OX=9606 GN=TIMM9 PE=1 SV=1	Match	34759000										27148000
71	XP_026336082.1	XP_026336082.1;XP_044233592.1	XP_026336082.1;XP_044233592.1	proteasome subunit alpha type-3 isoform X2 [Ursus arctos]; proteasome subunit alpha type-3 isoform X1 [Ursus arctos]	PSMA3	9;8	9;8	9;8	2	9	9	9	36.1	36.1	36.1	28.433	255	255;264	0	40.446	125	1670;3548;7485;8198;8199;12144;15869;16092;18168	True;True;True;True;True;True;True;True;True	1780;3771;7945;7946;8705;8706;12912;17008;17246;19467	42790;42791;42792;42793;42794;42795;42796;42797;42798;42799;42800;42801;42802;42803;42804;42805;42806;42807;42808;42809;42810;91777;91778;91779;91780;91781;188225;188226;188227;188228;188229;188230;188231;188232;188233;188234;188235;188236;188237;188238;188239;188240;188241;188242;188243;188244;188245;188246;188247;188248;188249;188250;188251;188252;188253;188254;188255;188256;188257;188258;18825…	43233;43234;43235;43236;43237;43238;43239;43240;43241;43242;43243;43244;43245;43246;43247;43248;43249;43250;43251;94264;94265;94266;194479;194480;194481;194482;194483;194484;194485;194486;194487;194488;194489;194490;194491;194492;194493;194494;194495;194496;194497;194498;194499;194500;194501;194502;194503;194504;194505;194506;194507;194508;194509;194510;194511;194512;194513;194514;194515;194516;1…	43233;94264;194506;214086;214099;327990;419750;424496;485357	90	76	XP_026336082.1	PSA3_HUMAN	P25788	2.4e-119	0.988	1	Proteasome subunit alpha type-3 OS=Homo sapiens OX=9606 GN=PSMA3 PE=1 SV=2	Match	84431000	92787000	138440000	108310000	51804000	117170000	99054000	118800000	100230000	66202000	109190000	113170000
72	XP_026336126.1	XP_026336126.1;XP_057174705.1	XP_026336126.1;XP_057174705.1	galectin-3 isoform X2 [Ursus arctos]; galectin-3 isoform X1 [Ursus arctos]	LGALS3	5;3	5;3	5;3	2	5	5	5	21.6	21.6	21.6	29.275	282	282;309	0.00086059	10.992	126	6462;8673;12522;14526;17821	True;True;True;True;True	6857;9224;13383;15581;19096	161649;161650;219412;219413;219414;219415;219416;219417;219418;219419;219420;219421;219422;219423;219424;219425;219426;219427;219428;219429;219430;219431;219432;219433;219434;219435;219436;219437;219438;219439;219440;219441;219442;219443;219444;219445;219446;327003;327004;327005;327006;327007;327008;327009;327010;327011;327012;327013;327014;327015;327016;327017;327018;327019;327020;327021;327022;…	167240;167241;225862;225863;225864;225865;225866;225867;225868;225869;225870;225871;225872;225873;225874;225875;225876;225877;225878;225879;225880;225881;225882;225883;225884;225885;225886;225887;225888;225889;225890;225891;225892;225893;225894;225895;225896;338470;338471;338472;338473;338474;338475;338476;338477;338478;338479;338480;338481;338482;338483;338484;338485;338486;338487;338488;338489;…	167240;225876;338471;386516;474254			XP_026336126.1	LEG3_HUMAN	P17931	1.1e-21	0.766	0.848	Galectin-3 OS=Homo sapiens OX=9606 GN=LGALS3 PE=1 SV=5	Match	33660000	34135000	45926000	30081000	15158000	36333000	24164000	34485000	25511000	19818000	40058000	33484000
73	XP_026336151.1	XP_026336151.1;XP_026336150.1;XP_044233555.1;XP_048075984.1;XP_044233554.1;XP_044233553.1;XP_048075986.1;XP_048075985.1;XP_057174509.1;XP_057174512.1;XP_057174510.1	XP_026336151.1;XP_026336150.1;XP_044233555.1;XP_048075984.1;XP_044233554.1;XP_044233553.1;XP_048075986.1;XP_048075985.1;XP_057174509.1;XP_057174512.1;XP_057174510.1	fermitin family homolog 2 isoform X6 [Ursus arctos]; fermitin family homolog 2 isoform X5 [Ursus arctos]; fermitin family homolog 2 isoform X4 [Ursus arctos]; fermitin family homolog 2 isoform X3 [Ursus arctos]; fermitin family homolog 2 isoform X2 [Ursus	FERMT2	12;12;12;12;12;12;11;11;11;10;10	12;12;12;12;12;12;11;11;11;10;10	12;12;12;12;12;12;11;11;11;10;10	11	12	12	12	25.7	25.7	25.7	77.873	680	680;687;691;695;698;706;644;655;670;590;601	0	47.481	127	5091;7372;8500;10933;11430;12366;12663;15616;17149;17419;19369;20655	True;True;True;True;True;True;True;True;True;True;True;True	5401;7817;9042;11625;12158;13180;13567;16729;18366;18660;20734;22109	129724;129725;129726;129727;184311;184312;184313;184314;184315;184316;184317;184318;184319;184320;184321;184322;184323;215309;215310;215311;284227;284228;284229;284230;284231;284232;284233;284234;284235;284236;284237;284238;297728;322494;322495;322496;322497;322498;322499;322500;322501;322502;322503;322504;322505;322506;330810;330811;330812;401222;439391;439392;439393;439394;439395;439396;439397;…	134127;134128;134129;134130;190224;190225;190226;190227;190228;190229;190230;190231;190232;190233;190234;221817;221818;221819;294058;294059;294060;294061;294062;294063;294064;294065;294066;294067;294068;294069;308368;333948;333949;333950;333951;333952;333953;333954;333955;333956;333957;342244;342245;413342;452678;452679;452680;452681;452682;452683;452684;452685;452686;452687;452688;452689;452690;…	134128;190224;221818;294062;308368;333949;342245;413342;452681;459353;519044;556332			XP_026336151.1	FERM2_HUMAN	Q96AC1	0	0.999	1	Fermitin family homolog 2 OS=Homo sapiens OX=9606 GN=FERMT2 PE=1 SV=1	Match	41684000	13536000	9349200	38237000	36442000	54497000	39759000	28337000	29775000	37031000	36654000	43406000
74	XP_026336159.3	XP_026336159.3	XP_026336159.3	26S proteasome regulatory subunit 10B [Ursus arctos]	PSMC6	9	9	9	1	9	9	9	26.3	26.3	26.3	45.796	403	403	0	24.873	128	277;1038;1642;4623;8059;9376;11580;17077;17759	True;True;True;True;True;True;True;True;True	295;1103;1751;4907;8555;9969;12313;18290;19029	7276;7277;7278;27414;27415;27416;27417;27418;27419;27420;27421;27422;27423;27424;27425;27426;27427;27428;27429;27430;27431;42333;115554;115555;115556;115557;115558;115559;115560;115561;115562;115563;115564;115565;115566;115567;115568;115569;115570;115571;203939;203940;203941;203942;203943;203944;203945;203946;203947;203948;203949;203950;237365;237366;237367;237368;301739;301740;437971;437972;4379…	7403;7404;7405;28075;28076;28077;28078;28079;28080;28081;28082;28083;28084;28085;28086;28087;28088;28089;42801;118484;118485;118486;118487;118488;118489;118490;118491;118492;118493;118494;118495;118496;118497;210480;210481;210482;210483;210484;210485;210486;210487;210488;210489;210490;243883;243884;243885;312389;451292;451293;451294;451295;451296;451297;451298;451299;451300;451301;451302;451303;4…	7405;28078;42801;118496;210486;243883;312389;451297;472168			XP_026336159.3	PRS10_HUMAN	P62333	1.7e-156	1	1	26S proteasome regulatory subunit 10B OS=Homo sapiens OX=9606 GN=PSMC6 PE=1 SV=1	Match	26966000	38576000	64169000	30111000	30461000	36917000	46816000	65651000	43191000	32681000	25767000	46393000
75	XP_026336176.2	XP_026336176.2;XP_026336175.2;XP_026336174.2;XP_026336173.2	XP_026336176.2;XP_026336175.2;XP_026336174.2;XP_026336173.2	nidogen-2 isoform X4 [Ursus arctos]; nidogen-2 isoform X3 [Ursus arctos]; nidogen-2 isoform X2 [Ursus arctos]; nidogen-2 isoform X1 [Ursus arctos]	NID2	9;9;9;9	8;8;8;8	8;8;8;8	4	9	8	8	11.1	10.4	10.4	151.5	1385	1385;1386;1463;1464	0	42.147	129	933;1458;2529;3014;6477;7061;8889;18254;18485	True;True;True;True;False;True;True;True;True	991;1558;2671;3193;6872;7485;9454;19556;19801	24066;24067;24068;24069;24070;24071;24072;24073;24074;37744;37745;37746;37747;37748;37749;37750;37751;37752;37753;37754;37755;37756;37757;37758;63142;63143;63144;63145;63146;63147;63148;77732;77733;161840;161841;161842;176848;176849;176850;176851;176852;224052;224053;224054;224055;224056;224057;224058;224059;224060;471491;478168;478169	24613;24614;24615;24616;24617;24618;38305;38306;38307;38308;38309;38310;38311;38312;38313;38314;38315;38316;38317;38318;38319;63703;63704;63705;63706;63707;63708;79183;167413;167414;182893;182894;182895;182896;230425;230426;230427;230428;230429;230430;230431;230432;230433;487234;494018	24614;38319;63705;79183;167413;182896;230429;487234;494018			XP_026336176.2	NID2_HUMAN	Q14112	4.1e-124	0.769	0.854	Nidogen-2 OS=Homo sapiens OX=9606 GN=NID2 PE=1 SV=3	Match	29586000	29043000			42328000	49818000	48332000	20153000	28773000	21339000	27797000	31545000
76	XP_026336177.1	XP_026336177.1;XP_057174466.1	XP_026336177.1;XP_057174466.1	RNA transcription, translation and transport factor protein isoform X1 [Ursus arctos]; RNA transcription, translation and transport factor protein isoform X2 [Ursus arctos]	RTRAF	6;4	6;4	6;4	2	6	6	6	36.5	36.5	36.5	28.037	244	244;200	0	22.86	130	685;7212;8470;12846;13025;14212	True;True;True;True;True;True	730;7639;9008;13794;13983;15252	17952;17953;17954;17955;17956;17957;17958;17959;17960;17961;17962;17963;17964;17965;17966;17967;17968;17969;17970;17971;17972;17973;17974;17975;17976;17977;17978;17979;17980;180462;180463;180464;180465;180466;180467;180468;180469;180470;180471;180472;180473;180474;180475;180476;180477;180478;180479;180480;180481;180482;180483;180484;180485;180486;180487;180488;180489;180490;180491;180492;180493;1…	18571;18572;18573;18574;18575;18576;18577;18578;18579;18580;18581;18582;18583;18584;18585;18586;18587;18588;18589;18590;18591;18592;18593;18594;18595;18596;18597;18598;18599;186468;186469;186470;186471;186472;186473;186474;186475;186476;186477;186478;186479;186480;186481;186482;186483;186484;186485;186486;186487;186488;186489;186490;186491;186492;186493;186494;186495;186496;186497;186498;186499;1…	18576;186488;221214;346977;351998;379068			XP_026336177.1	RTRAF_HUMAN	Q9Y224	1.3e-150	0.984	1	RNA transcription, translation and transport factor protein OS=Homo sapiens OX=9606 GN=RTRAF PE=1 SV=1	Match	28115000	40061000	40362000	29725000	32783000	33573000	23956000	22280000	22621000	24517000	18475000	27053000
77	XP_026336188.3	XP_026336188.3	XP_026336188.3	trans-3-hydroxy-L-proline dehydratase [Ursus arctos]	L3HYPDH	2	2	2	1	2	2	2	10.1	10.1	10.1	38.308	357	357	0	11.782	131	4762;5047	True;True	5053;5355	118183;118184;118185;118186;128773;128774	121018;121019;121020;121021;133235;133236;133237	121020;133235			XP_026336188.3	T3HPD_HUMAN	Q96EM0	3.7e-164	0.924	0.98	Trans-3-hydroxy-L-proline dehydratase OS=Homo sapiens OX=9606 GN=L3HYPDH PE=1 SV=2	Match			10595000				9497900	12171000	9035600			8941500
78	XP_026336200.1	XP_026336200.1;XP_048075901.1;XP_057174489.1	XP_026336200.1;XP_048075901.1;XP_057174489.1	dehydrogenase/reductase SDR family member 7 isoform X3 [Ursus arctos]; dehydrogenase/reductase SDR family member 7 isoform X2 [Ursus arctos]; dehydrogenase/reductase SDR family member 7 isoform X1 [Ursus arctos]	DHRS7	5;5;5	5;5;5	5;5;5	3	5	5	5	17.4	17.4	17.4	38.218	339	339;382;384	0	12.605	132	2554;3945;9021;11117;17563	True;True;True;True;True	2697;4190;9594;11819;18818	63626;63627;63628;63629;63630;63631;63632;63633;63634;63635;63636;63637;63638;63639;63640;63641;63642;63643;63644;63645;63646;100262;100263;227025;227026;227027;227028;227029;227030;227031;227032;227033;227034;227035;227036;227037;227038;227039;227040;227041;227042;227043;227044;227045;227046;227047;227048;227049;227050;227051;227052;227053;227054;227055;227056;227057;227058;227059;227060;227061;…	64186;64187;64188;64189;64190;64191;64192;64193;64194;64195;64196;64197;64198;64199;64200;64201;64202;64203;64204;64205;102784;102785;233353;233354;233355;233356;233357;233358;233359;233360;233361;233362;233363;233364;233365;233366;233367;233368;233369;233370;233371;233372;233373;233374;233375;233376;233377;233378;233379;233380;233381;233382;233383;233384;233385;233386;233387;233388;233389;233390…	64192;102785;233392;299976;463914			XP_026336200.1	DHRS7_HUMAN	Q9Y394	1.5e-139	0.858	0.95	Dehydrogenase/reductase SDR family member 7 OS=Homo sapiens OX=9606 GN=DHRS7 PE=1 SV=1	Match	8219100	8842700	16011000	10502000	13649000	15080000	20311000	18635000	14707000	14092000	10825000	17252000
79	XP_026336201.1	XP_026336201.1;XP_048075825.1;XP_026342585.2;XP_057164971.1;XP_048078537.1;XP_048078534.1;XP_057164970.1	XP_026336201.1;XP_048075825.1;XP_026342585.2;XP_057164971.1;XP_048078537.1;XP_048078534.1;XP_057164970.1	protein phosphatase 1A isoform X1 [Ursus arctos]; protein phosphatase 1A isoform X2 [Ursus arctos]; protein phosphatase 1B isoform X5 [Ursus arctos]; protein phosphatase 1B isoform X4 [Ursus arctos]; protein phosphatase 1B isoform X3 [Ursus arctos]; prote	PPM1A	2;2;1;1;1;1;1	2;2;1;1;1;1;1	2;2;1;1;1;1;1	7	2	2	2	6	6	6	42.473	382	382;392;436;476;528;557;568	0.0014174	6.1995	133	8650;16737	True;True	9201;17928	218952;218953;218954;218955;218956;218957;218958;218959;218960;218961;218962;218963;218964;218965;218966;218967;218968;218969;218970;218971;218972;218973;218974;218975;218976;218977;427403;427404;427405;427406	225417;225418;225419;225420;225421;225422;225423;225424;225425;225426;225427;225428;225429;225430;225431;225432;225433;225434;225435;225436;225437;225438;225439;225440;225441;225442;439865;439866;439867;439868	225418;439868			XP_026336201.1	PPM1A_HUMAN	P35813	1.8e-193	0.992	0.997	Protein phosphatase 1A OS=Homo sapiens OX=9606 GN=PPM1A PE=1 SV=1	Match	27060000	27246000	21241000	21596000	17507000	20590000	15551000	16664000	18010000	21184000		16037000
80	XP_026336390.1	XP_026336390.1;XP_057171180.1	XP_026336390.1;XP_057171180.1	prolargin isoform X2 [Ursus arctos]; prolargin isoform X1 [Ursus arctos]	PRELP	14;12	14;12	14;12	2	14	14	14	40.9	40.9	40.9	43.511	379	379;405	0	245.45	134	5950;7859;8788;9991;10045;10158;11341;11582;11679;13240;13442;19050;19051;19815	True;True;True;True;True;True;True;True;True;True;True;True;True;True	6309;8344;9349;10636;10693;10816;12065;12066;12315;12416;14210;14211;14437;20406;20407;21213	148079;148080;148081;148082;148083;148084;148085;148086;148087;148088;148089;148090;148091;148092;148093;148094;148095;148096;148097;148098;148099;148100;148101;148102;148103;148104;148105;198573;198574;198575;198576;198577;198578;198579;198580;198581;198582;198583;198584;198585;221736;221737;221738;221739;221740;221741;221742;257546;257547;257548;257549;257550;257551;257552;257553;257554;257555;…	152615;152616;152617;152618;152619;152620;152621;152622;152623;152624;152625;152626;152627;152628;152629;152630;152631;152632;152633;152634;152635;152636;152637;152638;152639;152640;152641;152642;152643;205073;205074;205075;205076;205077;205078;205079;205080;205081;205082;205083;205084;205085;205086;205087;228083;228084;228085;228086;228087;266373;266374;266375;266376;266377;266378;266379;266380;…	152616;205081;228086;266391;267658;271154;306139;312433;314907;356924;363211;512236;512270;536437	91;92	154;221	XP_026336390.1	PRELP_HUMAN	P51888	4.1e-63	0.927	0.974	Prolargin OS=Homo sapiens OX=9606 GN=PRELP PE=1 SV=1	Match	105590000	112300000	266700000	88603000	153250000	685350000	86729000	53395000	50187000	211330000	713370000	105100000
81	XP_026336392.1	XP_026336392.1	XP_026336392.1	fibromodulin [Ursus arctos]	FMOD	8	8	8	1	8	8	8	29.3	29.3	29.3	43.178	376	376	0	114.94	135	4057;8471;8577;9672;15187;15722;18969;20337	True;True;True;True;True;True;True;True	4308;9009;9122;10290;16275;16843;20320;21763	103529;103530;103531;103532;103533;103534;103535;103536;103537;103538;103539;103540;103541;103542;103543;103544;103545;103546;103547;214679;214680;214681;214682;214683;214684;214685;214686;214687;214688;217043;217044;217045;217046;217047;217048;217049;217050;217051;217052;217053;217054;217055;217056;217057;217058;217059;217060;217061;246428;246429;246430;246431;246432;246433;246434;246435;246436;…	106416;106417;106418;106419;106420;106421;106422;106423;106424;106425;106426;106427;106428;106429;106430;106431;106432;221217;221218;221219;221220;221221;221222;221223;221224;223516;223517;223518;223519;223520;223521;223522;223523;223524;223525;223526;223527;223528;223529;223530;223531;252800;252801;252802;252803;252804;252805;252806;252807;252808;252809;252810;252811;252812;252813;252814;252815;…	106425;221217;223523;252819;401975;416223;510701;548592			XP_026336392.1	FMOD_HUMAN	Q06828	2.7e-92	0.949	0.992	Fibromodulin OS=Homo sapiens OX=9606 GN=FMOD PE=1 SV=2	Match	2992500	2205000	136630000	3607100	25138000	491810000				91584000	693720000	1660500
82	XP_026336400.2	XP_026336400.2;XP_048081218.1	XP_026336400.2;XP_048081218.1	myosin-binding protein H isoform X2 [Ursus arctos]; myosin-binding protein H isoform X1 [Ursus arctos]	MYBPH	16;16	16;16	16;16	2	16	16	16	54.4	54.4	54.4	52.165	487	487;489	0	206.52	136	92;1049;1752;2341;3683;9551;10831;13179;13932;13984;14731;16727;16779;17695;18170;20228	True;True;True;True;True;True;True;True;True;True;True;True;True;True;True;True	94;1116;1865;2474;3915;10163;11523;14149;14954;14955;15015;15796;17916;17974;18960;19469;21650	2216;2217;2218;2219;2220;2221;2222;2223;2224;2225;2226;2227;2228;2229;2230;2231;2232;2233;2234;2235;2236;2237;2238;2239;2240;2241;2242;2243;2244;2245;2246;2247;2248;2249;2250;2251;2252;2253;2254;27928;27929;27930;27931;45068;58621;58622;58623;58624;58625;58626;58627;58628;58629;58630;58631;58632;58633;58634;58635;58636;58637;58638;58639;58640;58641;58642;94826;242690;242691;242692;242693;281247;3…	2264;2265;2266;2267;2268;2269;2270;2271;2272;2273;2274;2275;2276;2277;2278;2279;2280;2281;2282;2283;2284;2285;2286;2287;2288;2289;2290;2291;2292;2293;2294;2295;2296;2297;2298;2299;28588;28589;45620;59253;59254;59255;59256;59257;59258;59259;59260;59261;59262;59263;59264;59265;59266;59267;59268;59269;59270;59271;59272;59273;97497;249069;249070;249071;291130;355394;355395;355396;355397;372927;372928…	2281;28589;45620;59255;97497;249070;291130;355397;372930;374001;390694;439603;440861;468788;485369;545612	93	134	XP_026336400.2	MYBPH_HUMAN	Q13203	4e-75	0.842	0.934	Myosin-binding protein H OS=Homo sapiens OX=9606 GN=MYBPH PE=1 SV=4	Match	180890000	156370000	477980000	126080000	129760000	132030000	320940000	252370000	180360000	352120000	93834000	443610000
83	XP_026336408.1	XP_026336408.1	XP_026336408.1	NADH-cytochrome b5 reductase 1 [Ursus arctos]	LOC113242529	15	15	15	1	15	15	15	55.1	55.1	55.1	33.985	305	305	0	59.825	137	1565;2535;3501;3816;4769;5972;6468;6567;7525;7705;7948;12119;12709;14115;15950	True;True;True;True;True;True;True;True;True;True;True;True;True;True;True	1671;2677;3721;4056;5060;6332;6863;6967;7988;8175;8436;12887;13627;15152;17097	40283;40284;40285;40286;40287;40288;40289;40290;40291;40292;40293;40294;63201;63202;63203;63204;63205;63206;63207;63208;63209;63210;63211;63212;63213;63214;63215;63216;63217;63218;63219;63220;63221;63222;63223;63224;63225;63226;63227;63228;63229;63230;63231;90987;90988;90989;90990;90991;90992;97515;97516;97517;97518;97519;97520;97521;97522;97523;97524;97525;97526;97527;97528;97529;118380;118381;1…	40827;40828;40829;40830;40831;40832;40833;40834;40835;40836;40837;63762;63763;63764;63765;63766;63767;63768;63769;63770;63771;63772;63773;63774;63775;63776;63777;63778;63779;63780;63781;63782;63783;63784;63785;63786;63787;63788;63789;93470;93471;93472;93473;93474;93475;100052;100053;100054;100055;100056;100057;100058;100059;100060;100061;100062;100063;100064;100065;100066;100067;100068;100069;121…	40830;63777;93470;100069;121242;153026;167284;169228;195563;200236;206975;327716;343510;377056;421604			XP_026336408.1	NB5R1_HUMAN	Q9UHQ9	2.4e-121	0.915	0.987	NADH-cytochrome b5 reductase 1 OS=Homo sapiens OX=9606 GN=CYB5R1 PE=1 SV=1	Match	148040000	139910000	216940000	157380000	172910000	168350000	161100000	162550000	197480000	112360000	137850000	142720000
84	XP_026336453.1	XP_026336453.1	XP_026336453.1	importin-9 [Ursus arctos]	IPO9	2	2	2	1	2	2	2	5.6	5.6	5.6	115.95	1041	1041	0	15.722	138	5506;7560	True;True	5843;8024	139955;139956;190275;190276;190277;190278;190279;190280;190281;190282;190283;190284;190285	144674;144675;196557;196558;196559;196560;196561;196562;196563;196564;196565;196566;196567;196568;196569;196570	144674;196566			XP_026336453.1	IPO9_HUMAN	Q96P70	0	0.995	1	Importin-9 OS=Homo sapiens OX=9606 GN=IPO9 PE=1 SV=3	Match	2900700	2459800		3524200	3195400	3871400				3709000	2981500
85	XP_026336455.1	XP_026336455.1	XP_026336455.1	cysteine and glycine-rich protein 1 [Ursus arctos]	CSRP1	7	7	7	1	7	7	7	50.8	50.8	50.8	20.584	193	193	0	68.664	139	2062;5918;6290;7003;7004;7083;17620	True;True;True;True;True;True;True	2183;6276;6672;7425;7426;7507;18881	51377;51378;51379;51380;51381;51382;51383;51384;51385;51386;51387;147572;147573;147574;147575;147576;147577;147578;147579;147580;147581;147582;147583;157054;174751;174752;174753;174754;174755;174756;174757;174758;174759;174760;174761;174762;174763;174764;174765;174766;174767;174768;174769;174770;174771;174772;174773;174774;174775;174776;174777;174778;174779;174780;174781;174782;174783;174784;1747…	51900;51901;51902;51903;51904;51905;51906;51907;51908;51909;152109;152110;152111;152112;152113;152114;152115;152116;152117;152118;152119;152120;162131;180454;180455;180456;180457;180458;180459;180460;180461;180462;180463;180464;180465;180466;180467;180468;180469;180470;180471;180472;180473;180474;180475;180476;180477;180478;180479;180480;180481;180482;180483;180484;180485;180486;180487;180488;180…	51900;152114;162131;180465;180494;183326;466193			XP_026336455.1	CSRP1_HUMAN	P21291	4.2e-57	0.984	1	Cysteine and glycine-rich protein 1 OS=Homo sapiens OX=9606 GN=CSRP1 PE=1 SV=3	Match	52563000	79617000	95505000	59406000	49226000	62918000	81163000	96266000	59678000	34132000	47298000	76351000
86	XP_026336496.1	XP_026336496.1;XP_057170768.1	XP_026336496.1;XP_057170768.1;XP_044245523.1	serine/threonine-protein kinase Nek7 isoform X1 [Ursus arctos]; serine/threonine-protein kinase Nek7 isoform X2 [Ursus arctos]	NEK7	8;4;2	8;4;2	8;4;2	3	8	8	8	33.4	33.4	33.4	34.565	302	302;255;313	0	12.124	140	38;1042;2537;6600;10378;15000;17435;19106	True;True;True;True;True;True;True;True	38;1107;2679;7001;11046;16074;18677;20462	741;742;743;744;745;746;747;748;749;27449;27450;27451;27452;27453;27454;27455;27456;27457;27458;27459;27460;63233;63234;63235;63236;63237;63238;63239;63240;63241;63242;63243;63244;164317;164318;164319;164320;164321;164322;267037;267038;267039;267040;386040;386041;386042;446663;446664;446665;446666;496789;496790;496791;496792;496793;496794;496795;496796;496797;496798;496799;496800;496801;496802;49…	708;709;710;711;712;28106;28107;28108;28109;28110;28111;28112;28113;28114;28115;63791;63792;63793;63794;63795;63796;63797;63798;63799;169878;276043;276044;397706;459781;459782;459783;459784;513237;513238;513239;513240;513241;513242;513243;513244;513245;513246;513247;513248	708;28114;63795;169878;276043;397706;459783;513246			XP_026336496.1	NEK7_HUMAN	Q8TDX7	3.2e-91	0.997	1	Serine/threonine-protein kinase Nek7 OS=Homo sapiens OX=9606 GN=NEK7 PE=1 SV=1	Match	39285000	23376000	52302000	49748000	58930000	34121000	24316000	19683000	14897000	12869000		15034000
87	XP_026336527.1	XP_026336527.1	XP_026336527.1	ubiquitin thioesterase OTU1 [Ursus arctos]	YOD1	4	4	4	1	4	4	4	21.8	21.8	21.8	38.183	348	348	0	25.642	141	6391;10605;13029;18686	True;True;True;True	6778;11285;13987;20013	159883;159884;159885;274905;274906;274907;274908;274909;274910;274911;274912;274913;274914;274915;274916;274917;274918;340687;340688;340689;340690;340691;340692;340693;340694;340695;340696;340697;340698;340699;340700;340701;340702;340703;340704;340705;340706;340707;340708;485540;485541;485542;485543;485544;485545;485546;485547;485548;485549;485550;485551;485552;485553;485554;485555;485556;485557;…	165464;284799;284800;284801;284802;284803;284804;284805;284806;284807;284808;284809;352048;352049;352050;352051;352052;352053;352054;352055;352056;352057;352058;352059;352060;352061;352062;352063;352064;352065;352066;352067;352068;352069;352070;352071;501867;501868;501869;501870;501871;501872;501873;501874;501875;501876;501877;501878;501879;501880;501881;501882;501883;501884;501885;501886;501887;…	165464;284804;352067;501870			XP_026336527.1	OTU1_HUMAN	Q5VVQ6	1.2e-160	0.937	0.963	Ubiquitin thioesterase OTU1 OS=Homo sapiens OX=9606 GN=YOD1 PE=1 SV=1	Match	29562000	20095000	20929000	16519000	24953000	29229000	31195000	46862000		23398000	17721000	38139000
88	XP_026336529.3	XP_026336529.3	XP_026336529.3	C4b-binding protein alpha chain [Ursus arctos]	LOC113242607	3	3	2	1	3	3	2	6.8	6.8	5.1	68.258	605	605	0.00072098	6.5993	142	6851;6992;18150	True;True;True	7268;7413;19449	171226;174516;174517;469155;469156;469157;469158;469159;469160;469161;469162;469163;469164;469165	176944;180222;484856;484857;484858;484859;484860;484861;484862;484863	176944;180222;484861			XP_026336529.3	C4BPA_HUMAN	P04003	3.4e-155	0.593	0.816	C4b-binding protein alpha chain OS=Homo sapiens OX=9606 GN=C4BPA PE=1 SV=2	Match	20124000						11396000
89	XP_026336611.1	XP_026336611.1;XP_057167378.1	XP_026336611.1;XP_057167378.1	basigin isoform X2 [Ursus arctos]; basigin isoform X1 [Ursus arctos]	BSG	8;7	8;7	8;7	2	8	8	8	36.2	36.2	36.2	29.467	268	268;295	0	26.449	143	4566;9513;11438;15271;15438;16613;16639;20349	True;True;True;True;True;True;True;True	4846;10123;12166;16363;16544;17800;17826;21775	114172;241714;241715;241716;241717;241718;297888;297889;392107;392108;392109;392110;392111;392112;392113;392114;392115;392116;392117;392118;392119;392120;392121;392122;392123;392124;392125;392126;392127;392128;392129;392130;392131;392132;392133;392134;392135;392136;392137;397363;397364;397365;397366;397367;397368;397369;397370;397371;397372;397373;397374;397375;397376;397377;397378;397379;397380;…	117103;248129;248130;308513;308514;403694;403695;403696;403697;403698;403699;403700;403701;403702;403703;403704;403705;403706;403707;403708;403709;403710;403711;403712;403713;403714;403715;403716;403717;403718;403719;403720;403721;403722;403723;409557;409558;409559;409560;409561;409562;409563;409564;409565;409566;409567;409568;409569;409570;409571;409572;409573;409574;436900;436901;436902;436903;…	117103;248129;308514;403694;409559;436911;437163;548758			XP_026336611.1	BASI_HUMAN	P35613	4.2e-82	0.656	0.889	Basigin OS=Homo sapiens OX=9606 GN=BSG PE=1 SV=2	Match	158570000	137470000	181420000	114020000	144130000	147770000	169470000	116080000	112880000	127340000	104520000	136580000
90	XP_026336630.1	XP_026336630.1;XP_026336629.1;XP_026336628.1	XP_026336630.1;XP_026336629.1;XP_026336628.1;XP_057169665.1;XP_048079047.1;XP_048079046.1;XP_048079045.1	polypyrimidine tract-binding protein 1 isoform X3 [Ursus arctos]; polypyrimidine tract-binding protein 1 isoform X2 [Ursus arctos]; polypyrimidine tract-binding protein 1 isoform X1 [Ursus arctos]	PTBP1	6;6;6;1;1;1;1	6;6;6;1;1;1;1	6;6;6;1;1;1;1	7	6	6	6	23	23	23	56.459	527	527;531;557;520;523;551;554	0	16.149	144	7602;8189;9446;12246;19443;19451	True;True;True;True;True;True	8066;8694;10044;13028;20816;20826	191321;191322;191323;191324;191325;191326;191327;191328;191329;191330;207280;207281;207282;207283;207284;207285;207286;207287;207288;207289;207290;207291;207292;207293;207294;207295;207296;207297;207298;207299;207300;207301;207302;239174;319171;504467;504468;504469;504685;504686;504687	197618;197619;197620;197621;197622;197623;197624;213783;213784;213785;213786;213787;213788;213789;213790;213791;213792;213793;213794;213795;213796;213797;213798;213799;213800;213801;213802;213803;245654;330544;520789;520790;520791;520998;520999;521000	197620;213793;245654;330544;520791;521000			XP_026336630.1	PTBP1_HUMAN	P26599	3.2e-181	0.981	0.998	Polypyrimidine tract-binding protein 1 OS=Homo sapiens OX=9606 GN=PTBP1 PE=1 SV=2	Match	16824000	15955000	24641000	20080000	25804000	33404000	11089000	11360000	9051700	28797000	17364000	16934000
91	XP_026336661.1	XP_026336661.1	XP_026336661.1	phospholipid hydroperoxide glutathione peroxidase [Ursus arctos]	GPX4	2	2	2	1	2	2	2	13.2	13.2	13.2	22.2	197	197	0.0020121	5.2191	145	16568;20179	True;True	17752;21600	423292;423293;423294;423295;423296;423297;423298;423299;423300;423301;423302;423303;423304;423305;423306;423307;423308;423309;423310;525950	435542;435543;435544;435545;435546;435547;435548;435549;435550;435551;435552;435553;435554;435555;435556;435557;435558;435559;435560;544529	435557;544529			XP_026336661.1	GPX4_HUMAN	P36969	1.9e-96	0.929	0.99	Phospholipid hydroperoxide glutathione peroxidase GPX4 OS=Homo sapiens OX=9606 GN=GPX4 PE=1 SV=3	Match	83588000		69582000	47482000	52578000	42057000		24340000	40645000	16361000	69731000
92	XP_026336686.1	XP_026336686.1;XP_026336687.1	XP_026336686.1;XP_026336687.1	guanidinoacetate N-methyltransferase isoform X1 [Ursus arctos]; guanidinoacetate N-methyltransferase isoform X2 [Ursus arctos]	GAMT	8;6	8;6	8;6	2	8	8	8	65.3	65.3	65.3	26.581	236	236;199	0	139.71	146	6423;10937;12789;16616;18639;19089;19784;20471	True;True;True;True;True;True;True;True	6810;11629;13728;17803;19960;20445;21179;21180;21905;21906	160572;160573;160574;160575;160576;160577;160578;160579;160580;284278;284279;284280;284281;284282;284283;284284;284285;284286;284287;284288;284289;284290;284291;284292;284293;284294;284295;284296;284297;284298;284299;284300;284301;284302;284303;284304;284305;284306;284307;284308;284309;284310;284311;284312;284313;284314;333929;333930;333931;333932;333933;333934;333935;333936;333937;333938;333939;…	166146;166147;166148;166149;166150;166151;166152;166153;166154;294109;294110;294111;294112;294113;294114;294115;294116;294117;294118;294119;294120;294121;294122;294123;294124;294125;294126;294127;294128;294129;294130;294131;294132;294133;294134;294135;294136;294137;294138;294139;294140;294141;294142;294143;294144;294145;294146;294147;345356;345357;345358;345359;345360;345361;345362;436939;436940;…	166154;294114;345360;436943;500600;512932;533012;551350	94;95	71;188	XP_026336686.1	GAMT_HUMAN	Q14353	3.5e-103	0.894	0.957	Guanidinoacetate N-methyltransferase OS=Homo sapiens OX=9606 GN=GAMT PE=1 SV=1	Match	183420000	177080000	249610000	218640000	224500000	181730000	113060000	125350000	146250000	150680000	136440000	121300000
93	XP_026336689.2	XP_026336689.2;XP_026336688.2;XP_057167391.1	XP_026336689.2;XP_026336688.2;XP_057167391.1	NADH dehydrogenase [ubiquinone] iron-sulfur protein 7, mitochondrial isoform X2 [Ursus arctos]; NADH dehydrogenase [ubiquinone] iron-sulfur protein 7, mitochondrial isoform X3 [Ursus arctos]; NADH dehydrogenase [ubiquinone] iron-sulfur protein 7, mitochon	NDUFS7	5;4;4	5;4;4	5;4;4	3	5	5	5	38.4	38.4	38.4	23.588	216	216;188;232	0	71.695	147	9002;9968;14632;16111;19690	True;True;True;True;True	9574;10613;15690;15691;17268;21078;21079	226526;226527;226528;226529;226530;226531;226532;226533;226534;226535;226536;226537;226538;226539;226540;226541;226542;226543;226544;226545;226546;226547;226548;226549;226550;226551;226552;226553;226554;226555;226556;226557;226558;226559;226560;226561;226562;226563;226564;226565;226566;226567;226568;226569;226570;226571;226572;226573;226574;257122;257123;257124;257125;257126;257127;257128;257129;…	232873;232874;232875;232876;232877;232878;232879;232880;232881;232882;232883;232884;232885;232886;232887;232888;232889;232890;232891;232892;232893;232894;232895;232896;232897;232898;232899;232900;232901;232902;232903;232904;232905;232906;232907;232908;232909;232910;232911;232912;232913;232914;232915;232916;232917;232918;232919;232920;232921;232922;232923;232924;265932;265933;265934;265935;265936;…	232922;265948;388606;425069;530998	96	123	XP_026336689.2	NDUS7_HUMAN	O75251	4.9e-88	0.876	0.94	NADH dehydrogenase [ubiquinone] iron-sulfur protein 7, mitochondrial OS=Homo sapiens OX=9606 GN=NDUFS7 PE=1 SV=3	Match	278420000	363380000	447850000	427780000	581070000	403130000	417740000	276240000	330350000	311050000	248970000	374890000
94	XP_026336775.2	XP_026336775.2	XP_026336775.2	lamin-B2 [Ursus arctos]	LMNB2	9	7	7	1	9	7	7	15.3	13	13	70.854	633	633	0.00082237	9.6835	148	1597;10182;10225;10848;11451;12252;16896;17145;18527	True;True;True;False;False;True;True;True;True	1704;10841;10886;11540;12179;13036;18100;18362;19843	41053;41054;41055;41056;41057;41058;41059;41060;41061;41062;41063;41064;262815;262816;262817;262818;262819;262820;262821;262822;262823;262824;262825;262826;262827;262828;263829;263830;263831;263832;263833;263834;263835;263836;263837;263838;263839;263840;263841;263842;263843;263844;281557;281558;298301;319306;431415;431416;431417;439323;481185;481186;481187;481188;481189;481190;481191;481192	41569;41570;41571;41572;41573;41574;271791;271792;271793;271794;271795;271796;271797;271798;271799;271800;272814;272815;272816;272817;272818;272819;272820;272821;272822;272823;272824;272825;291415;291416;308934;330669;443837;452616;497595;497596;497597;497598;497599;497600	41569;271797;272816;291415;308934;330669;443837;452616;497598			XP_026336775.2	LMNB2_HUMAN	Q03252	1.1e-115	0.896	0.954	Lamin-B2 OS=Homo sapiens OX=9606 GN=LMNB2 PE=1 SV=4	Match	15963000	38206000	29558000	18000000	16834000	12281000	20380000	22437000	18091000	10631000		19559000
95	XP_026336776.1	XP_026336776.1;XP_026336779.1	XP_026336776.1;XP_026336779.1	mitochondrial import inner membrane translocase subunit Tim13 isoform X1 [Ursus arctos]; mitochondrial import inner membrane translocase subunit Tim13 isoform X2 [Ursus arctos]	TIMM13	4;2	4;2	4;2	2	4	4	4	48.4	48.4	48.4	10.5	95	95;80	0.00083472	10.11	149	10032;13834;19104;20367	True;True;True;True	10680;14852;20460;21794	258562;258563;258564;258565;359560;359561;359562;359563;496714;496715;496716;496717;496718;496719;496720;496721;496722;496723;496724;496725;496726;496727;496728;496729;496730;496731;496732;496733;496734;496735;496736;496737;496738;496739;496740;496741;496742;496743;529746;529747;529748;529749;529750;529751;529752;529753;529754;529755;529756;529757;529758;529759;529760;529761;529762;529763;529764;…	267398;267399;267400;371168;371169;371170;371171;513168;513169;513170;513171;513172;513173;513174;513175;513176;513177;513178;513179;513180;513181;513182;513183;513184;513185;513186;513187;513188;513189;513190;513191;513192;513193;513194;513195;513196;549140;549141;549142;549143;549144;549145;549146;549147;549148;549149;549150;549151;549152;549153;549154;549155;549156;549157;549158;549159;549160;…	267400;371171;513172;549140			XP_026336776.1	TIM13_HUMAN	Q9Y5L4	2.2e-42	0.979	1	Mitochondrial import inner membrane translocase subunit Tim13 OS=Homo sapiens OX=9606 GN=TIMM13 PE=1 SV=1	Match	125930000	147460000	183390000	167110000	186490000	160150000	56748000	58195000	113770000	52343000	151580000	82582000
96	XP_026374598.1	XP_026374598.1;XP_026336808.1;XP_057161618.1	XP_026374598.1;XP_026336808.1;XP_057161618.1;XP_026336807.1	guanine nucleotide-binding protein subunit alpha-14 isoform X1 [Ursus arctos]; guanine nucleotide-binding protein subunit alpha-11 [Ursus arctos]; guanine nucleotide-binding protein subunit alpha-14 isoform X2 [Ursus arctos]	GNA14	3;3;2;1	3;3;2;1	1;1;1;0	4	3	3	1	12.7	12.7	5.4	41.533	355	355;359;301;374	0.0020718	5.756	150	10956;12106;19058	True;True;True	11649;12874;20414	284768;284769;284770;284771;284772;284773;284774;284775;316214;495993;495994;495995;495996;495997;495998;495999;496000;496001;496002;496003;496004;496005;496006;496007;496008;496009;496010;496011;496012;496013;496014;496015;496016;496017;496018;496019;496020;496021;496022;496023;496024;496025;496026;496027;496028;496029;496030;496031	294592;294593;294594;294595;294596;294597;294598;294599;327646;512500;512501;512502;512503;512504;512505;512506;512507;512508;512509;512510;512511;512512;512513;512514;512515;512516;512517;512518;512519;512520;512521;512522;512523;512524;512525;512526;512527;512528;512529;512530;512531;512532;512533;512534;512535;512536	294597;327646;512514			XP_026374598.1	GNA14_HUMAN	O95837	1.2e-166	0.972	0.992	Guanine nucleotide-binding protein subunit alpha-14 OS=Homo sapiens OX=9606 GN=GNA14 PE=1 SV=1	Match	2520200	6471000	8706100	4063000	8805600	5540000	6681100	3418700	4160100	2489200	4240300	6217200
97	XP_026336810.1	XP_026336810.1	XP_026336810.1	small glutamine-rich tetratricopeptide repeat-containing protein alpha [Ursus arctos]	SGTA	4	4	4	1	4	4	4	15.7	15.7	15.7	34.215	313	313	0.0020921	5.9536	151	2642;9916;10483;12397	True;True;True;True	2795;10559;11156;13223	66448;66449;66450;66451;66452;66453;66454;66455;66456;66457;66458;66459;66460;66461;66462;66463;66464;66465;66466;66467;66468;66469;66470;66471;66472;66473;66474;66475;66476;66477;66478;66479;66480;66481;66482;253161;253162;253163;253164;253165;253166;253167;253168;253169;253170;253171;253172;253173;253174;253175;269985;269986;269987;269988;269989;269990;323659;323660;323661;323662	66991;66992;66993;66994;66995;66996;66997;66998;66999;67000;67001;67002;67003;67004;67005;67006;67007;67008;67009;67010;67011;67012;67013;67014;67015;67016;67017;67018;67019;67020;67021;67022;67023;67024;67025;259839;259840;259841;259842;259843;259844;259845;259846;259847;259848;259849;259850;259851;279039;279040;279041;279042;335188;335189;335190	67000;259846;279039;335189			XP_026336810.1	SGTA_HUMAN	O43765	2e-115	0.955	0.99	Small glutamine-rich tetratricopeptide repeat-containing protein alpha OS=Homo sapiens OX=9606 GN=SGTA PE=1 SV=1	Match	25907000	19577000	24836000	17634000	19281000	25961000	15312000	20707000	12071000	14324000	5918500	14444000
98	XP_026336816.1	XP_026336816.1;XP_057165348.1;XP_048078779.1;XP_057165347.1;XP_044247599.1	XP_026336816.1;XP_057165348.1;XP_048078779.1;XP_057165347.1;XP_044247599.1	ribose-5-phosphate isomerase isoform X3 [Ursus arctos]; ribose-5-phosphate isomerase isoform X5 [Ursus arctos]; ribose-5-phosphate isomerase isoform X4 [Ursus arctos]; ribose-5-phosphate isomerase isoform X2 [Ursus arctos]; ribose-5-phosphate isomerase is	RPIA	4;3;3;3;3	4;3;3;3;3	4;3;3;3;3	5	4	4	4	19.3	19.3	19.3	33.226	311	311;269;296;318;390	0	16.166	152	5098;6192;12460;13362	True;True;True;True	5409;6565;13306;14354	129855;129856;129857;129858;129859;129860;153901;153902;153903;153904;153905;153906;153907;153908;153909;153910;153911;153912;325436;325437;325438;349891;349892;349893;349894;349895;349896;349897;349898;349899;349900;349901;349902;349903;349904;349905;349906;349907	134254;134255;134256;134257;134258;158923;158924;158925;158926;158927;158928;158929;158930;158931;336996;336997;336998;361704;361705;361706;361707;361708;361709;361710;361711;361712;361713;361714;361715;361716;361717;361718;361719;361720	134257;158923;336997;361712			XP_026336816.1	RPIA_HUMAN	P49247	2.6e-96	0.952	0.977	Ribose-5-phosphate isomerase OS=Homo sapiens OX=9606 GN=RPIA PE=1 SV=3	Match	27153000	23397000	38341000	27135000	27871000	32898000	29416000	37760000	12118000	13591000	29856000	35484000
99	XP_026336865.2	XP_026336865.2;XP_026336857.2;XP_057165171.1;XP_057165170.1	XP_026336865.2;XP_026336857.2;XP_057165171.1;XP_057165170.1	threonine synthase-like 2 isoform X2 [Ursus arctos]; threonine synthase-like 2 isoform X1 [Ursus arctos]; threonine synthase-like 2 isoform X4 [Ursus arctos]; threonine synthase-like 2 isoform X3 [Ursus arctos]	THNSL2	9;9;8;7	9;9;8;7	9;9;8;7	4	9	9	9	30.9	30.9	30.9	53.419	479	479;488;411;423	0	40.914	153	1677;2418;3187;5306;7926;9282;10891;13291;17896	True;True;True;True;True;True;True;True;True	1787;2555;3386;5629;8414;9869;11583;14267;19177	42914;42915;42916;42917;42918;42919;42920;42921;42922;42923;42924;42925;42926;42927;42928;42929;42930;42931;42932;42933;42934;42935;42936;42937;42938;42939;42940;42941;60685;60686;60687;60688;60689;60690;60691;60692;60693;60694;60695;60696;60697;60698;60699;60700;60701;60702;83034;135201;135202;135203;135204;135205;135206;135207;135208;135209;135210;135211;135212;135213;135214;135215;135216;13521…	43343;43344;43345;43346;43347;43348;43349;43350;43351;43352;43353;43354;43355;43356;43357;43358;43359;43360;43361;43362;43363;43364;43365;43366;43367;43368;43369;43370;61293;61294;61295;61296;61297;61298;61299;61300;61301;61302;61303;61304;61305;61306;85251;139903;139904;139905;139906;139907;139908;139909;139910;139911;139912;139913;139914;139915;139916;139917;139918;139919;139920;139921;139922;1…	43343;61298;85251;139921;206528;240958;292563;359195;476475			XP_026336865.2	THNS2_HUMAN	Q86YJ6	0	0.879	0.946	Threonine synthase-like 2 OS=Homo sapiens OX=9606 GN=THNSL2 PE=1 SV=3	Match	15097000	19305000	10985000	9959900	18335000	13520000	31496000	31818000	43348000	13286000	10429000	30180000
100	XP_026336863.1	XP_026336863.1	XP_026336863.1;XP_057168010.1	elongation factor 2 [Ursus arctos]	EEF2	38;1	38;1	37;1	2	38	38	37	58.6	58.6	57.5	95.339	858	858;116	0	323.31	154	984;1871;1926;1990;2449;2664;3514;3680;3731;4562;5451;5850;6014;6112;6547;6928;6929;8216;8433;9036;9385;11109;13312;14264;15118;15887;16155;16196;16644;16789;16897;18121;18122;18172;18882;19848;20096;20588	True;True;True;True;True;True;True;True;True;True;True;True;True;True;True;True;True;True;True;True;True;True;True;True;True;True;True;True;True;True;True;True;True;True;True;True;True;True	1043;1986;2042;2107;2587;2818;3735;3912;3965;4842;5785;6203;6377;6478;6946;7346;7347;8724;8963;9609;9978;11808;11809;14296;15309;16199;17027;17314;17358;17831;17984;17985;18101;19419;19420;19471;20227;21246;21247;21512;22037	25622;25623;25624;25625;25626;25627;25628;25629;25630;25631;25632;25633;25634;25635;25636;25637;25638;25639;25640;25641;25642;25643;25644;25645;25646;25647;25648;25649;25650;25651;25652;25653;25654;25655;25656;47593;47594;47595;47596;47597;47598;47599;47600;47601;47602;47603;47604;47605;47606;47607;47608;47609;47610;47611;47612;47613;47614;47615;47616;47617;47618;47619;47620;47621;47622;47623;476…	26224;26225;26226;26227;26228;26229;26230;26231;26232;26233;26234;26235;26236;26237;26238;26239;26240;26241;26242;26243;26244;26245;26246;26247;26248;26249;26250;26251;26252;26253;26254;26255;26256;26257;26258;26259;48077;48078;48079;48080;48081;48082;48083;48084;48085;48086;48087;48088;48089;48090;48091;48092;48093;48094;48095;48096;48097;48098;48099;48100;48101;48102;48103;48104;48105;48106;481…	26242;48087;49076;50164;61994;68000;93701;97471;98332;117064;143211;151095;154065;155983;168935;178535;178562;214536;219973;233624;244006;299800;359736;381145;400522;420000;426217;427007;437463;440975;443840;484125;484135;485409;506852;536911;542709;554944	97;98	353;741	XP_026336863.1	EF2_HUMAN	P13639	0	0.995	1	Elongation factor 2 OS=Homo sapiens OX=9606 GN=EEF2 PE=1 SV=4	Match	337140000	286110000	200550000	383060000	319320000	358950000	190940000	200040000	159420000	429750000	212700000	194500000
101	XP_044233933.2	XP_044233933.2;XP_026336890.2	XP_044233933.2;XP_026336890.2	perilipin-4 isoform X2 [Ursus arctos]; perilipin-4 isoform X1 [Ursus arctos]	PLIN4	28;28	28;28	28;28	2	28	28	28	55.8	55.8	55.8	176.89	1785	1785;1786	0	98.641	156	243;2185;2186;2187;3103;3104;3137;3138;3143;3473;3529;5658;5673;5674;5718;5721;5722;5723;5724;6822;6823;6949;10377;17038;17583;17584;18011;19475	True;True;True;True;True;True;True;True;True;True;True;True;True;True;True;True;True;True;True;True;True;True;True;True;True;True;True;True	258;2311;2312;2313;3296;3297;3333;3334;3339;3692;3752;6003;6019;6020;6064;6067;6068;6069;6070;6071;6072;7238;7239;7367;11045;18251;18839;18840;19302;20850	6643;6644;6645;6646;6647;6648;6649;6650;6651;6652;6653;54679;54680;54681;54682;54683;54684;54685;54686;54687;54688;54689;54690;54691;54692;54693;54694;54695;54696;54697;54698;54699;54700;54701;54702;54703;54704;54705;54706;54707;54708;54709;54710;54711;54712;54713;54714;54715;54716;54717;54718;54719;54720;54721;54722;54723;54724;54725;54726;54727;54728;54729;54730;80500;80501;80502;80503;80504;80…	6771;6772;6773;6774;6775;6776;6777;6778;6779;6780;6781;6782;55255;55256;55257;55258;55259;55260;55261;55262;55263;55264;55265;55266;55267;55268;55269;55270;55271;55272;55273;55274;55275;55276;55277;55278;55279;55280;55281;55282;55283;55284;55285;55286;55287;55288;55289;55290;55291;55292;55293;55294;55295;55296;55297;55298;55299;55300;55301;55302;55303;55304;55305;55306;55307;55308;82405;82406;824…	6780;55263;55286;55301;82406;82420;83601;83606;83669;93001;94077;148127;148363;148367;148857;148881;148892;148909;148914;176429;176437;179159;276042;450802;464331;464332;481666;521500	99	351	XP_044233933.2	PLIN4_HUMAN	Q96Q06	0	0.671	0.868	Perilipin-4 OS=Homo sapiens OX=9606 GN=PLIN4 PE=1 SV=3	Match	274360000	309480000	253300000	329550000	303670000	382180000	204490000	219750000	261580000	300420000	36674000	129000000
102	XP_026336912.2	XP_026336912.2;XP_044233937.2;XP_048083013.2;XP_026336907.2;XP_026336906.2;XP_026336908.2	XP_026336912.2;XP_044233937.2;XP_048083013.2;XP_026336907.2;XP_026336906.2;XP_026336908.2	perilipin-3 isoform X6 [Ursus arctos]; perilipin-3 isoform X5 [Ursus arctos]; perilipin-3 isoform X4 [Ursus arctos]; perilipin-3 isoform X3 [Ursus arctos]; perilipin-3 isoform X2 [Ursus arctos]; perilipin-3 isoform X1 [Ursus arctos]	PLIN3	10;10;10;10;10;10	10;10;10;10;10;10	10;10;10;10;10;10	6	10	10	10	41.4	41.4	41.4	47.388	437	437;438;503;504;504;505	0	73.952	158	1317;2579;5725;10581;14247;14723;15310;15853;17120;18298	True;True;True;True;True;True;True;True;True;True	1411;2724;6073;11259;15291;15788;16405;16992;18337;19602	34266;34267;34268;34269;34270;34271;34272;34273;34274;34275;34276;34277;34278;34279;34280;34281;34282;34283;34284;34285;34286;34287;34288;34289;34290;34291;34292;34293;34294;34295;34296;34297;34298;34299;34300;34301;34302;34303;34304;34305;34306;34307;34308;34309;34310;34311;34312;34313;34314;34315;34316;34317;34318;34319;34320;34321;34322;34323;34324;34325;34326;34327;34328;34329;34330;34331;343…	34883;34884;34885;34886;34887;34888;34889;34890;34891;34892;34893;34894;34895;34896;34897;34898;34899;34900;34901;34902;34903;34904;34905;34906;34907;34908;34909;34910;34911;34912;34913;34914;34915;34916;34917;34918;34919;34920;34921;34922;34923;34924;34925;34926;34927;34928;34929;34930;34931;34932;34933;34934;34935;34936;34937;34938;34939;34940;34941;34942;34943;34944;34945;34946;34947;34948;349…	34904;64754;148953;283906;380067;390522;404765;419429;452221;488177			XP_026336912.2	PLIN3_HUMAN	O60664	1.6e-186	0.842	0.954	Perilipin-3 OS=Homo sapiens OX=9606 GN=PLIN3 PE=1 SV=3	Match	39732000	29398000	52595000	29783000	32645000	34768000	61110000	55113000	39967000	23188000	27075000	35151000
103	XP_026336909.1	XP_026336909.1;XP_026336919.1	XP_026336909.1;XP_026336919.1	histone-lysine N-methyltransferase SMYD1 isoform X1 [Ursus arctos]; histone-lysine N-methyltransferase SMYD1 isoform X2 [Ursus arctos]	SMYD1	19;17	19;17	19;17	2	19	19	19	62.8	62.8	62.8	56.454	489	489;476	0	189.11	159	626;1837;1876;2192;2235;3312;3670;3765;6360;8716;10736;12154;12341;12553;14243;15314;15829;19031;19133	True;True;True;True;True;True;True;True;True;True;True;True;True;True;True;True;True;True;True	668;1951;1991;2318;2362;3517;3518;3519;3902;4004;6745;9270;11423;12922;12923;13152;13421;13422;15287;16410;16957;16958;20385;20489	16724;16725;16726;16727;16728;16729;16730;16731;16732;16733;16734;16735;16736;16737;16738;16739;16740;16741;16742;16743;16744;16745;16746;16747;16748;16749;16750;16751;16752;16753;16754;16755;16756;16757;16758;16759;16760;16761;16762;16763;16764;16765;16766;16767;16768;16769;16770;16771;16772;46901;46902;46903;46904;46905;46906;46907;46908;46909;46910;46911;46912;46913;46914;46915;46916;46917;469…	17425;17426;17427;17428;17429;17430;17431;17432;17433;17434;17435;17436;17437;17438;17439;17440;17441;17442;17443;17444;17445;17446;17447;17448;17449;17450;17451;17452;17453;17454;17455;17456;17457;17458;17459;17460;17461;17462;17463;17464;17465;17466;47407;47408;47409;47410;47411;47412;47413;47414;47415;47416;47417;47418;47419;47420;47421;47422;47423;47424;47425;47426;47427;47428;47429;47430;474…	17426;47449;48156;55361;56269;88467;97265;99217;163751;226538;288692;328186;333560;339146;380001;404854;418895;511637;513925	100;101;102;103;104	227;353;394;471;474	XP_026336909.1	SMYD1_HUMAN	Q8NB12	0	0.959	0.994	Histone-lysine N-methyltransferase SMYD1 OS=Homo sapiens OX=9606 GN=SMYD1 PE=1 SV=1	Match	218950000	266610000	380980000	248760000	273830000	244610000	310560000	316420000	347510000	278650000	271720000	312580000
104	XP_026336913.1	XP_026336913.1	XP_026336913.1	perilipin-5 [Ursus arctos]	PLIN5	4	4	4	1	4	4	4	11.6	11.6	11.6	50.217	457	457	0.00074571	7.2178	160	11272;15758;19499;19744	True;True;True;True	11992;16882;20875;21137	293614;293615;293616;404705;404706;404707;404708;404709;404710;404711;404712;404713;404714;404715;506061;506062;506063;506064;506065;506066;506067;506068;506069;506070;506071;506072;506073;506074;506075;506076;514668	304236;304237;304238;416806;416807;416808;416809;416810;416811;416812;416813;522448;522449;522450;522451;522452;522453;522454;522455;522456;522457;522458;522459;522460;522461;522462;532070	304237;416808;522460;532070			XP_026336913.1	PLIN5_HUMAN	Q00G26	1.1e-148	0.837	0.918	Perilipin-5 OS=Homo sapiens OX=9606 GN=PLIN5 PE=1 SV=2	Match			17536000	5944300	13501000		12768000	10517000		8495100		9192000
105	XP_026336918.2	XP_026336918.2	XP_026336918.2	leucine-rich alpha-2-glycoprotein [Ursus arctos]	LRG1	2	2	2	1	2	2	2	7.6	7.6	7.6	39.236	354	354	0.0019776	4.9211	161	10962;11321	True;True	11655;12044	284945;284946;284947;284948;284949;284950;284951;284952;284953;294743;294744;294745;294746;294747;294748;294749;294750;294751;294752;294753;294754;294755	294768;294769;294770;294771;294772;305360;305361;305362;305363;305364;305365;305366;305367;305368;305369	294768;305364			XP_026336918.2	A2GL_HUMAN	P02750	8.4e-91	0.726	0.876	Leucine-rich alpha-2-glycoprotein OS=Homo sapiens OX=9606 GN=LRG1 PE=1 SV=2	Match	10660000	14798000	14731000	6952200	8709200	14330000					8412500
106	XP_026336952.1	XP_026336952.1	XP_026336952.1	MICOS complex subunit MIC13 [Ursus arctos]	MICOS13	4	4	4	1	4	4	4	62.7	62.7	62.7	13.353	118	118	0	77.59	162	373;3144;6736;8579	True;True;True;True	398;3340;7147;9124	10377;10378;10379;10380;10381;10382;10383;10384;10385;10386;10387;10388;10389;10390;10391;10392;10393;81764;81765;81766;81767;81768;81769;81770;81771;81772;81773;81774;81775;81776;81777;81778;81779;81780;81781;81782;81783;81784;81785;81786;81787;81788;81789;81790;81791;81792;81793;81794;81795;81796;81797;81798;81799;81800;81801;81802;81803;81804;81805;81806;81807;81808;81809;81810;81811;81812;818…	10966;10967;10968;10969;10970;10971;10972;10973;10974;10975;10976;10977;10978;10979;10980;83680;83681;83682;83683;83684;83685;83686;83687;83688;83689;83690;83691;83692;83693;83694;83695;83696;83697;83698;83699;83700;83701;83702;83703;83704;83705;83706;83707;83708;83709;83710;83711;83712;83713;83714;83715;83716;83717;83718;83719;83720;83721;83722;83723;83724;83725;83726;83727;83728;83729;83730;837…	10967;83716;173661;223569			XP_026336952.1	MIC13_HUMAN	Q5XKP0	6.2e-47	0.881	0.949	MICOS complex subunit MIC13 OS=Homo sapiens OX=9606 GN=MICOS13 PE=1 SV=1	Match	158780000	204980000	281030000	220910000	261670000	217070000	182740000	170090000	173790000	140540000	119380000	160920000
107	XP_026336953.2	XP_026336953.2	XP_026336953.2	lon protease homolog, mitochondrial [Ursus arctos]	LONP1	17	17	17	1	17	17	17	30.6	30.6	30.6	106.64	959	959	0	194.4	163	516;2435;2530;3862;5447;7018;8247;8268;8361;9010;10456;11685;13686;16624;19519;20330;20498	True;True;True;True;True;True;True;True;True;True;True;True;True;True;True;True;True	544;2573;2672;4103;5781;7440;8762;8783;8886;9583;11126;12422;14699;17811;20900;21756;21936	13457;61000;63149;63150;63151;63152;63153;63154;63155;63156;63157;63158;63159;63160;63161;63162;63163;63164;63165;63166;63167;63168;63169;98508;98509;138458;138459;138460;175156;175157;175158;175159;175160;175161;175162;175163;175164;175165;175166;175167;175168;175169;175170;175171;175172;175173;175174;175175;175176;175177;175178;209134;209135;209136;209552;209553;209554;209555;209556;209557;2095…	14026;61597;63709;63710;63711;63712;63713;63714;63715;63716;63717;63718;63719;63720;63721;63722;63723;63724;63725;63726;63727;63728;63729;63730;63731;63732;63733;63734;101019;101020;143151;143152;180867;180868;180869;180870;180871;180872;180873;180874;180875;180876;180877;180878;180879;180880;180881;180882;180883;180884;180885;180886;180887;180888;215586;216028;216029;216030;216031;216032;216033;…	14026;61597;63710;101020;143152;180875;215586;216028;218192;233107;278467;315029;368748;437020;524132;548503;552331			XP_026336953.2	LONM_HUMAN	P36776	0	0.934	0.979	Lon protease homolog, mitochondrial OS=Homo sapiens OX=9606 GN=LONP1 PE=1 SV=2	Match	38545000	47892000	35477000	53817000	78613000	60858000	46759000	26548000	39331000	74379000	43635000	47481000
108	XP_026336960.1	XP_026336960.1	XP_026336960.1	NADH dehydrogenase [ubiquinone] 1 alpha subcomplex subunit 11 [Ursus arctos]	NDUFA11	6	6	6	1	6	6	6	74.5	74.5	74.5	14.735	141	141	0	52.832	164	3969;12410;16828;17068;17069;17637	True;True;True;True;True;True	4216;13237;18027;18281;18282;18898	101346;101347;101348;101349;101350;101351;101352;101353;101354;101355;101356;101357;101358;101359;101360;101361;101362;101363;101364;101365;101366;101367;101368;101369;101370;101371;101372;323786;323787;323788;323789;323790;323791;323792;323793;323794;323795;323796;323797;323798;323799;323800;323801;323802;323803;323804;323805;323806;323807;323808;323809;323810;323811;323812;323813;323814;323815;…	104225;104226;104227;104228;104229;104230;104231;104232;104233;104234;104235;104236;104237;104238;104239;104240;104241;104242;104243;104244;104245;104246;104247;104248;104249;104250;335314;335315;335316;335317;335318;335319;335320;335321;335322;335323;335324;335325;335326;335327;335328;335329;335330;335331;335332;335333;335334;335335;335336;335337;335338;335339;335340;335341;335342;441875;441876;…	104230;335334;441880;451197;451210;466559			XP_026336960.1	NDUAB_HUMAN	Q86Y39	6.2e-52	0.73	0.936	NADH dehydrogenase [ubiquinone] 1 alpha subcomplex subunit 11 OS=Homo sapiens OX=9606 GN=NDUFA11 PE=1 SV=3	Match	296880000	267620000	372990000	357210000	437010000	495620000	329270000	236980000	280950000	169340000	166840000	361510000
109	XP_026336999.1	XP_026336999.1	XP_026336999.1;CON__Q2UVX4	complement C3 [Ursus arctos]	C3	72;9	72;9	72;9	2	72	72	72	57	57	57	186.75	1663	1663;1662	0	323.31	165	49;288;509;650;1310;1325;1731;2299;2552;2991;3019;3251;3334;4265;4292;4320;4679;4734;5585;5601;6124;6245;6863;7030;7278;7489;7506;7921;8336;8670;8744;8751;9242;9335;9665;9937;10183;10482;11836;11918;12298;12987;12989;13250;13565;13594;13689;13748;14156;14862;15046;15258;16129;16198;16271;16272;16560;16944;17164;18057;18173;18269;18275;18371;18551;18678;19408;19600;19729;20119;20452;20645	True;True;True;True;True;True;True;True;True;True;True;True;True;True;True;True;True;True;True;True;True;True;True;True;True;True;True;True;True;True;True;True;True;True;True;True;True;True;True;True;True;True;True;True;True;True;True;True;True;True;True;True;True;True;True;True;True;True;True;True;True;True;True;True;True;True;True;True;True;True;True;True	49;306;537;694;1404;1420;1842;2428;2694;2695;3170;3198;3452;3542;4531;4558;4559;4593;4964;5023;5926;5942;6491;6625;7280;7452;7713;7950;7967;8408;8857;9221;9299;9307;9826;9926;10283;10580;10842;11155;12586;12678;13094;13095;13945;13947;14221;14567;14597;14702;14762;15193;15930;16122;16349;17287;17360;17437;17438;17744;18151;18383;19350;19472;19571;19578;19679;19869;20005;20776;20987;21121;21535;21…	905;906;907;908;909;910;911;912;913;914;915;916;917;918;919;920;921;922;923;924;925;926;927;928;929;930;931;932;933;934;7457;13418;17050;17051;17052;17053;17054;17055;17056;17057;17058;17059;17060;17061;17062;17063;17064;17065;17066;17067;17068;17069;17070;17071;17072;17073;34127;34128;34129;34130;34131;34132;34133;34134;34135;34136;34137;34138;34139;34140;34141;34142;34143;34144;34145;34146;3414…	865;866;867;868;869;870;871;872;873;874;875;876;877;878;879;880;881;882;883;884;885;886;887;888;889;890;891;892;893;894;7604;13995;17709;17710;17711;17712;17713;17714;17715;17716;17717;17718;17719;17720;17721;17722;17723;17724;17725;17726;17727;17728;17729;17730;17731;17732;34747;34748;34749;34750;34751;34752;34753;34754;34755;34756;34757;34758;34759;34760;34761;34762;34763;34764;34765;34766;3476…	886;7604;13995;17721;34778;35342;44891;57772;64158;78673;79298;86695;88855;110692;111130;111981;119318;120425;146199;146459;156319;160708;177171;181554;188007;194589;194944;206428;217602;225799;226985;227087;239971;242510;252386;260173;271860;279037;320801;323017;331755;351308;351364;357212;365718;366099;368821;369985;378079;393255;398785;403426;425429;427015;428309;428354;435428;444906;452971;48…	105;106;107;108	201;368;440;516	XP_026336999.1	CO3_HUMAN	P01024	0	0.743	0.911	Complement C3 OS=Homo sapiens OX=9606 GN=C3 PE=1 SV=2	Match	710700000	442710000	526680000	410720000	332700000	528880000	394090000	363170000	241430000	596210000	533890000	322690000
110	XP_026337001.1	XP_026337001.1;XP_026337002.1;XP_026337003.1	XP_026337001.1;XP_026337002.1;XP_026337003.1	cdc42-interacting protein 4 isoform X1 [Ursus arctos]; cdc42-interacting protein 4 isoform X2 [Ursus arctos]; cdc42-interacting protein 4 isoform X3 [Ursus arctos]	TRIP10	2;1;1	2;1;1	2;1;1	3	2	2	2	6.3	6.3	6.3	68.484	603	603;547;595	0.0024495	3.9262	166	1551;15456	True;True	1655;16562	39772;39773;397773;397774;397775;397776;397777;397778;397779;397780;397781;397782;397783;397784;397785;397786;397787;397788;397789;397790;397791;397792;397793;397794;397795;397796;397797	40264;40265;409958;409959;409960;409961;409962;409963;409964;409965;409966;409967;409968;409969;409970;409971;409972;409973;409974;409975;409976;409977;409978;409979;409980;409981	40265;409973			XP_026337001.1	CIP4_HUMAN	Q15642	3.5e-146	0.949	0.987	Cdc42-interacting protein 4 OS=Homo sapiens OX=9606 GN=TRIP10 PE=1 SV=3	Match	8712800	10391000	9384200	12620000	10767000	8990200	9018100	10460000	8856200	11076000	11847000	11190000
111	XP_026337030.1	XP_026337030.1;XP_026337024.1;XP_057167453.1;XP_057167452.1;XP_057167451.1;XP_057167450.1;XP_057167449.1;XP_057167448.1;XP_057167447.1;XP_057167446.1;XP_057167445.1;XP_057167444.1;XP_057167443.1	XP_026337030.1;XP_026337024.1;XP_057167453.1;XP_057167452.1;XP_057167451.1;XP_057167450.1;XP_057167449.1;XP_057167448.1;XP_057167447.1;XP_057167446.1;XP_057167445.1;XP_057167444.1;XP_057167443.1	heterogeneous nuclear ribonucleoprotein M isoform X13 [Ursus arctos]; heterogeneous nuclear ribonucleoprotein M isoform X12 [Ursus arctos]; heterogeneous nuclear ribonucleoprotein M isoform X11 [Ursus arctos]; heterogeneous nuclear ribonucleoprotein M iso	HNRNPM	5;5;3;3;3;3;3;3;3;3;3;3;3	5;5;3;3;3;3;3;3;3;3;3;3;3	5;5;3;3;3;3;3;3;3;3;3;3;3	13	5	5	5	11.6	11.6	11.6	73.664	691	691;730;553;556;559;577;589;592;592;595;604;628;643	0.00078125	8.4378	167	505;6466;12404;12408;18237	True;True;True;True;True	533;6861;13230;13235;19539	13348;13349;13350;13351;13352;13353;13354;13355;13356;13357;13358;13359;13360;13361;13362;13363;13364;13365;13366;13367;13368;13369;13370;13371;13372;13373;13374;13375;13376;13377;13378;161686;161687;161688;161689;161690;161691;161692;161693;161694;161695;323742;323743;323762;471116	13927;13928;13929;13930;13931;13932;13933;13934;13935;13936;13937;13938;13939;13940;13941;13942;13943;13944;13945;13946;13947;13948;13949;13950;13951;13952;13953;13954;13955;13956;167274;167275;167276;167277;167278;167279;167280;167281;335269;335270;335288;486807	13951;167275;335270;335288;486807			XP_026337030.1	HNRPM_HUMAN	P52272	9e-158	0.941	0.945	Heterogeneous nuclear ribonucleoprotein M OS=Homo sapiens OX=9606 GN=HNRNPM PE=1 SV=3	Match	19345000	14807000	31535000	20872000	17179000	24595000	25654000	15921000	13428000	26870000		21710000
112	XP_026337041.2	XP_026337041.2	XP_026337041.2	NADH dehydrogenase [ubiquinone] 1 alpha subcomplex subunit 7 [Ursus arctos]	NDUFA7	8	8	8	1	8	8	8	51.1	51.1	51.1	14.986	135	135	0	22	168	1779;3409;9148;11355;11695;13669;13724;18570	True;True;True;True;True;True;True;True	1892;3620;3621;9727;12080;12432;14682;14738;19889	45660;45661;45662;45663;45664;45665;45666;45667;45668;45669;45670;45671;45672;45673;45674;45675;45676;88425;88426;88427;88428;88429;88430;88431;88432;88433;88434;88435;88436;88437;88438;88439;88440;88441;88442;88443;88444;230929;230930;230931;230932;230933;230934;230935;230936;230937;230938;230939;230940;230941;230942;230943;230944;230945;230946;230947;230948;230949;295744;295745;295746;295747;29…	46197;46198;46199;46200;46201;46202;46203;46204;46205;46206;46207;46208;46209;46210;46211;46212;46213;46214;46215;46216;90784;90785;90786;90787;90788;90789;90790;90791;90792;90793;90794;90795;90796;90797;90798;90799;90800;90801;237598;237599;237600;237601;237602;237603;237604;237605;237606;237607;237608;237609;237610;237611;237612;237613;237614;237615;237616;237617;237618;237619;237620;237621;237…	46201;90797;237614;306401;315240;368271;369592;498495	109	86	XP_026337041.2	NDUA7_HUMAN	O95182	7.9e-34	0.885	1	NADH dehydrogenase [ubiquinone] 1 alpha subcomplex subunit 7 OS=Homo sapiens OX=9606 GN=NDUFA7 PE=1 SV=3	Match	427090000	531200000	367200000	529550000	449940000	469480000	290570000	245400000	309540000	229980000	172060000	252730000
113	XP_026337042.1	XP_026337042.1	XP_026337042.1	40S ribosomal protein S28 [Ursus arctos]	RPS28	3	3	3	1	3	3	3	46.4	46.4	46.4	7.8409	69	69	0.00075301	7.462	169	3696;16782;18027	True;True;True	3928;17977;19318	94999;95000;95001;95002;95003;95004;95005;95006;95007;95008;95009;95010;95011;95012;95013;95014;95015;95016;95017;95018;95019;95020;95021;95022;95023;95024;95025;428409;428410;428411;428412;428413;428414;466215;466216;466217;466218;466219;466220;466221;466222;466223;466224;466225;466226;466227;466228;466229	97665;97666;97667;97668;97669;97670;97671;97672;97673;97674;97675;97676;97677;97678;97679;97680;97681;97682;97683;97684;97685;97686;97687;97688;97689;97690;97691;440886;440887;440888;440889;481985;481986;481987;481988;481989;481990;481991;481992;481993;481994;481995;481996	97671;440889;481992			XP_026337042.1	RS28_HUMAN	P62857	1.1e-32	1	1	Small ribosomal subunit protein eS28 OS=Homo sapiens OX=9606 GN=RPS28 PE=1 SV=1	Match	94206000	83207000	81511000	81171000	22506000	34992000	36632000	50137000	65323000	18443000	42759000	20674000
114	XP_026337045.1	XP_026337045.1	XP_026337045.1	ELAV-like protein 1 [Ursus arctos]	ELAVL1	3	3	3	1	3	3	3	11	11	11	36.15	326	326	0.00073206	6.9215	170	4984;13591;18786	True;True;True	5288;14594;20116	127026;127027;127028;127029;127030;127031;127032;127033;127034;127035;354406;354407;354408;488208;488209;488210	131328;131329;131330;131331;131332;131333;131334;131335;131336;131337;366092;366093;366094;504510;504511;504512	131333;366093;504510			XP_026337045.1	ELAV1_HUMAN	Q15717	4.6e-135	0.997	0.997	ELAV-like protein 1 OS=Homo sapiens OX=9606 GN=ELAVL1 PE=1 SV=2	Match	6901800	10298000	15330000	14810000	12798000	11039000		5955400
115	XP_026337046.1	XP_026337046.1	XP_026337046.1	mitochondrial import inner membrane translocase subunit TIM44 [Ursus arctos]	TIMM44	6	6	6	1	6	6	6	15	15	15	51.583	454	454	0.00083333	10.04	171	5898;5940;12575;16621;18134;19344	True;True;True;True;True;True	6256;6299;13447;17808;19432;20707	147266;148003;328064;424580;424581;424582;424583;424584;424585;424586;424587;468798;468799;468800;468801;468802;468803;468804;502099;502100;502101;502102;502103;502104;502105;502106;502107;502108	151817;152550;339460;436995;436996;436997;436998;436999;437000;437001;484516;484517;484518;518441;518442;518443;518444;518445;518446	151817;152550;339460;437000;484518;518444			XP_026337046.1	TIM44_HUMAN	O43615	4.7e-210	0.921	0.98	Mitochondrial import inner membrane translocase subunit TIM44 OS=Homo sapiens OX=9606 GN=TIMM44 PE=1 SV=2	Match	35995000	15547000	36467000	22186000		32667000			19821000	17960000		12551000
116	XP_026337131.1	XP_026337131.1	XP_026337131.1	peptidyl-prolyl cis-trans isomerase NIMA-interacting 1 [Ursus arctos]	PIN1	2	2	2	1	2	2	2	20.9	20.9	20.9	18.303	163	163	0	13.098	172	6616;16734	True;True	7019;17924;17925	164892;164893;164894;164895;164896;164897;164898;164899;164900;164901;164902;164903;164904;164905;164906;164907;164908;164909;427319;427320;427321;427322;427323;427324;427325;427326;427327;427328;427329;427330;427331;427332;427333;427334;427335;427336;427337;427338;427339;427340;427341;427342;427343;427344;427345;427346;427347;427348;427349	170465;170466;170467;170468;170469;170470;170471;170472;170473;170474;170475;170476;170477;439789;439790;439791;439792;439793;439794;439795;439796;439797;439798;439799;439800;439801;439802;439803;439804;439805;439806;439807;439808;439809;439810;439811;439812;439813;439814	170466;439798	110	146	XP_026337131.1	PIN1_HUMAN	Q13526	3.1e-67	0.988	1	Peptidyl-prolyl cis-trans isomerase NIMA-interacting 1 OS=Homo sapiens OX=9606 GN=PIN1 PE=1 SV=1	Match	43129000	56621000	104860000	78491000	56869000	66001000	68653000	72164000	65260000	34328000	66031000	84690000
117	XP_026337149.1	XP_026337149.1	XP_026337149.1	39S ribosomal protein L4, mitochondrial [Ursus arctos]	MRPL4	4	4	4	1	4	4	4	28.2	28.2	28.2	33.022	294	294	0	22.506	174	9854;10005;16674;19797	True;True;True;True	10490;10651;17861;21195	250803;250804;250805;250806;250807;250808;250809;257845;425896;425897;517537;517538;517539;517540	257172;257173;257174;257175;257176;257177;266668;438369;438370;536129;536130;536131;536132;536133	257175;266668;438369;536129			XP_026337149.1	RM04_HUMAN	Q9BYD3	8.3e-100	0.83	0.939	Large ribosomal subunit protein uL4m OS=Homo sapiens OX=9606 GN=MRPL4 PE=1 SV=1	Match		8301400	21770000	17363000	46849000	24115000						9150500
118	XP_026337155.2	XP_026337155.2;XP_048078753.1;XP_026337147.2;XP_048078752.1	XP_026337155.2;XP_048078753.1;XP_026337147.2;XP_048078752.1;XP_048078755.1	MICOS complex subunit MIC60 isoform X2 [Ursus arctos]; MICOS complex subunit MIC60 isoform X4 [Ursus arctos]; MICOS complex subunit MIC60 isoform X1 [Ursus arctos]; MICOS complex subunit MIC60 isoform X3 [Ursus arctos]	IMMT	35;34;34;33;8	35;34;34;33;8	3;2;2;1;2	5	35	35	3	55.1	55.1	7.1	82.646	746	746;714;758;726;220	0	323.31	175	121;122;484;717;1648;2156;4006;6137;6448;6449;6954;7592;8791;9118;9144;9535;9784;10272;10574;11050;11673;11707;13718;14352;14413;14571;15325;15326;16601;16917;17006;19091;19182;19624;20061	True;True;True;True;True;True;True;True;True;True;True;True;True;True;True;True;True;True;True;True;True;True;True;True;True;True;True;True;True;True;True;True;True;True;True	127;128;512;762;1757;2281;4254;6505;6839;6840;6841;7372;8056;9352;9696;9723;10145;10413;10936;10937;11251;11252;11746;12410;12445;14732;15401;15463;15628;16422;16423;17788;18121;18216;20447;20542;21011;21474	2982;2983;2984;2985;2986;2987;2988;2989;2990;2991;2992;2993;2994;2995;2996;2997;2998;2999;3000;3001;3002;3003;3004;3005;3006;3007;3008;3009;3010;3011;3012;3013;3014;3015;3016;3017;12820;12821;12822;12823;12824;18764;18765;18766;18767;18768;18769;18770;18771;18772;18773;18774;18775;18776;18777;18778;18779;18780;18781;18782;18783;18784;18785;18786;18787;18788;18789;18790;18791;18792;18793;18794;187…	2999;3000;3001;3002;3003;3004;3005;3006;3007;3008;3009;3010;3011;3012;3013;3014;3015;3016;3017;3018;3019;3020;3021;3022;3023;3024;3025;3026;3027;3028;3029;3030;3031;13392;13393;19374;19375;19376;19377;19378;19379;19380;19381;19382;19383;19384;19385;19386;19387;19388;19389;19390;19391;19392;19393;19394;19395;19396;19397;19398;19399;19400;19401;19402;19403;19404;19405;19406;19407;19408;19409;19410;…	3010;3026;13392;19406;42892;54309;104902;156528;166842;166848;179227;197427;228153;236999;237536;248458;255355;273654;283738;296617;314847;315647;369525;382806;383870;387233;405046;405068;436788;444228;449817;512945;515154;529595;542120	111;112;113	88;322;375	XP_026337155.2	MIC60_HUMAN	Q16891	2.1e-160	0.912	0.953	MICOS complex subunit MIC60 OS=Homo sapiens OX=9606 GN=IMMT PE=1 SV=1	Match	13783000	43150000	38468000	44228000	35755000	24960000		35198000	26930000	45760000
119	XP_044233871.1	XP_044233871.1;XP_048082618.1;XP_044233873.1;XP_044233874.1;XP_048082615.1;XP_026337190.1;XP_044233875.1;XP_026337192.1;XP_048082617.1;XP_026337195.1;XP_026337197.1;XP_048082619.1;XP_026337194.1;XP_048082614.1;XP_044233872.1;XP_026337191.1;XP_026337196.1	XP_044233871.1;XP_048082618.1;XP_044233873.1;XP_044233874.1;XP_048082615.1;XP_026337190.1;XP_044233875.1;XP_026337192.1;XP_048082617.1;XP_026337195.1;XP_026337197.1;XP_048082619.1;XP_026337194.1;XP_048082614.1;XP_044233872.1;XP_026337191.1;XP_026337196.1;XP_026369860.1;XP_026369858.1;XP_026369854.1;XP_026369853.1;XP_026365150.1;XP_048081399.1;XP_026365148.1;XP_026369846.1;XP_057169763.1;XP_048081…	dynamin-2 isoform X1 [Ursus arctos]; dynamin-2 isoform X15 [Ursus arctos]; dynamin-2 isoform X3 [Ursus arctos]; dynamin-2 isoform X4 [Ursus arctos]; dynamin-2 isoform X6 [Ursus arctos]; dynamin-2 isoform X7 [Ursus arctos]; dynamin-2 isoform X9 [Ursus arct	DNM2	6;6;6;6;6;6;6;6;6;6;6;6;5;5;5;5;5;1;1;1;1;1;1;1;1;1;1;1;1;1;1;1;1;1;1;1	6;6;6;6;6;6;6;6;6;6;6;6;5;5;5;5;5;1;1;1;1;1;1;1;1;1;1;1;1;1;1;1;1;1;1;1	6;6;6;6;6;6;6;6;6;6;6;6;5;5;5;5;5;1;1;1;1;1;1;1;1;1;1;1;1;1;1;1;1;1;1;1	36	6	6	6	9.3	9.3	9.3	99.267	880	880;865;879;876;875;870;870;869;866;866;860;856;869;876;880;870;866;864;861;851;851;873;852;852;868;868;862;867;569;862;864;864;864;864;863;559	0	12.119	176	6207;13277;15022;16758;19065;19726	True;True;True;True;True;True	6582;14250;16096;17950;20421;21118	154362;347189;347190;347191;386489;386490;386491;386492;386493;386494;427791;427792;427793;427794;496082;496083;496084;496085;496086;514284;514285;514286;514287;514288;514289;514290;514291;514292;514293;514294;514295;514296;514297;514298	159366;358572;358573;358574;398132;398133;398134;398135;398136;440233;512581;512582;512583;512584;512585;531682;531683;531684;531685;531686;531687;531688;531689;531690;531691;531692;531693;531694;531695	159366;358572;398132;440233;512581;531687			XP_044233871.1	DYN3_HUMAN	Q9UQ16	7.7e-110	0.787	0.906	Dynamin-3 OS=Homo sapiens OX=9606 GN=DNM3 PE=1 SV=4	Match		12733000	10396000	14988000	22060000	17165000	15523000		8095400	13432000	16544000	11987000
120	XP_026337193.2	XP_026337193.2	XP_026337193.2	pentatricopeptide repeat domain-containing protein 3, mitochondrial [Ursus arctos]	PTCD3	3	3	3	1	3	3	3	6.1	6.1	6.1	77.978	687	687	0.00086881	11.294	177	6725;10240;16038	True;True;True	7135;10903;17186	167721;167722;167723;167724;167725;167726;167727;167728;167729;167730;167731;167732;167733;167734;167735;167736;167737;264170;411112;411113;411114;411115;411116;411117;411118;411119;411120;411121;411122;411123;411124;411125;411126;411127;411128	173401;173402;173403;173404;173405;173406;173407;173408;173409;173410;173411;173412;173413;173414;173415;173416;173417;173418;173419;273167;423152;423153;423154;423155;423156;423157;423158;423159;423160;423161;423162;423163	173417;273167;423157			XP_026337193.2	PTCD3_HUMAN	Q96EY7	0	0.803	0.933	Small ribosomal subunit protein mS39 OS=Homo sapiens OX=9606 GN=PTCD3 PE=1 SV=3	Match	7025700	4796700		5043200	9675100	6571000	2655700	1453400	1935400	6658300	2401200	3753200
121	XP_026337203.2	XP_026337203.2;XP_026337202.2	XP_026337203.2;XP_026337202.2	histone-arginine methyltransferase CARM1 isoform X2 [Ursus arctos]; histone-arginine methyltransferase CARM1 isoform X1 [Ursus arctos]	CARM1	2;2	2;2	2;2	2	2	2	2	8.5	8.5	8.5	63.367	585	585;608	0.0030066	3.6499	178	1180;20343	True;True	1262;21769	30877;30878;529290;529291;529292	31489;31490;548677	31490;548677			XP_026337203.2	CARM1_HUMAN	Q86X55	1.1e-183	0.942	0.962	Histone-arginine methyltransferase CARM1 OS=Homo sapiens OX=9606 GN=CARM1 PE=1 SV=3	Match				14366000						17395000
122	XP_026337269.1	XP_026337269.1;XP_026337268.1	XP_026337269.1;XP_026337268.1	evolutionarily conserved signaling intermediate in Toll pathway, mitochondrial isoform X2 [Ursus arctos]; evolutionarily conserved signaling intermediate in Toll pathway, mitochondrial isoform X1 [Ursus arctos]	ECSIT	2;2	2;2	2;2	2	2	2	2	6.2	6.2	6.2	46.951	418	418;434	0.0029976	3.6108	179	2647;15550	True;True	2800;16662	66553;66554;66555;66556;66557;66558;66559;66560;66561;399845;399846;399847	67088;67089;67090;67091;67092;67093;67094;67095;67096;411981;411982;411983	67091;411982			XP_026337269.1	ECSIT_HUMAN	Q9BQ95	5.5e-90	0.754	0.876	Evolutionarily conserved signaling intermediate in Toll pathway, mitochondrial OS=Homo sapiens OX=9606 GN=ECSIT PE=1 SV=1	Match	2777700	3782400	2812000	4365700	10399000	7280400
123	XP_026337270.1	XP_026337270.1	XP_026337270.1	calponin-1 [Ursus arctos]	CNN1	6	6	6	1	6	6	6	30.6	30.6	30.6	33.214	297	297	0	35.995	180	4791;5698;6454;6507;8001;20210	True;True;True;True;True;True	5083;6044;6847;6904;8494;21632	118821;118822;118823;118824;143975;143976;161500;161501;162584;162585;162586;202411;526775;526776;526777;526778;526779;526780;526781;526782;526783;526784;526785;526786;526787;526788;526789;526790;526791;526792;526793;526794;526795;526796;526797;526798;526799;526800;526801;526802;526803;526804	121654;121655;121656;121657;148644;148645;167100;168201;168202;168203;208816;545325;545326;545327;545328;545329;545330;545331;545332;545333;545334;545335;545336;545337;545338;545339;545340;545341;545342;545343;545344;545345;545346;545347;545348;545349;545350;545351;545352;545353;545354	121654;148644;167100;168203;208816;545333			XP_026337270.1	CNN1_HUMAN	P51911	4.8e-153	0.99	0.997	Calponin-1 OS=Homo sapiens OX=9606 GN=CNN1 PE=1 SV=2	Match		19228000	22755000			8529900	18380000	101660000		11062000		62082000
124	XP_026337301.2	XP_026337301.2	XP_026337301.2	ankyrin repeat domain-containing protein 1 [Ursus arctos]	ANKRD1	5	5	5	1	5	5	5	13.6	13.6	13.6	42.978	382	382	0.00076104	7.7062	181	2614;2821;3694;11048;17090	True;True;True;True;True	2762;2992;3926;11744;18305	65332;73258;73259;73260;73261;73262;94976;94977;94978;94979;286757;438253;438254;438255;438256;438257;438258;438259;438260;438261;438262;438263;438264;438265	65910;74680;74681;74682;74683;74684;97643;97644;97645;97646;296548;451567;451568;451569;451570;451571;451572;451573;451574;451575;451576	65910;74684;97644;296548;451573			XP_026337301.2	ANKR1_HUMAN	Q15327	6.3e-86	0.94	0.987	Ankyrin repeat domain-containing protein 1 OS=Homo sapiens OX=9606 GN=ANKRD1 PE=1 SV=2	Match								54056000			94176000	33416000
125	XP_026337350.1	XP_026337350.1	XP_026337350.1	mitochondrial import inner membrane translocase subunit Tim23 [Ursus arctos]	LOC113243118	2	2	2	1	2	2	2	18.7	18.7	18.7	21.959	209	209	0.0020436	5.4637	182	6023;20352	True;True	6388;21778	149622;149623;149624;149625;529422;529423;529424	154242;154243;154244;154245;548802	154242;548802			XP_026337350.1	TIM23_HUMAN	O14925	6.7e-85	0.976	1	Mitochondrial import inner membrane translocase subunit Tim23 OS=Homo sapiens OX=9606 GN=TIMM23 PE=1 SV=1	Match	4935200	9739700			15136000	16241000
126	XP_044233985.1	XP_044233985.1;XP_057164245.1;XP_057164244.1;XP_026337441.1;XP_026337440.1	XP_044233985.1;XP_057164245.1;XP_057164244.1;XP_026337441.1;XP_026337440.1	insulin-degrading enzyme isoform X5 [Ursus arctos]; insulin-degrading enzyme isoform X4 [Ursus arctos]; insulin-degrading enzyme isoform X3 [Ursus arctos]; insulin-degrading enzyme isoform X2 [Ursus arctos]; insulin-degrading enzyme isoform X1 [Ursus arct	IDE	2;2;2;2;2	2;2;2;2;2	2;2;2;2;2	5	2	2	2	5.6	5.6	5.6	89.194	766	766;978;1003;1019;1019	0.0007657	7.8451	183	13289;14122	True;True	14265;15159	347777;365626;365627;365628;365629;365630;365631;365632;365633;365634;365635	359164;377179;377180;377181;377182;377183;377184;377185;377186;377187	359164;377186			XP_044233985.1	IDE_HUMAN	P14735	0	0.995	0.999	Insulin-degrading enzyme OS=Homo sapiens OX=9606 GN=IDE PE=1 SV=4	Match	17551000	14689000		11529000	12105000	5485500				18618000	5866400
127	XP_026337479.1	XP_026337479.1	XP_026337479.1	macrophage-capping protein [Ursus arctos]	CAPG	2	2	2	1	2	2	2	10	10	10	38.858	349	349	0.002457	3.9597	184	11332;19978	True;True	12055;21384	295055;521241	305672;539772	305672;539772			XP_026337479.1	CAPG_HUMAN	P40121	4.3e-163	0.954	0.989	Macrophage-capping protein OS=Homo sapiens OX=9606 GN=CAPG PE=1 SV=2	Match
128	XP_026337602.1	XP_026337602.1;XP_026337603.1	XP_026337602.1;XP_026337603.1	ras-related protein R-Ras isoform X1 [Ursus arctos]; ras-related protein R-Ras isoform X2 [Ursus arctos]	RRAS	4;3	4;3	4;3	2	4	4	4	25.2	25.2	25.2	23.566	218	218;126	0.00073368	6.9651	185	6012;10329;11223;15291	True;True;True;True	6375;10994;11939;16385	149318;265857;292426;292427;292428;392711;392712	153933;274875;303070;303071;303072;404320;404321	153933;274875;303072;404321			XP_026337602.1	RRAS_HUMAN	P10301	1.9e-72	0.977	0.995	Ras-related protein R-Ras OS=Homo sapiens OX=9606 GN=RRAS PE=1 SV=1	Match					20616000							16564000
129	XP_026337613.1	XP_026337613.1	XP_026337613.1	40S ribosomal protein S11 [Ursus arctos]	RPS11	6	6	6	1	6	6	6	40.5	40.5	40.5	18.431	158	158	0.00071788	6.5101	186	3213;3372;8377;13311;14588;14850	True;True;True;True;True;True	3413;3581;8902;14295;15646;15918	83670;87678;87679;87680;212120;348313;348314;348315;348316;348317;348318;376027;376028;381317;381318;381319;381320;381321;381322;381323;381324;381325	85890;90020;90021;90022;218514;359725;359726;359727;359728;359729;359730;387796;387797;392997;392998;392999;393000;393001;393002;393003;393004	85890;90020;218514;359730;387797;393004			XP_026337613.1	RS11_HUMAN	P62280	1.3e-88	1	1	Small ribosomal subunit protein uS17 OS=Homo sapiens OX=9606 GN=RPS11 PE=1 SV=3	Match			32234000	28125000	27848000		26747000	22023000	38093000			26496000
130	XP_026337620.3	XP_026337620.3	XP_026337620.3	dynein axonemal heavy chain 6 [Ursus arctos]	DNAH6	3	3	3	1	3	3	3	0.9	0.9	0.9	476.67	4154	4154	0.0089236	2.885	187	10606;14806;18010	True;True;True	11286;15873;19301	274919;274920;274921;274922;274923;274924;274925;274926;380434;380435;380436;380437;380438;380439;380440;380441;380442;380443;465889	284810;284811;284812;284813;392143;392144;392145;392146;392147;392148;481664	284810;392144;481664			XP_026337620.3	DYH6_HUMAN	Q9C0G6	0	0.908	0.972	Dynein axonemal heavy chain 6 OS=Homo sapiens OX=9606 GN=DNAH6 PE=1 SV=3	Match	104990000		44050000	330470000	459670000				812980000			496510000
131	XP_057165065.1	XP_057165065.1;XP_026337634.1	XP_057165065.1;XP_026337634.1	succinate--CoA ligase [ADP/GDP-forming] subunit alpha, mitochondrial isoform X2 [Ursus arctos]; succinate--CoA ligase [ADP/GDP-forming] subunit alpha, mitochondrial isoform X1 [Ursus arctos]	SUCLG1	12;12	12;12	12;12	2	12	12	12	42.4	42.4	42.4	33.071	314	314;346	0	323.31	188	860;6042;7985;7986;8698;8699;10642;12393;14099;14333;14981;18400	True;True;True;True;True;True;True;True;True;True;True;True	915;6407;8477;8478;8479;9250;9251;9252;11324;13218;13219;15136;15382;16054;19708	22673;22674;22675;22676;22677;22678;22679;22680;22681;22682;22683;22684;22685;22686;22687;22688;22689;22690;22691;22692;22693;22694;22695;22696;22697;22698;22699;22700;22701;22702;22703;22704;22705;22706;22707;22708;22709;22710;22711;22712;22713;22714;22715;22716;22717;22718;22719;22720;22721;22722;22723;22724;22725;22726;22727;22728;22729;22730;22731;22732;22733;22734;22735;22736;22737;22738;227…	23272;23273;23274;23275;23276;23277;23278;23279;23280;23281;23282;23283;23284;23285;23286;23287;23288;23289;23290;23291;23292;23293;23294;23295;23296;23297;23298;23299;23300;23301;23302;23303;23304;23305;23306;23307;23308;23309;23310;23311;23312;23313;23314;23315;23316;23317;23318;23319;23320;23321;23322;23323;23324;23325;23326;23327;23328;23329;23330;23331;23332;23333;23334;23335;23336;23337;233…	23288;154602;208519;208530;226287;226367;285854;335112;376551;382528;397204;490496	114;115	265;295	XP_057165065.1	SUCA_HUMAN	P53597	4.4e-149	0.949	0.984	Succinate--CoA ligase [ADP/GDP-forming] subunit alpha, mitochondrial OS=Homo sapiens OX=9606 GN=SUCLG1 PE=1 SV=4	Match	1268800000	1352000000	1511599999.9999998	1572399999.9999998	1632099999.9999998	1478599999.9999998	1016099999.9999999	738860000	999920000	964060000	793760000	965830000
132	XP_026337653.1	XP_026337653.1;XP_044234170.2	XP_026337653.1;XP_044234170.2	glycogen [starch] synthase, muscle isoform X1 [Ursus arctos]; glycogen [starch] synthase, muscle isoform X2 [Ursus arctos]	GYS1	32;27	32;27	31;26	2	32	32	31	51.4	51.4	50.1	83.698	737	737;678	0	323.31	190	20;526;5384;5624;5865;6088;7993;9276;9476;9514;9578;11349;11588;12150;12498;14522;14935;14967;15651;16132;16133;17004;17146;17198;17327;17328;18243;18422;18885;19368;20295;20296	True;True;True;True;True;True;True;True;True;True;True;True;True;True;True;True;True;True;True;True;True;True;True;True;True;True;True;True;True;True;True;True	20;554;5712;5966;6218;6453;8486;9861;10074;10124;10191;12074;12320;12918;13353;15576;16007;16040;16768;17290;17291;18214;18363;18420;18557;18558;19545;19730;20230;20733;21719;21720	355;356;357;358;359;360;361;362;363;364;365;366;367;368;369;370;371;372;373;374;375;376;377;378;379;380;381;382;383;384;385;386;387;388;389;390;391;392;393;394;395;396;13632;13633;13634;13635;13636;13637;13638;13639;13640;13641;13642;13643;13644;13645;13646;13647;13648;13649;13650;13651;13652;13653;136849;136850;136851;136852;136853;136854;136855;136856;136857;136858;136859;136860;136861;136862;1…	346;347;348;349;350;351;352;353;354;355;356;357;358;359;360;361;362;363;364;365;366;367;368;369;370;371;372;373;374;375;376;377;378;379;380;381;382;383;384;385;386;387;388;389;14191;14192;14193;14194;14195;14196;14197;14198;14199;14200;14201;14202;14203;14204;14205;14206;14207;14208;14209;14210;14211;14212;14213;14214;141506;141507;141508;141509;141510;141511;141512;141513;141514;141515;141516;14…	360;14209;141507;147296;151162;155387;208676;240810;246651;248132;249545;306314;312583;328149;337895;386510;396529;397001;414317;425509;425511;449701;452617;453750;456837;456844;486971;490895;506879;519008;546632;546633			XP_026337653.1	GYS1_HUMAN	P13807	0	0.969	0.993	Glycogen [starch] synthase, muscle OS=Homo sapiens OX=9606 GN=GYS1 PE=1 SV=2	Match	350560000	413170000	278550000	390940000	453700000	486320000	329890000	259230000	257310000	507300000	276630000	320740000
133	XP_026337654.2	XP_026337654.2	XP_026337654.2	trans-1,2-dihydrobenzene-1,2-diol dehydrogenase [Ursus arctos]	DHDH	4	4	4	1	4	4	4	16.1	16.1	16.1	36.525	335	335	0	19	191	4472;4941;6301;15218	True;True;True;True	4750;5244;6683;16307	112396;112397;112398;112399;112400;112401;112402;112403;112404;112405;112406;112407;112408;112409;112410;112411;112412;112413;112414;112415;112416;112417;112418;112419;112420;112421;112422;112423;112424;124208;124209;124210;124211;124212;124213;124214;124215;124216;124217;124218;124219;157267;157268;157269;157270;157271;157272;390939	115412;115413;115414;115415;115416;115417;115418;115419;115420;115421;115422;115423;115424;115425;115426;115427;115428;115429;115430;115431;115432;115433;115434;115435;115436;115437;115438;115439;115440;127775;127776;127777;127778;127779;127780;127781;127782;127783;127784;162337;162338;162339;162340;162341;162342;402562	115420;127777;162338;402562			XP_026337654.2	DHDH_HUMAN	Q9UQ10	4.9e-166	0.884	0.961	Trans-1,2-dihydrobenzene-1,2-diol dehydrogenase OS=Homo sapiens OX=9606 GN=DHDH PE=1 SV=1	Match	7265100	15786000	23575000	10585000	9715000	7659700	16662000	18481000	16123000	10380000	11970000	15301000
134	XP_026337658.1	XP_026337658.1	XP_026337658.1;XP_044245298.1;XP_044245299.2;XP_044234028.2	ferritin light chain [Ursus arctos]	FTL	9;1;1;1	9;1;1;1	9;1;1;1	4	9	9	9	69.1	69.1	69.1	19.956	175	175;175;180;254	0	58.576	192	934;2249;5784;9799;12031;12386;14568;15767;16996	True;True;True;True;True;True;True;True;True	992;2378;6135;10429;12797;13210;15625;16891;18205;18206	24075;24076;24077;24078;24079;24080;24081;24082;24083;24084;24085;24086;24087;24088;24089;24090;24091;24092;24093;24094;24095;24096;24097;24098;24099;24100;24101;24102;24103;24104;24105;24106;24107;24108;24109;24110;56199;56200;56201;56202;56203;56204;56205;56206;56207;56208;56209;56210;145383;145384;145385;145386;145387;145388;145389;145390;145391;145392;145393;145394;145395;145396;145397;145398…	24619;24620;24621;24622;24623;24624;24625;24626;24627;24628;24629;24630;24631;24632;24633;24634;24635;24636;24637;24638;24639;24640;24641;24642;24643;24644;24645;24646;24647;24648;24649;24650;24651;24652;24653;56743;56744;56745;56746;56747;56748;56749;56750;56751;56752;56753;149980;149981;149982;149983;149984;149985;149986;149987;149988;149989;149990;149991;149992;149993;149994;149995;149996;1499…	24628;56752;149982;255567;325745;334901;387212;416906;449572	116	97	XP_026337658.1	FRIL_HUMAN	P02792	2e-71	0.88	0.977	Ferritin light chain OS=Homo sapiens OX=9606 GN=FTL PE=1 SV=2	Match	182730000	148470000	601500000	148910000	200390000	162780000	690840000	593120000	354720000	151220000	505950000	919910000
135	XP_044234046.1	XP_044234046.1;XP_026337670.1	XP_044234046.1;XP_026337670.1	branched-chain-amino-acid aminotransferase, mitochondrial isoform X2 [Ursus arctos]; branched-chain-amino-acid aminotransferase, mitochondrial isoform X1 [Ursus arctos]	BCAT2	9;9	9;9	9;9	2	9	9	9	38	38	38	39.891	353	353;393	0	46.681	193	802;7271;8653;9940;10322;10419;14080;14652;16695	True;True;True;True;True;True;True;True;True	853;7706;9204;10583;10987;11089;15115;15713;17882	21257;21258;21259;21260;21261;21262;21263;21264;21265;21266;21267;181920;181921;181922;181923;181924;181925;181926;181927;181928;181929;181930;181931;218991;218992;218993;218994;218995;218996;253538;253539;253540;253541;253542;253543;253544;253545;253546;253547;265684;265685;265686;265687;265688;265689;265690;265691;265692;265693;265694;265695;265696;265697;265698;265699;265700;265701;265702;2657…	21870;21871;21872;21873;21874;21875;21876;21877;21878;187902;187903;187904;187905;187906;187907;187908;187909;225454;225455;225456;225457;225458;225459;260189;260190;260191;260192;260193;260194;260195;260196;274708;274709;274710;274711;274712;274713;274714;274715;274716;274717;274718;274719;274720;274721;274722;274723;274724;274725;274726;274727;274728;274729;274730;274731;274732;274733;274734;27…	21875;187908;225459;260192;274731;277852;375940;389052;438765			XP_044234046.1	BCAT2_HUMAN	O15382	7.4e-167	0.853	0.955	Branched-chain-amino-acid aminotransferase, mitochondrial OS=Homo sapiens OX=9606 GN=BCAT2 PE=1 SV=2	Match	77644000	87510000	125120000	78163000	76117000	79587000	61036000	42125000	58288000	63188000	17042000	50376000
136	XP_026337698.1	XP_026337698.1	XP_026337698.1	60S ribosomal protein L18 [Ursus arctos]	RPL18	3	3	3	1	3	3	3	18.1	18.1	18.1	21.592	188	188	0.00084459	10.414	194	5737;16498;17204	True;True;True	6085;17679;18426	144619;144620;144621;144622;144623;144624;144625;421926;421927;421928;421929;421930;421931;421932;421933;421934;421935;421936;421937;421938;421939;421940;421941;421942;421943;421944;421945;421946;421947;421948;421949;421950;440647	149267;149268;149269;149270;149271;149272;434155;434156;434157;434158;434159;434160;434161;434162;434163;434164;434165;434166;434167;434168;434169;434170;434171;434172;434173;434174;434175;434176;434177;434178;434179;453893	149270;434158;453893			XP_026337698.1	RL18_HUMAN	Q07020	4.2e-85	0.989	1	Large ribosomal subunit protein eL18 OS=Homo sapiens OX=9606 GN=RPL18 PE=1 SV=2	Match	35737000	34571000	46039000	34670000	33816000	44610000	15777000	50307000		20351000		11731000
137	XP_026337709.3	XP_026337709.3;XP_026337710.3;XP_044234127.2	XP_026337709.3;XP_026337710.3;XP_044234127.2	transmembrane protein 143 isoform X2 [Ursus arctos]; transmembrane protein 143 isoform X3 [Ursus arctos]; transmembrane protein 143 isoform X1 [Ursus arctos]	TMEM143	4;4;2	4;4;2	4;4;2	3	4	4	4	11.5	11.5	11.5	52.929	470	470;504;508	0.00075988	7.6818	195	3117;3398;11062;16216	True;True;True;True	3311;3608;11758;17381	80723;80724;80725;80726;80727;80728;80729;88236;88237;88238;88239;88240;88241;88242;88243;88244;88245;88246;88247;88248;88249;88250;88251;88252;88253;88254;88255;286927;286928;286929;286930;286931;286932;286933;286934;286935;415309;415310;415311;415312;415313	82625;82626;82627;90595;90596;90597;90598;90599;90600;90601;90602;90603;90604;90605;90606;90607;90608;90609;90610;90611;90612;90613;296715;296716;296717;296718;427317;427318;427319;427320;427321	82625;90603;296716;427321			XP_026337709.3	TM143_HUMAN	Q96AN5	6.7e-139	0.865	0.948	Transmembrane protein 143 OS=Homo sapiens OX=9606 GN=TMEM143 PE=1 SV=1	Match	15126000	22302000	27545000	27350000	25767000	25354000	13530000	13633000	20137000	34362000	19825000	23245000
138	XP_026337734.1	XP_026337734.1	XP_026337734.1	EH domain-containing protein 2 [Ursus arctos]	EHD2	28	28	27	1	28	28	27	68.5	68.5	66.9	61.173	543	543	0	280.53	196	2424;4960;5243;6625;6980;8641;9445;10145;10175;10270;10834;10998;11205;11317;11358;11594;12655;14223;15628;17378;17934;18290;18345;19560;19700;19712;19713;20010	True;True;True;True;True;True;True;True;True;True;True;True;True;True;True;True;True;True;True;True;True;True;True;True;True;True;True;True	2561;5263;5559;5560;7028;7401;9189;10043;10803;10833;10933;11526;11692;11919;12040;12083;12327;13554;15265;16743;18616;19220;19594;19650;20944;21091;21104;21105;21419	60798;60799;60800;60801;60802;60803;60804;60805;60806;60807;60808;60809;60810;60811;60812;60813;60814;60815;60816;60817;60818;60819;60820;60821;60822;60823;60824;60825;60826;125831;125832;125833;125834;125835;125836;125837;125838;125839;125840;125841;125842;125843;125844;125845;125846;125847;125848;125849;125850;125851;125852;125853;125854;125855;125856;125857;125858;125859;125860;125861;125862;1…	61396;61397;61398;61399;61400;61401;61402;61403;61404;61405;61406;61407;61408;61409;61410;61411;61412;61413;61414;61415;61416;61417;61418;61419;61420;61421;61422;61423;130088;130089;130090;130091;130092;130093;130094;130095;130096;130097;130098;130099;130100;130101;130102;130103;130104;130105;130106;130107;130108;130109;130110;130111;130112;130113;130114;130115;130116;130117;130118;130119;130120;…	61403;130139;138308;170668;179808;224988;245635;271046;271560;273588;291187;295323;302612;305182;306449;312682;341745;379683;413653;458348;477837;488049;489166;526557;531198;531489;531531;540642	117	137	XP_026337734.1	EHD2_HUMAN	Q9NZN4	0	0.994	1	EH domain-containing protein 2 OS=Homo sapiens OX=9606 GN=EHD2 PE=1 SV=2	Match	123580000	140180000	168960000	117690000	148900000	212290000	174030000	133380000	133820000	147760000	144770000	160160000
139	XP_026337738.1	XP_026337738.1;XP_044234078.1	XP_026337738.1;XP_044234078.1;XP_026343267.3;XP_026343266.1	alpha-soluble NSF attachment protein isoform X1 [Ursus arctos]; alpha-soluble NSF attachment protein isoform X2 [Ursus arctos]	NAPA	7;5;1;1	7;5;1;1	7;5;1;1	4	7	7	7	30.8	30.8	30.8	33.105	295	295;294;204;298	0	35.324	197	739;1665;3333;10042;13523;16922;17749	True;True;True;True;True;True;True	786;1775;3541;10690;14523;18126;19016	19438;42649;42650;42651;42652;42653;42654;42655;42656;86644;258742;258743;258744;258745;258746;258747;258748;258749;258750;258751;258752;258753;258754;258755;258756;258757;258758;258759;258760;258761;258762;258763;258764;258765;258766;258767;258768;258769;258770;258771;353087;353088;353089;353090;353091;353092;353093;353094;353095;353096;353097;353098;353099;353100;353101;353102;431900;431901;431…	20031;43096;43097;43098;43099;43100;43101;43102;88854;267572;267573;267574;267575;267576;267577;267578;267579;267580;267581;267582;267583;267584;267585;267586;267587;267588;267589;267590;267591;267592;267593;267594;267595;267596;267597;267598;267599;267600;267601;267602;364837;364838;364839;364840;364841;364842;364843;364844;364845;364846;364847;364848;364849;364850;364851;364852;444297;444298;44…	20031;43097;88854;267587;364839;444300;471574			XP_026337738.1	SNAA_HUMAN	P54920	4e-201	0.969	0.99	Alpha-soluble NSF attachment protein OS=Homo sapiens OX=9606 GN=NAPA PE=1 SV=3	Match	30891000	25144000	36226000	39500000	43217000	33139000	32706000	29552000	25080000	11605000	15767000	30759000
140	XP_026337781.1	XP_026337781.1;XP_057174617.1	XP_026337781.1;XP_057174617.1	calmodulin-3 [Ursus arctos]; calmodulin-1 isoform X1 [Ursus arctos]	CALM3	6;5	5;4	5;4	2	6	5	5	47	42.3	42.3	16.837	149	149;151	0	323.31	198	316;3081;3326;3353;4053;12471	True;True;True;True;False;True	339;3273;3533;3562;4304;13318	8165;8166;8167;8168;8169;8170;8171;8172;8173;8174;8175;8176;8177;8178;8179;8180;8181;8182;8183;8184;8185;8186;8187;8188;8189;8190;8191;8192;8193;8194;8195;8196;8197;8198;8199;79947;79948;79949;79950;79951;79952;79953;79954;79955;79956;79957;79958;79959;79960;79961;79962;79963;79964;79965;79966;79967;79968;79969;79970;79971;79972;79973;79974;79975;86418;86419;86420;86421;86422;86423;86424;86425;86…	8296;8297;8298;8299;8300;8301;8302;8303;8304;8305;8306;8307;8308;8309;8310;8311;8312;8313;8314;8315;8316;8317;8318;8319;8320;8321;8322;8323;8324;8325;8326;8327;8328;8329;8330;8331;81803;81804;81805;81806;81807;81808;81809;81810;81811;81812;81813;81814;81815;81816;81817;81818;81819;81820;81821;81822;81823;81824;81825;81826;81827;81828;81829;81830;81831;88638;88639;88640;88641;88642;88643;88644;886…	8304;81815;88650;89368;106359;337154			XP_026337781.1	CALM2_HUMAN	P0DP24	5.3e-51	1	1	Calmodulin-2 OS=Homo sapiens OX=9606 GN=CALM2 PE=1 SV=1	Match	267130000	256790000	328620000	266840000	263080000	312640000	298510000	263730000	215470000	133980000	189240000	247750000
141	XP_026337785.1	XP_026337785.1;XP_057170491.1	XP_026337785.1;XP_057170491.1	serine/threonine-protein phosphatase 5 isoform X2 [Ursus arctos]; serine/threonine-protein phosphatase 5 isoform X1 [Ursus arctos]	PPP5C	4;4	4;4	4;4	2	4	4	4	9	9	9	56.89	499	499;526	0.0008058	9.21	199	397;512;11098;11709	True;True;True;True	424;540;11796;12447	10869;10870;10871;10872;10873;13435;13436;13437;13438;13439;13440;13441;13442;13443;13444;13445;13446;288929;288930;288931;288932;288933;288934;288935;288936;288937;288938;288939;288940;288941;288942;288943;288944;288945;288946;288947;288948;288949;288950;288951;288952;288953;304971;304972;304973;304974	11462;11463;11464;11465;14010;14011;14012;14013;14014;14015;14016;14017;14018;299588;299589;299590;299591;299592;299593;299594;299595;299596;299597;299598;299599;299600;299601;299602;299603;299604;299605;299606;299607;299608;299609;299610;299611;315680;315681	11464;14014;299588;315680			XP_026337785.1	PPP5_HUMAN	P53041	0	0.98	1	Serine/threonine-protein phosphatase 5 OS=Homo sapiens OX=9606 GN=PPP5C PE=1 SV=1	Match	18132000	16868000	20088000	22000000	22885000	16002000	26566000	19235000	19265000	15292000	15829000	24347000
142	XP_057170472.1	XP_057170472.1;XP_026337825.1	XP_057170472.1;XP_026337825.1	echinoderm microtubule-associated protein-like 2 isoform X2 [Ursus arctos]; echinoderm microtubule-associated protein-like 2 isoform X1 [Ursus arctos]	EML2	2;2	2;2	2;2	2	2	2	2	6.7	6.7	6.7	63.712	585	585;649	0.00071276	6.2978	200	15159;19661	True;True	16244;21049	389882;389883;389884;513006	401455;530434	401455;530434			XP_057170472.1	EMAL2_HUMAN	O95834	0	0.968	0.993	Echinoderm microtubule-associated protein-like 2 OS=Homo sapiens OX=9606 GN=EML2 PE=1 SV=1	Match							8464000
143	XP_026337844.1	XP_026337844.1;XP_057164503.1;XP_026360146.1	XP_026337844.1;XP_057164503.1;XP_026360146.1;XP_057168334.1	hexokinase-2 [Ursus arctos]; hexokinase-1 isoform X2 [Ursus arctos]; hexokinase-1 isoform X1 [Ursus arctos]	HK2	3;2;2;1	3;2;2;1	3;2;2;1	4	3	3	3	4.8	4.8	4.8	102.44	917	917;795;917;954	0	16.168	201	5609;12440;12465	True;True;True	5950;13277;13278;13311	141915;141916;141917;324800;324801;324802;324803;324804;324805;324806;324807;324808;325543	146559;336350;336351;336352;336353;336354;336355;336356;336357;337100	146559;336351;337100	118	1	XP_026337844.1	HXK2_HUMAN	P52789	0	0.957	0.99	Hexokinase-2 OS=Homo sapiens OX=9606 GN=HK2 PE=1 SV=2	Match	1982500									17511000		8509400
144	XP_026337846.1	XP_026337846.1	XP_026337846.1	creatine kinase M-type [Ursus arctos]	CKM	42	42	39	1	42	42	39	87.1	87.1	84.3	43.112	381	381	0	323.31	202	599;1068;1069;1666;2676;4380;4381;4535;4823;4824;4877;4878;5993;6064;6230;6231;6628;6773;7028;7245;7385;7791;9114;10508;10509;11130;11131;11236;11718;11719;13788;13802;13803;14089;14871;14911;15394;15846;16542;16543;18498;20652	True;True;True;True;True;True;True;True;True;True;True;True;True;True;True;True;True;True;True;True;True;True;True;True;True;True;True;True;True;True;True;True;True;True;True;True;True;True;True;True;True;True	634;635;1137;1138;1776;2830;4653;4654;4655;4814;4815;5115;5116;5175;5176;6355;6429;6608;6609;7031;7032;7188;7450;7675;7832;8268;9691;9692;11183;11184;11836;11837;11838;11955;12457;12458;14802;14817;14818;15124;15125;15940;15983;16495;16983;17723;17724;19814;22106	15450;15451;15452;15453;15454;15455;15456;15457;15458;15459;15460;15461;15462;15463;15464;15465;15466;15467;15468;15469;15470;15471;15472;15473;15474;15475;15476;15477;15478;15479;15480;15481;15482;15483;15484;15485;15486;15487;15488;15489;15490;15491;15492;15493;15494;15495;15496;15497;15498;15499;15500;15501;15502;15503;15504;15505;15506;15507;15508;15509;15510;15511;15512;15513;15514;15515;155…					XP_026337846.1	KCRM_HUMAN	P06732	2.3e-217	0.974	0.997	Creatine kinase M-type OS=Homo sapiens OX=9606 GN=CKM PE=1 SV=2	Match	30243000000	27874000000	34367000000	29490000000	23285000000	22189000000	24845000000	25580000000	32584000000	19927000000	28165000000	28498000000
145	XP_026337878.2	XP_026337878.2	XP_026337878.2;CON__Q03247	apolipoprotein E [Ursus arctos]	APOE	4;1	4;1	4;1	2	4	4	4	16.1	16.1	16.1	37.253	323	323;316	0.00072674	6.8182	203	354;15825;16333;18483	True;True;True;True	379;16951;17503;19799	9658;406540;406541;406542;406543;406544;406545;406546;406547;406548;406549;417763;417764;417765;417766;417767;417768;478158;478159;478160;478161;478162;478163;478164;478165	10135;418738;418739;418740;418741;418742;418743;429687;429688;429689;429690;429691;429692;494010;494011;494012;494013;494014;494015	10135;418741;429691;494013			XP_026337878.2	APOE_HUMAN	P02649	1.7e-54	0.646	0.863	Apolipoprotein E OS=Homo sapiens OX=9606 GN=APOE PE=1 SV=1	Match	13197000		19692000	9720500		13329000	9584600		7284300		7751100	10571000
146	XP_026337880.1	XP_026337880.1	XP_026337880.1	mitochondrial import receptor subunit TOM40 homolog [Ursus arctos]	TOMM40	7	7	7	1	7	7	7	26.9	26.9	26.9	37.654	361	361	0	65.736	204	4038;5549;9447;11322;12238;14506;15013	True;True;True;True;True;True;True	4289;5889;10045;12045;13015;15560;16087	103077;103078;103079;103080;103081;103082;103083;103084;103085;103086;103087;103088;103089;103090;103091;103092;140717;140718;140719;140720;140721;140722;239175;239176;294756;294757;294758;294759;294760;294761;294762;294763;294764;294765;294766;294767;294768;294769;294770;294771;294772;294773;294774;294775;294776;294777;294778;294779;294780;294781;294782;294783;294784;294785;294786;294787;318775;…	105990;105991;105992;105993;105994;105995;105996;105997;105998;105999;106000;106001;145400;145401;145402;145403;145404;245655;245656;305370;305371;305372;305373;305374;305375;305376;305377;305378;305379;305380;305381;305382;305383;305384;305385;305386;305387;305388;305389;305390;305391;305392;305393;305394;305395;305396;305397;305398;305399;305400;305401;330133;330134;330135;330136;330137;386054;…	105997;145403;245656;305401;330135;386071;398002			XP_026337880.1	TOM40_HUMAN	O96008	2.5e-61	0.967	1	Mitochondrial import receptor subunit TOM40 homolog OS=Homo sapiens OX=9606 GN=TOMM40 PE=1 SV=1	Match	27558000	37522000	35478000	30163000	33338000	48047000	13166000	20015000	19941000	27549000	9761100	19811000
147	XP_026337950.1	XP_026337950.1;XP_026337951.1	XP_026337950.1;XP_026337951.1	persulfide dioxygenase ETHE1, mitochondrial isoform X1 [Ursus arctos]; persulfide dioxygenase ETHE1, mitochondrial isoform X2 [Ursus arctos]	ETHE1	5;3	5;3	5;3	2	5	5	5	33.1	33.1	33.1	27.779	254	254;144	0	22.679	206	3377;7917;11830;15481;18824	True;True;True;True;True	3586;8404;12580;16591;20159	87799;87800;87801;87802;87803;87804;87805;87806;87807;87808;87809;87810;87811;87812;87813;87814;87815;199832;199833;199834;199835;199836;199837;199838;199839;308978;398319;398320;398321;489201;489202;489203;489204;489205;489206;489207;489208;489209;489210;489211;489212;489213;489214;489215;489216;489217;489218;489219;489220	90140;90141;90142;90143;90144;90145;90146;90147;90148;90149;90150;90151;90152;90153;90154;206270;206271;206272;206273;206274;320474;410494;410495;410496;505530;505531;505532;505533;505534;505535;505536;505537;505538;505539;505540;505541;505542;505543;505544;505545;505546;505547;505548	90153;206272;320474;410494;505541			XP_026337950.1	ETHE1_HUMAN	O95571	5.3e-126	0.94	0.984	Persulfide dioxygenase ETHE1, mitochondrial OS=Homo sapiens OX=9606 GN=ETHE1 PE=1 SV=2	Match	33561000	25105000	62092000	35664000	31430000	26487000	21970000	21396000	24753000		9372700
148	XP_026337964.1	XP_026337964.1	XP_026337964.1;XP_057162957.1	40S ribosomal protein S19 [Ursus arctos]	RPS19	6;1	6;1	6;1	2	6	6	6	36.6	36.6	36.6	16.06	145	145;210	0.00080192	9.0821	207	3995;5983;7594;13075;15107;18726	True;True;True;True;True;True	4243;6344;8058;14038;16188;20054	101767;101768;101769;101770;101771;148777;191167;191168;191169;191170;191171;341636;341637;341638;388800;388801;388802;388803;388804;486816;486817;486818;486819;486820;486821;486822;486823;486824;486825;486826;486827;486828;486829;486830;486831;486832;486833;486834;486835;486836;486837;486838;486839;486840;486841;486842;486843;486844;486845;486846	104617;104618;104619;104620;104621;153329;197473;197474;197475;197476;197477;352933;352934;352935;400405;400406;400407;503151;503152;503153;503154;503155;503156;503157;503158;503159;503160;503161;503162;503163;503164;503165;503166;503167;503168;503169;503170;503171;503172;503173;503174;503175;503176;503177;503178;503179;503180;503181	104621;153329;197475;352933;400405;503158			XP_026337964.1	RS19_HUMAN	P39019	9e-69	1	1	Small ribosomal subunit protein eS19 OS=Homo sapiens OX=9606 GN=RPS19 PE=1 SV=2	Match	48676000	64693000	85730000	62117000	49718000	26082000	56917000	56601000	55939000	21065000	17616000	13635000
149	XP_026337999.2	XP_026337999.2;XP_026337998.2	XP_026337999.2;XP_026337998.2	hormone-sensitive lipase isoform X2 [Ursus arctos]; hormone-sensitive lipase isoform X1 [Ursus arctos]	LIPE	7;7	7;7	7;7	2	7	7	7	15.5	15.5	15.5	82.398	759	759;805	0	31.591	208	10657;10796;11040;11622;11890;17390;19530	True;True;True;True;True;True;True	11339;11488;11736;12356;12648;18629;20911	276115;276116;280444;286493;286494;286495;286496;286497;286498;286499;286500;286501;286502;286503;286504;286505;286506;286507;286508;286509;286510;286511;286512;286513;286514;286515;286516;302948;310700;445522;445523;445524;508017	285976;285977;290344;296245;296246;296247;296248;296249;296250;296251;296252;296253;296254;296255;296256;296257;296258;296259;296260;296261;296262;296263;296264;296265;296266;313681;322155;458688;458689;458690;524563	285976;290344;296249;313681;322155;458689;524563			XP_026337999.2	LIPS_HUMAN	Q05469	0	0.884	0.964	Hormone-sensitive lipase OS=Homo sapiens OX=9606 GN=LIPE PE=1 SV=4	Match	5041500	4089600		5863800	10402000	83920000	4793900	3577500	4183600	8021900	3075700	7351900
150	XP_026338010.1	XP_026338010.1;XP_057170397.1;XP_026338008.1	XP_026338010.1;XP_057170397.1;XP_026338008.1	2-oxoisovalerate dehydrogenase subunit alpha, mitochondrial isoform X3 [Ursus arctos]; 2-oxoisovalerate dehydrogenase subunit alpha, mitochondrial isoform X2 [Ursus arctos]; 2-oxoisovalerate dehydrogenase subunit alpha, mitochondrial isoform X1 [Ursus arc	BCKDHA	3;3;3	3;3;3	3;3;3	3	3	3	3	12.1	12.1	12.1	41.559	364	364;439;446	0	23.127	209	6538;7134;18826	True;True;True	6936;7558;20161	163241;163242;163243;163244;178351;178352;178353;178354;178355;178356;178357;178358;178359;178360;178361;178362;178363;178364;178365;178366;178367;178368;178369;178370;178371;489239;489240;489241;489242;489243;489244;489245;489246;489247;489248	168831;184359;184360;184361;184362;184363;184364;184365;184366;184367;184368;184369;184370;184371;184372;184373;184374;184375;184376;184377;505567;505568;505569;505570;505571;505572;505573;505574	168831;184366;505567			XP_026338010.1	ODBA_HUMAN	P12694	1.9e-193	0.964	0.997	2-oxoisovalerate dehydrogenase subunit alpha, mitochondrial OS=Homo sapiens OX=9606 GN=BCKDHA PE=1 SV=2	Match	19511000	31105000	28540000		34530000	39163000	28185000	22954000	20520000	23670000		16274000
151	XP_026338064.1	XP_026338064.1	XP_026338064.1	flavin reductase (NADPH) [Ursus arctos]	BLVRB	14	14	14	1	14	14	14	84	84	84	22.101	206	206	0	323.31	210	7073;7074;7600;11318;11319;11398;12947;16764;17516;18737;19491;19492;20019;20579	True;True;True;True;True;True;True;True;True;True;True;True;True;True	7497;7498;8064;12041;12042;12125;13900;13901;17956;18767;20066;20867;20868;21429;22027;22028	177004;177005;177006;177007;177008;177009;177010;177011;177012;177013;177014;177015;177016;177017;177018;177019;177020;177021;177022;177023;177024;177025;177026;177027;177028;191293;191294;191295;191296;191297;191298;191299;191300;191301;191302;191303;191304;191305;191306;191307;191308;191309;191310;191311;191312;191313;191314;191315;191316;294577;294578;294579;294580;294581;294582;294583;294584;…	183041;183042;183043;183044;183045;183046;183047;183048;183049;183050;183051;183052;183053;183054;183055;183056;183057;183058;183059;183060;183061;183062;197594;197595;197596;197597;197598;197599;197600;197601;197602;197603;197604;197605;197606;197607;197608;197609;197610;197611;197612;197613;197614;305191;305192;305193;305194;305195;305196;305197;305198;305199;305200;305201;305202;305203;305204;…	183041;183057;197600;305195;305319;307836;350354;440300;462595;503469;521729;521756;540825;554848	123;124	87;150	XP_026338064.1	BLVRB_HUMAN	P30043	1.5e-93	0.947	0.985	Flavin reductase (NADPH) OS=Homo sapiens OX=9606 GN=BLVRB PE=1 SV=3	Match	1090200000	860380000	1066599999.9999999	647970000	757790000	983330000	1201700000	1153500000	594500000	545300000	928050000	1117400000
152	XP_026338095.1	XP_026338095.1	XP_026338095.1	26S proteasome regulatory subunit 6B [Ursus arctos]	PSMC4	12	12	12	1	12	12	12	53.1	53.1	53.1	47.366	418	418	0	72.851	211	330;1313;1630;3642;4220;4221;6889;7445;8326;8661;11497;12306	True;True;True;True;True;True;True;True;True;True;True;True	355;1407;1739;3874;4482;4483;7306;7902;8846;9212;12227;13104	8469;8470;8471;8472;8473;8474;8475;8476;8477;8478;8479;8480;8481;8482;8483;8484;8485;8486;8487;8488;8489;8490;8491;8492;8493;8494;8495;34214;34215;34216;34217;34218;42139;42140;42141;42142;42143;42144;42145;42146;93912;93913;93914;93915;93916;106715;106716;106717;106718;106719;106720;106721;106722;106723;106724;106725;106726;106727;106728;106729;106730;106731;106732;106733;106734;106735;106736;10…	8607;8608;8609;8610;8611;8612;8613;8614;8615;8616;8617;8618;8619;8620;8621;8622;8623;8624;8625;8626;8627;8628;8629;8630;8631;8632;34833;34834;34835;42618;42619;42620;42621;42622;96493;96494;96495;96496;109565;109566;109567;109568;109569;109570;109571;109572;109573;109574;109575;109576;109577;109578;109579;109580;109581;109582;109583;109584;109585;109586;109587;109588;109589;109590;109591;109592;1…	8623;34834;42618;96493;109611;109612;177746;193356;217424;225600;309929;331968			XP_026338095.1	PRS6B_HUMAN	P43686	1e-160	1	1	26S proteasome regulatory subunit 6B OS=Homo sapiens OX=9606 GN=PSMC4 PE=1 SV=2	Match	20078000	24272000	38951000	20311000	15739000	19563000	29093000	34096000	21380000	27210000	23291000	28245000
153	XP_026338106.1	XP_026338106.1	XP_026338106.1	mitochondrial import inner membrane translocase subunit TIM50 [Ursus arctos]	TIMM50	4	4	4	1	4	4	4	12.7	12.7	12.7	40.195	355	355	0.00082576	9.7972	212	8526;10210;17227;18679	True;True;True;True	9068;10870;18449;20006	215959;215960;215961;215962;215963;215964;215965;215966;263416;263417;263418;263419;263420;263421;441250;441251;441252;441253;441254;485376;485377;485378;485379;485380;485381;485382;485383;485384;485385;485386;485387;485388;485389;485390;485391;485392;485393;485394;485395;485396;485397;485398;485399;485400;485401;485402;485403;485404;485405;485406	222474;222475;222476;222477;222478;222479;222480;272386;272387;272388;272389;272390;454491;454492;454493;454494;454495;501709;501710;501711;501712;501713;501714;501715;501716;501717;501718;501719;501720;501721;501722;501723;501724;501725;501726;501727;501728;501729;501730;501731;501732;501733;501734;501735;501736;501737;501738	222476;272387;454491;501728			XP_026338106.1	TIM50_HUMAN	Q3ZCQ8	7.8e-140	0.938	0.972	Mitochondrial import inner membrane translocase subunit TIM50 OS=Homo sapiens OX=9606 GN=TIMM50 PE=1 SV=2	Match	25093000	24997000	39165000	41629000	44768000	39324000	14924000	23838000	21243000	22616000		7947700
154	XP_026338160.1	XP_026338160.1	XP_026338160.1	delta(3,5)-Delta(2,4)-dienoyl-CoA isomerase, mitochondrial [Ursus arctos]	ECH1	15	15	15	1	15	15	15	56.1	56.1	56.1	35.834	328	328	0	102.41	213	1806;3424;4211;7214;7215;7634;12377;12576;13087;15972;16294;18278;18436;19993;20434	True;True;True;True;True;True;True;True;True;True;True;True;True;True;True	1920;3638;4472;7641;7642;8101;13196;13197;13448;13449;14052;17120;17461;19581;19746;21400;21865	46227;46228;46229;46230;46231;46232;46233;46234;46235;46236;46237;46238;46239;88671;88672;88673;88674;88675;88676;88677;88678;88679;88680;88681;88682;88683;88684;106602;106603;106604;106605;106606;106607;180538;180539;180540;180541;180542;180543;180544;180545;180546;180547;180548;180549;180550;180551;180552;180553;180554;180555;180556;180557;180558;180559;180560;180561;180562;180563;180564;180565…	46758;46759;46760;46761;46762;46763;46764;46765;46766;46767;46768;91010;91011;91012;91013;91014;91015;91016;91017;91018;91019;91020;91021;109467;109468;109469;109470;109471;109472;186542;186543;186544;186545;186546;186547;186548;186549;186550;186551;186552;186553;186554;186555;186556;186557;186558;186559;186560;186561;186562;186563;186564;186565;186566;186567;186568;186569;186570;186571;186572;19…	46763;91011;109469;186542;186553;198456;334699;339473;353048;421980;428892;487757;491261;540382;550540	125;126;127	113;232;233	XP_026338160.1	ECH1_HUMAN	Q13011	4.3e-146	0.793	0.936	Delta(3,5)-Delta(2,4)-dienoyl-CoA isomerase, mitochondrial OS=Homo sapiens OX=9606 GN=ECH1 PE=1 SV=2	Match	89577000	112290000	240170000	146650000	133350000	156270000	158320000	118710000	136810000	92967000	105540000	88713000
155	XP_026338163.1	XP_026338163.1	XP_026338163.1;XP_026338061.1	alpha-actinin-4 [Ursus arctos]	ACTN4	37;1	21;1	18;1	2	37	21	18	49	34	30.3	104.97	911	911;2564	0	81.965	214	671;672;894;1416;2037;2408;2731;3738;4552;4761;6208;6990;6991;7079;7434;7472;8449;9339;9621;9876;10108;11118;11620;12067;12251;12492;12737;13638;14828;15596;16692;16693;16906;16914;18075;18333;18574	True;True;False;True;False;True;False;False;True;False;True;False;False;False;True;False;True;False;False;True;False;False;True;True;True;True;False;True;True;True;False;False;True;True;True;True;True	716;717;951;1513;2157;2545;2887;3972;4832;5052;6583;7411;7412;7503;7889;7930;7931;8983;9930;10237;10517;10762;11820;11821;12354;12833;13035;13345;13659;13660;13661;14647;15896;16709;17879;17880;18110;18118;19369;19638;19893	17595;17596;17597;17598;17599;17600;17601;17602;17603;17604;17605;17606;17607;17608;17609;17610;17611;17612;17613;17614;17615;17616;17617;17618;17619;17620;17621;17622;17623;23302;23303;23304;23305;23306;23307;23308;23309;23310;23311;23312;23313;23314;23315;23316;23317;36533;50999;51000;51001;51002;51003;51004;51005;51006;51007;51008;51009;51010;51011;51012;51013;51014;51015;51016;51017;51018;510…	18231;18232;18233;18234;18235;18236;18237;18238;18239;18240;18241;18242;18243;18244;18245;18246;18247;18248;18249;18250;18251;18252;18253;23878;23879;23880;23881;23882;23883;23884;23885;23886;23887;23888;23889;37117;51540;51541;51542;51543;51544;51545;51546;51547;51548;51549;51550;51551;51552;51553;51554;51555;51556;51557;51558;51559;51560;51561;51562;51563;51564;51565;51566;51567;51568;51569;515…	18231;18241;23882;37117;51545;60924;69424;98415;116805;120972;159368;180096;180213;183251;193005;194069;220323;242670;250448;258729;269369;300145;313619;326391;330663;337584;343921;367297;392579;412986;438661;438727;443960;444176;483130;488714;498624	128;129;130;131	85;141;145;729	XP_026338163.1	ACTN4_HUMAN	O43707	0	0.99	1	Alpha-actinin-4 OS=Homo sapiens OX=9606 GN=ACTN4 PE=1 SV=2	Match	90523000	100390000	24025000	137850000	90134000	136870000	31699000	52530000	76833000	88168000	31213000	46633000
156	XP_026338177.1	XP_026338177.1	XP_026338177.1	26S proteasome non-ATPase regulatory subunit 8 [Ursus arctos]	PSMD8	7	7	7	1	7	7	7	32.2	32.2	32.2	39.84	351	351	0	30.322	216	4362;6974;7396;8275;8281;12005;17715	True;True;True;True;True;True;True	4635;7395;7845;8791;8797;12769;18980	109835;109836;109837;109838;109839;109840;109841;174035;174036;185507;185508;185509;185510;185511;185512;185513;185514;185515;185516;185517;185518;185519;185520;185521;209675;209676;209677;209678;209679;209680;209681;209682;209683;209684;209685;209686;209687;209688;209689;209690;209691;209692;209693;209694;209818;209819;209820;209821;209822;209823;209824;209825;209826;209827;209828;209829;313797;…	112731;112732;112733;112734;179734;179735;191570;191571;191572;191573;191574;191575;191576;191577;191578;191579;191580;216133;216134;216135;216136;216137;216138;216139;216140;216141;216142;216143;216144;216145;216146;216147;216148;216149;216273;216274;216275;216276;216277;216278;216279;216280;216281;216282;325265;325266;325267;325268;325269;325270;325271;325272;325273;325274;325275;325276;325277;…	112734;179735;191577;216147;216282;325267;470755			XP_026338177.1	PSMD8_HUMAN	P48556	1.7e-137	0.929	0.966	26S proteasome non-ATPase regulatory subunit 8 OS=Homo sapiens OX=9606 GN=PSMD8 PE=1 SV=2	Match	26395000		70850000	34323000	18016000	20640000	31747000	48727000	42296000	22589000	27818000	56246000
157	XP_026338259.1	XP_026338259.1;XP_057160850.1;XP_057160849.1;XP_026343845.1	XP_026338259.1;XP_057160850.1;XP_057160849.1;XP_026343845.1	spliceosome RNA helicase DDX39B isoform X3 [Ursus arctos]; spliceosome RNA helicase DDX39B isoform X2 [Ursus arctos]; spliceosome RNA helicase DDX39B isoform X1 [Ursus arctos]; ATP-dependent RNA helicase DDX39A [Ursus arctos]	DDX39B	9;9;9;6	9;9;9;6	9;9;9;6	4	9	9	9	27.1	27.1	27.1	49.005	428	428;442;499;427	0	18.842	217	1956;2319;3988;6271;6747;8400;11821;17814;18887	True;True;True;True;True;True;True;True;True	2073;2448;4236;6652;7159;8925;12571;19089;20232	49101;49102;49103;49104;49105;49106;49107;49108;49109;49110;49111;49112;57697;57698;57699;57700;57701;57702;57703;57704;57705;57706;57707;57708;57709;57710;57711;57712;57713;57714;57715;57716;57717;57718;57719;57720;57721;57722;57723;57724;57725;57726;57727;57728;57729;57730;57731;101697;156572;156573;156574;156575;168199;212699;212700;212701;212702;212703;212704;212705;212706;212707;212708;21270…	49577;49578;49579;49580;49581;49582;49583;49584;49585;49586;58259;58260;58261;58262;58263;58264;58265;58266;58267;58268;58269;58270;58271;58272;58273;58274;58275;58276;58277;58278;58279;58280;58281;58282;58283;58284;58285;58286;58287;58288;58289;58290;58291;58292;104554;161645;161646;161647;161648;173879;219061;219062;219063;219064;219065;219066;219067;219068;219069;219070;219071;219072;219073;21…	49583;58260;104554;161645;173879;219069;320069;473994;506924			XP_026338259.1	DX39B_HUMAN	Q13838	3.7e-215	0.998	1	Spliceosome RNA helicase DDX39B OS=Homo sapiens OX=9606 GN=DDX39B PE=1 SV=1	Match	57590000	50258000	82657000	36897000	50516000	47596000	65673000	56436000	51934000	52234000	43914000	62271000
158	XP_026338312.2	XP_026338312.2	XP_026338312.2;CON__P01030;CON__ENSEMBL:ENSBTAP00000007350	complement C4-A [Ursus arctos]	LOC113243734	42;3;3	42;3;3	42;3;3	3	42	42	42	35.9	35.9	35.9	191.53	1742	1742;1741;1742	0	202.85	218	912;1387;1693;2480;2574;3055;3679;4692;4721;4907;5207;5557;6519;6891;7325;8890;8997;9617;10184;10572;11923;13237;13410;13525;14053;14084;14419;14898;15382;15579;16212;16514;17978;18046;18210;18387;18752;19140;19174;19329;20614;20630	True;True;True;True;True;True;True;True;True;True;True;True;True;True;True;True;True;True;True;True;True;True;True;True;True;True;True;True;True;True;True;True;True;True;True;True;True;True;True;True;True;True	969;1483;1803;2619;2719;3245;3911;4977;5010;5206;5521;5898;6916;7308;7765;9455;9569;10233;10843;11249;12683;14207;14402;14525;15088;15119;15469;15970;16483;16692;17377;17695;19268;19338;19510;19695;20081;20496;20533;20692;22068;22084	23740;23741;36043;36044;36045;36046;36047;36048;36049;36050;36051;36052;36053;36054;36055;36056;36057;36058;36059;36060;36061;36062;43615;61890;61891;61892;61893;61894;61895;61896;61897;61898;61899;61900;61901;61902;61903;61904;61905;61906;61907;64134;64135;64136;64137;64138;64139;64140;64141;64142;64143;64144;64145;64146;64147;64148;64149;64150;64151;78941;78942;78943;78944;78945;78946;78947;947…	24318;36659;36660;36661;36662;36663;36664;36665;36666;36667;36668;36669;36670;36671;36672;36673;36674;36675;44191;62466;62467;62468;62469;62470;62471;62472;62473;62474;62475;62476;62477;62478;62479;64690;64691;64692;64693;64694;64695;64696;64697;64698;64699;64700;64701;64702;64703;64704;64705;80468;80469;80470;80471;97463;97464;97465;97466;97467;97468;97469;119490;119491;119492;119493;119494;1194…	24318;36662;44191;62475;64702;80469;97467;119490;120204;124235;136994;145563;168362;177779;189185;230448;232737;250338;271874;283684;323103;356872;362590;364862;375362;376059;383911;394377;406134;412546;427296;434388;478964;482346;486111;490236;503754;514068;514901;518128;555590;555898			XP_026338312.2	CO4A_HUMAN	P0C0L4	0	0.844	0.943	Complement C4-A OS=Homo sapiens OX=9606 GN=C4A PE=1 SV=2	Match	78350000	59323000	75536000	51233000	40319000	71465000	78300000	64572000	39743000	67018000	71991000	59287000
159	XP_026338319.1	XP_026338319.1;XP_048081549.1	XP_026338319.1;XP_048081549.1	valine--tRNA ligase isoform X2 [Ursus arctos]; valine--tRNA ligase isoform X1 [Ursus arctos]	VARS1	13;13	13;13	13;13	2	13	13	13	16.4	16.4	16.4	140.12	1264	1264;1265	0	40.844	219	207;1056;1712;3348;7863;11042;11504;11570;15560;15704;15775;15792;19790	True;True;True;True;True;True;True;True;True;True;True;True;True	221;1123;1822;3556;8348;11738;12236;12303;16672;16823;16899;16918;21187	5398;5399;5400;28104;28105;28106;28107;28108;28109;28110;28111;28112;44043;86987;86988;198654;198655;198656;198657;198658;198659;198660;286533;286534;286535;286536;286537;286538;286539;286540;286541;286542;286543;286544;286545;286546;286547;286548;286549;286550;286551;286552;286553;286554;286555;286556;286557;286558;286559;286560;286561;286562;286563;299991;299992;299993;299994;301578;301579;3015…	5412;5413;28759;28760;28761;28762;28763;28764;28765;28766;44601;89284;89285;205152;205153;205154;205155;205156;205157;205158;296285;296286;296287;296288;296289;296290;296291;296292;296293;296294;296295;296296;296297;296298;296299;296300;296301;296302;296303;296304;296305;296306;296307;296308;296309;296310;296311;296312;296313;296314;296315;296316;310611;310612;310613;312231;312232;312233;412122;4…	5412;28764;44601;89285;205158;296303;310612;312233;412133;415807;417035;417647;533171			XP_026338319.1	SYVC_HUMAN	P26640	0	0.955	0.987	Valine--tRNA ligase OS=Homo sapiens OX=9606 GN=VARS1 PE=1 SV=4	Match	13143000	16771000		15960000	18927000	18085000	28114000	14893000	22515000	29441000	16054000	18749000
160	XP_026338329.2	XP_026338329.2	XP_026338329.2;CON__Q3KUS7	complement factor B [Ursus arctos]	CFB	14;1	14;1	14;1	2	14	14	14	28.3	28.3	28.3	86.187	768	768;760	0	64.428	220	935;2310;2817;3541;5792;7488;8258;9565;10114;11309;11896;16179;16595;18528	True;True;True;True;True;True;True;True;True;True;True;True;True;True	993;2439;2988;3764;6143;7949;8773;10177;10768;12031;12655;17341;17782;19844	24111;24112;24113;57462;57463;57464;57465;57466;57467;57468;57469;57470;57471;57472;57473;57474;57475;57476;57477;57478;57479;57480;57481;57482;57483;57484;57485;57486;57487;57488;57489;57490;57491;57492;73241;73242;91680;91681;91682;145466;188286;188287;188288;188289;188290;188291;188292;188293;209318;209319;209320;209321;242906;260598;294361;294362;310922;310923;414669;414670;414671;424223;4242…	24654;24655;24656;57994;57995;57996;57997;57998;57999;58000;58001;58002;58003;58004;58005;58006;58007;58008;58009;58010;58011;58012;58013;58014;58015;58016;58017;58018;58019;58020;58021;58022;58023;74663;74664;94167;94168;94169;150051;194540;194541;194542;194543;194544;194545;194546;194547;215768;215769;215770;215771;249269;269459;304983;322384;426711;426712;436672;497601;497602;497603;497604;497…	24655;58004;74664;94168;150051;194543;215770;249269;269459;304983;322384;426711;436672;497601			XP_026338329.2	CFAB_HUMAN	P00751	0	0.832	0.941	Complement factor B OS=Homo sapiens OX=9606 GN=CFB PE=1 SV=2	Match	92583000	32255000	11291000	21647000	38716000	88236000	44928000	18781000	9022000	34237000	44471000	31599000
161	XP_026338358.1	XP_026338358.1	XP_026338358.1	N(G),N(G)-dimethylarginine dimethylaminohydrolase 2 [Ursus arctos]	DDAH2	4	4	4	1	4	4	4	29.1	29.1	29.1	29.676	285	285	0.0020704	5.7354	221	2298;6004;10467;17613	True;True;True;True	2427;6366;11140;18872	57221;149160;149161;269674;269675;269676;451659;451660;451661;451662;451663;451664;451665;451666;451667;451668;451669;451670;451671;451672;451673;451674	57765;153787;278725;278726;465933;465934;465935;465936;465937;465938;465939;465940;465941;465942;465943;465944;465945	57765;153787;278725;465941			XP_026338358.1	DDAH2_HUMAN	O95865	4.7e-121	0.993	1	Putative hydrolase DDAH2 OS=Homo sapiens OX=9606 GN=DDAH2 PE=1 SV=1	Match	8226000	9754200		7054300	8054200	12575000				13779000	5504900	6262400
162	XP_026338367.2	XP_026338367.2;XP_057160854.1	XP_026338367.2;XP_057160854.1	chloride intracellular channel protein 1 isoform X2 [Ursus arctos]; chloride intracellular channel protein 1 isoform X1 [Ursus arctos]	CLIC1	3;3	3;3	3;3	2	3	3	3	15.8	15.8	15.8	26.977	241	241;249	0.00078309	8.4565	223	9742;10303;13516	True;True;True	10366;10968;14516	248012;248013;248014;248015;248016;248017;248018;248019;248020;248021;248022;248023;248024;248025;248026;248027;248028;248029;248030;248031;248032;248033;248034;265284;265285;352993;352994;352995;352996;352997;352998;352999;353000;353001	254405;254406;254407;254408;254409;254410;254411;254412;254413;254414;254415;254416;254417;254418;254419;254420;254421;254422;254423;254424;254425;254426;274263;274264;364746;364747;364748;364749;364750;364751;364752;364753;364754	254406;274264;364753			XP_026338367.2	CLIC1_HUMAN	O00299	1.4e-114	0.983	0.996	Chloride intracellular channel protein 1 OS=Homo sapiens OX=9606 GN=CLIC1 PE=1 SV=4	Match	58871000	25331000	34991000	27992000	30479000		22864000	25606000	18486000	33225000		33054000
163	XP_026338413.1	XP_026338413.1;XP_048078462.1;XP_048078461.1;XP_026338404.1;XP_048078460.1;XP_044248060.1;XP_048078459.1;XP_044248058.1;XP_044248055.1;XP_044248054.1	XP_026338413.1;XP_048078462.1;XP_048078461.1;XP_026338404.1;XP_048078460.1;XP_044248060.1;XP_048078459.1;XP_044248058.1;XP_044248055.1;XP_044248054.1	dynactin subunit 1 isoform X10 [Ursus arctos]; dynactin subunit 1 isoform X9 [Ursus arctos]; dynactin subunit 1 isoform X8 [Ursus arctos]; dynactin subunit 1 isoform X7 [Ursus arctos]; dynactin subunit 1 isoform X6 [Ursus arctos]; dynactin subunit 1 isofo	DCTN1	5;5;5;5;5;5;5;5;5;5	5;5;5;5;5;5;5;5;5;5	5;5;5;5;5;5;5;5;5;5	10	5	5	5	8.4	8.4	8.4	126.81	1142	1142;1228;1235;1239;1241;1244;1246;1251;1252;1257	0	15.967	224	4563;5606;11664;12012;15655	True;True;True;True;True	4843;5947;12400;12776;16772	114134;141898;141899;141900;141901;141902;141903;141904;141905;141906;141907;141908;141909;304024;304025;304026;304027;313887;313888;313889;313890;313891;402267;402268;402269;402270;402271;402272;402273;402274;402275	117066;146543;146544;146545;146546;146547;146548;146549;146550;146551;146552;146553;314711;325343;325344;325345;325346;414376;414377;414378;414379;414380;414381;414382	117066;146549;314711;325345;414379			XP_026338413.1	DCTN1_HUMAN	Q14203	8.7e-204	0.976	0.987	Dynactin subunit 1 OS=Homo sapiens OX=9606 GN=DCTN1 PE=1 SV=3	Match		11412000		10667000	11745000	17447000	11450000		10732000	17366000		14068000
164	XP_026338431.1	XP_026338431.1;XP_026338430.1	XP_026338431.1;XP_026338430.1	(3R)-3-hydroxyacyl-CoA dehydrogenase isoform X2 [Ursus arctos]; (3R)-3-hydroxyacyl-CoA dehydrogenase isoform X1 [Ursus arctos]	HSD17B8	5;5	5;5	5;5	2	5	5	5	23.2	23.2	23.2	26.601	259	259;293	0.00078555	8.5122	225	680;3686;15175;18285;19040	True;True;True;True;True	725;3918;16261;19588;20395	17899;17900;17901;17902;17903;17904;17905;17906;17907;17908;17909;17910;17911;17912;17913;17914;17915;17916;17917;17918;17919;17920;17921;17922;17923;94835;94836;390186;390187;390188;390189;390190;390191;390192;390193;390194;390195;390196;390197;390198;390199;390200;390201;390202;390203;390204;472190;472191;472192;472193;472194;472195;472196;472197;472198;472199;472200;472201;472202;472203;472204…	18523;18524;18525;18526;18527;18528;18529;18530;18531;18532;18533;18534;18535;18536;18537;18538;18539;18540;18541;18542;18543;18544;97502;97503;401751;401752;401753;401754;401755;401756;401757;401758;401759;401760;401761;401762;401763;401764;401765;401766;401767;401768;487951;487952;487953;487954;487955;487956;487957;487958;487959;487960;487961;487962;487963;487964;487965;487966;487967;487968;487…	18540;97502;401766;487962;511876			XP_026338431.1	DHB8_HUMAN	Q92506	9.5e-94	0.893	0.946	(3R)-3-hydroxyacyl-CoA dehydrogenase OS=Homo sapiens OX=9606 GN=HSD17B8 PE=1 SV=2	Match	79533000	61608000	70754000	72345000	122420000	72418000	63587000	53385000	54545000	47046000	40360000	68961000
165	XP_026338436.1	XP_026338436.1	XP_026338436.1	40S ribosomal protein S18 [Ursus arctos]	RPS18	7	7	7	1	7	7	7	33.6	33.6	33.6	17.718	152	152	0	37.953	226	7589;8531;9103;18503;18713;18714;19964	True;True;True;True;True;True;True	8053;9073;9679;19819;20040;20041;21369	190956;190957;190958;190959;190960;190961;190962;190963;190964;190965;190966;190967;190968;190969;190970;190971;190972;190973;190974;190975;190976;190977;190978;190979;190980;190981;190982;190983;190984;190985;190986;190987;190988;216074;216075;216076;216077;216078;216079;216080;216081;216082;216083;216084;216085;216086;216087;216088;216089;216090;216091;216092;216093;216094;216095;216096;216097;…	197264;197265;197266;197267;197268;197269;197270;197271;197272;197273;197274;197275;197276;197277;197278;197279;197280;197281;197282;197283;197284;197285;197286;197287;197288;197289;197290;197291;197292;197293;197294;222583;222584;222585;222586;222587;222588;222589;222590;222591;222592;222593;222594;222595;222596;222597;222598;222599;222600;222601;222602;222603;222604;222605;236648;497010;497011;…	197288;222591;236648;497026;502765;502775;539588			XP_026338436.1	RS18_HUMAN	P62269	4.9e-72	1	1	Small ribosomal subunit protein uS13 OS=Homo sapiens OX=9606 GN=RPS18 PE=1 SV=3	Match	102190000	75951000	135710000	110500000	91006000	101950000	103040000	110430000	90001000	68747000	30722000	62535000
166	XP_044234243.1	XP_044234243.1;XP_026338453.1	XP_044234243.1;XP_026338453.1	protein CutA isoform X2 [Ursus arctos]; protein CutA isoform X1 [Ursus arctos]	CUTA	2;2	2;2	2;2	2	2	2	2	20.8	20.8	20.8	16.539	154	154;177	0.00081566	9.4672	227	9732;17318	True;True	10355;18547	247755;247756;247757;247758;247759;247760;247761;247762;247763;247764;247765;247766;247767;247768;247769;247770;247771;247772;247773;247774;247775;247776;247777;247778;247779;247780;247781;247782;247783;247784;247785;247786;247787;247788;247789;247790;247791;247792;247793;247794;247795;247796;247797;247798;247799;247800;247801;247802;247803;247804;247805;247806;247807;247808;247809;247810;247811;…	254151;254152;254153;254154;254155;254156;254157;254158;254159;254160;254161;254162;254163;254164;254165;254166;254167;254168;254169;254170;254171;254172;254173;254174;254175;254176;254177;254178;254179;254180;254181;254182;254183;254184;254185;254186;254187;254188;254189;254190;254191;254192;254193;254194;254195;254196;254197;254198;254199;254200;254201;254202;254203;254204;254205;254206;254207;…	254200;456712			XP_044234243.1	CUTA_HUMAN	O60888	7.6e-53	0.929	0.962	Protein CutA OS=Homo sapiens OX=9606 GN=CUTA PE=1 SV=2	Match	96816000	122970000	169180000	94029000	95334000	110900000	129240000	143430000	129790000	77353000	65415000	124200000
167	XP_026338462.1	XP_026338462.1	XP_026338462.1	bolA-like protein 3 isoform X2 [Ursus arctos]	BOLA3	2	2	2	1	2	2	2	15.5	15.5	15.5	12.238	110	110	0.0007391	7.1252	228	17596;17597	True;True	18853;18854	451278;451279;451280;451281;451282;451283;451284;451285;451286;451287;451288;451289;451290;451291;451292;451293;451294;451295;451296	465568;465569;465570;465571;465572;465573;465574;465575;465576;465577;465578;465579;465580;465581;465582	465569;465577			XP_026338462.1	BOLA3_HUMAN	Q53S33	4.4e-44	0.881	0.945	BolA-like protein 3 OS=Homo sapiens OX=9606 GN=BOLA3 PE=1 SV=1	Match		24985000	24338000	19457000	25678000	22002000				19664000
168	XP_026338468.1	XP_026338468.1;XP_057161074.1	XP_026338468.1;XP_057161074.1	40S ribosomal protein S10 isoform X2 [Ursus arctos]; 40S ribosomal protein S10 isoform X1 [Ursus arctos]	RPS10	4;4	4;4	4;4	2	4	4	4	29.1	29.1	29.1	18.898	165	165;175	0.00078064	8.4135	229	3273;7135;7605;13640	True;True;True;True	3474;7559;8069;14649	85082;85083;85084;85085;85086;85087;85088;85089;85090;85091;85092;85093;85094;85095;85096;85097;178372;178373;178374;178375;178376;178377;178378;178379;178380;178381;178382;191343;191344;191345;191346;191347;191348;191349;191350;191351;191352;191353;191354;191355;191356;191357;191358;191359;191360;191361;191362;191363;191364;191365;191366;191367;191368;191369;191370;191371;191372;191373;191374;19…	87302;87303;87304;87305;87306;87307;87308;87309;87310;87311;87312;87313;87314;87315;184378;184379;184380;184381;184382;184383;184384;197632;197633;197634;197635;197636;197637;197638;197639;197640;197641;197642;197643;197644;197645;197646;197647;197648;197649;197650;197651;197652;197653;197654;197655;197656;197657;197658;197659;197660;197661;197662;197663;197664;197665;367350;367351;367352;367353;…	87302;184379;197640;367364			XP_026338468.1	RS10_HUMAN	P46783	1.9e-58	1	1	Small ribosomal subunit protein eS10 OS=Homo sapiens OX=9606 GN=RPS10 PE=1 SV=1	Match	122780000	99580000	150540000	93071000	96942000	109290000	109430000	132840000	102820000	64779000		105080000
169	XP_026338514.1	XP_026338514.1	XP_026338514.1	60S ribosomal protein L10a [Ursus arctos]	RPL10A	7	7	7	1	7	7	7	31.8	31.8	31.8	24.831	217	217	0.00087796	11.658	230	1649;1650;3108;5329;8292;9700;18580	True;True;True;True;True;True;True	1758;1759;3301;5653;8808;10318;19900	42455;42456;42457;42458;42459;42460;42461;42462;42463;42464;42465;42466;42467;42468;42469;42470;42471;42472;42473;42474;42475;80538;135747;210179;210180;210181;210182;210183;210184;210185;210186;210187;210188;210189;246997;246998;246999;247000;247001;247002;247003;247004;247005;247006;247007;247008;247009;247010;247011;247012;247013;482382;482383;482384;482385;482386;482387;482388;482389;482390;4…	42916;42917;42918;42919;42920;42921;42922;42923;42924;42925;42926;42927;42928;42929;42930;82445;140447;216650;216651;216652;216653;216654;216655;216656;216657;216658;253344;253345;253346;253347;253348;253349;253350;253351;253352;253353;253354;253355;253356;253357;253358;253359;253360;253361;498734;498735;498736;498737;498738;498739;498740;498741;498742;498743;498744;498745;498746;498747;498748;49…	42917;42926;82445;140447;216651;253348;498745			XP_026338514.1	RL10A_HUMAN	P62906	8.2e-118	1	1	Large ribosomal subunit protein uL1 OS=Homo sapiens OX=9606 GN=RPL10A PE=1 SV=2	Match	49675000	23902000	81668000	50710000	49875000	63023000	57905000	57665000	62750000			41794000
170	XP_026338528.1	XP_026338528.1;XP_026338529.1;XP_026338530.2	XP_026338528.1;XP_026338529.1;XP_026338530.2	mitogen-activated protein kinase 14 isoform X1 [Ursus arctos]; mitogen-activated protein kinase 14 isoform X2 [Ursus arctos]; mitogen-activated protein kinase 14 isoform X3 [Ursus arctos]	MAPK14	8;7;6	8;7;6	8;7;6	3	8	8	8	32.8	32.8	32.8	41.279	360	360;360;307	0	47.443	231	7097;11683;11743;12565;12600;15674;17028;20249	True;True;True;True;True;True;True;True	7521;12420;12485;13434;13484;16791;18241;21672	177584;177585;177586;177587;177588;177589;177590;304326;306581;306582;306583;306584;306585;306586;306587;306588;306589;306590;306591;306592;306593;306594;306595;306596;306597;306598;306599;306600;306601;306602;306603;306604;306605;306606;327860;327861;327862;327863;327864;329002;329003;329004;329005;329006;329007;329008;329009;329010;329011;329012;329013;329014;329015;329016;329017;329018;329019;…	183614;183615;183616;183617;314992;317999;318000;318001;318002;318003;318004;318005;318006;318007;318008;318009;318010;318011;318012;318013;318014;318015;318016;318017;318018;318019;318020;318021;318022;318023;318024;339274;339275;339276;339277;339278;340389;340390;340391;340392;340393;340394;340395;340396;340397;340398;340399;340400;340401;340402;340403;340404;340405;340406;340407;340408;340409;…	183617;314992;318017;339275;340405;415052;450655;545856			XP_026338528.1	MK14_HUMAN	Q16539	1.5e-122	0.997	1	Mitogen-activated protein kinase 14 OS=Homo sapiens OX=9606 GN=MAPK14 PE=1 SV=3	Match	17513000	24686000	27567000	22290000	27953000	24619000	15115000	15291000	9925500	23932000	12575000	13300000
171	XP_026338596.1	XP_026338596.1;XP_057160847.1	XP_026338596.1;XP_057160847.1	lactoylglutathione lyase isoform X1 [Ursus arctos]; lactoylglutathione lyase isoform X2 [Ursus arctos]	GLO1	9;8	9;8	9;8	2	9	9	9	61.4	61.4	61.4	20.795	184	184;149	0	36.127	232	1558;2321;5406;5407;5925;6266;8291;9982;17835	True;True;True;True;True;True;True;True;True	1664;2450;2451;5736;5737;6284;6647;8807;10627;19110	40105;40106;57733;57734;57735;57736;57737;57738;57739;57740;57741;57742;57743;57744;57745;57746;57747;57748;57749;57750;57751;57752;57753;57754;57755;57756;57757;57758;57759;57760;57761;57762;57763;57764;57765;57766;57767;57768;57769;57770;57771;137440;137441;137442;137443;137444;137445;137446;137447;137448;137449;137450;137451;137452;137453;137454;137455;137456;137457;137458;137459;137460;137461…	40617;58294;58295;58296;58297;58298;58299;58300;58301;58302;58303;58304;58305;58306;58307;58308;58309;58310;58311;58312;58313;58314;58315;58316;58317;58318;58319;58320;58321;58322;58323;58324;58325;58326;58327;58328;58329;58330;58331;58332;58333;58334;58335;58336;58337;142138;142139;142140;142141;142142;142143;142144;142145;142146;142147;142148;142149;142150;142151;142152;142153;142154;142155;142…	40617;58316;142171;142174;152252;161539;216641;266271;474631			XP_026338596.1	LGUL_HUMAN	Q04760	5.1e-86	0.88	0.967	Lactoylglutathione lyase OS=Homo sapiens OX=9606 GN=GLO1 PE=1 SV=4	Match	233810000	250630000	497950000	308640000	192900000	196240000	347290000	483730000	348590000	202520000	299160000	330400000
172	XP_026338659.1	XP_026338659.1	XP_026338659.1	alpha-actinin-3 [Ursus arctos]	ACTN3	77	77	58	1	77	77	58	86.8	86.8	71.9	103.38	901	901	0	323.31	233	136;238;673;674;788;894;1417;1418;1459;1567;1568;2031;2037;2237;2409;2731;2967;3254;3738;4106;4502;4761;5653;6005;6006;6243;6289;6385;6681;6987;6988;7079;7431;7476;7684;8232;8452;9173;9621;9877;9878;9894;10108;10138;10871;11118;11625;12060;12068;12493;12494;12588;12592;12737;13066;13639;13682;13683;13726;14033;14263;14600;14799;14861;14914;15048;15872;16692;16693;16907;16916;18038;18224;18232;183…	True;True;True;True;True;True;True;True;True;True;True;True;True;True;True;True;True;True;True;True;True;True;True;True;True;True;True;True;True;True;True;True;True;True;True;True;True;True;True;True;True;True;True;True;True;True;True;True;True;True;True;True;True;True;True;True;True;True;True;True;True;True;True;True;True;True;True;True;True;True;True;True;True;True;True;True;True	145;253;718;719;838;839;951;1514;1515;1559;1673;1674;2151;2157;2364;2546;2887;3145;3455;3972;4357;4781;5052;5998;6367;6368;6369;6621;6622;6671;6772;7088;7408;7409;7503;7886;7935;7936;8152;8742;8987;8988;9752;10237;10518;10519;10535;10536;10762;10796;11563;11820;11821;12359;12360;12826;12834;13346;13347;13348;13466;13467;13468;13472;13473;13659;13660;13661;14027;14028;14648;14695;14696;14740;15066…	3599;3600;3601;3602;3603;3604;3605;3606;3607;3608;3609;3610;3611;3612;3613;3614;3615;3616;3617;3618;3619;3620;3621;3622;3623;3624;3625;3626;3627;3628;3629;3630;3631;3632;3633;3634;3635;3636;3637;3638;3639;3640;6568;6569;6570;6571;6572;6573;6574;6575;6576;6577;6578;6579;6580;6581;6582;6583;6584;6585;6586;6587;6588;6589;6590;6591;6592;6593;6594;6595;17624;17625;17626;17627;17628;17629;17630;17631;1…	3620;3621;3622;3623;3624;3625;3626;3627;3628;3629;3630;3631;3632;3633;3634;3635;3636;3637;3638;3639;3640;3641;3642;3643;3644;3645;3646;3647;3648;3649;3650;3651;3652;3653;3654;6699;6700;6701;6702;6703;6704;6705;6706;6707;6708;6709;6710;6711;6712;6713;6714;6715;6716;6717;6718;6719;6720;6721;6722;18254;18255;18256;18257;18258;18259;18260;18261;18262;18263;18264;18265;18266;18267;18268;18269;18270;18…	3626;6705;18274;18286;21455;23882;37118;37132;38329;40849;40850;51417;51545;56308;60942;69424;78097;86770;98415;107251;116002;120972;148065;153789;153827;160658;162124;165393;172365;179989;180053;183251;192910;194122;199507;214862;220841;238259;250448;258791;258888;259250;269369;270811;292172;300145;313759;326318;326411;337588;337611;340086;340184;343921;352834;367332;368678;368691;369643;374982;…	129;130;131;132;133;134;135;136;137;138;139;140;141;142;143;144;145;146;147	1;2;3;5;27;80;136;140;235;253;290;320;323;430;674;682;724;805;807	XP_026338659.1	ACTN3_HUMAN	Q08043	0	0.96	0.993	Alpha-actinin-3 OS=Homo sapiens OX=9606 GN=ACTN3 PE=1 SV=2	Match	1572399999.9999998	1745799999.9999998	1184800000	1875099999.9999998	1484299999.9999998	1359400000	1154700000	1375800000	1518099999.9999998	1719199999.9999998	1828899999.9999998	1266200000
173	XP_057173123.1	XP_057173123.1;XP_057173122.1;XP_057173121.1;XP_026338672.2;XP_026338671.2;XP_048070670.2;XP_057173120.1;XP_048070667.2;XP_026338669.2;XP_057173119.1	XP_057173123.1;XP_057173122.1;XP_057173121.1;XP_026338672.2;XP_026338671.2;XP_048070670.2;XP_057173120.1;XP_048070667.2;XP_026338669.2;XP_057173119.1	AP-2 complex subunit alpha-2 isoform X10 [Ursus arctos]; AP-2 complex subunit alpha-2 isoform X9 [Ursus arctos]; AP-2 complex subunit alpha-2 isoform X8 [Ursus arctos]; AP-2 complex subunit alpha-2 isoform X7 [Ursus arctos]; AP-2 complex subunit alpha-2 i	AP2A2	4;4;4;4;4;4;4;4;4;4	2;2;2;2;2;2;2;2;2;2	2;2;2;2;2;2;2;2;2;2	10	4	2	2	9.6	6.3	6.3	90.158	815	815;908;929;935;936;941;942;946;947;953	0.00073964	7.1263	234	991;8126;12901;18250	False;True;True;False	1050;8627;13853;19552	25781;25782;25783;205482;205483;205484;336991;336992;336993;336994;336995;336996;336997;336998;471469;471470;471471;471472;471473	26372;26373;26374;211997;211998;348384;348385;348386;348387;348388;348389;348390;348391;487217;487218;487219	26372;211998;348384;487218			XP_057173123.1	AP2A2_HUMAN	O94973	5.2e-205	0.96	0.979	AP-2 complex subunit alpha-2 OS=Homo sapiens OX=9606 GN=AP2A2 PE=1 SV=2	Match	6532800	3233200			7612300	11370000				8924900
174	XP_026338674.1	XP_026338674.1	XP_026338674.1	toll-interacting protein [Ursus arctos]	TOLLIP	2	2	2	1	2	2	2	8	8	8	30.031	274	274	0.0019557	4.7564	235	7668;11632	True;True	8135;12367	192809;192810;192811;192812;192813;192814;192815;192816;192817;192818;192819;192820;192821;192822;192823;192824;192825;192826;192827;192828;192829;303268;303269;303270;303271	199098;199099;199100;199101;199102;199103;199104;199105;199106;199107;199108;199109;199110;199111;199112;199113;199114;199115;199116;313989;313990;313991;313992	199110;313992			XP_026338674.1	TOLIP_HUMAN	Q9H0E2	1.1e-98	0.919	0.985	Toll-interacting protein OS=Homo sapiens OX=9606 GN=TOLLIP PE=1 SV=1	Match	28290000	12035000		20179000	21514000		29031000	40237000	33422000	12346000
175	XP_026338686.2	XP_026338686.2	XP_026338686.2	cathepsin D [Ursus arctos]	CTSD	13	13	13	1	13	13	13	33.6	33.6	33.6	49.39	461	461	0	57.708	236	760;1884;2892;4842;5991;8805;10816;13112;14676;18266;19295;20658;20659	True;True;True;True;True;True;True;True;True;True;True;True;True	808;1999;3068;5136;6353;9366;11508;14079;15737;19568;20658;22112;22113	19777;19778;19779;19780;19781;19782;19783;19784;19785;19786;19787;47837;47838;47839;47840;47841;47842;47843;47844;47845;47846;47847;47848;47849;47850;47851;47852;47853;47854;47855;47856;47857;47858;74589;74590;74591;74592;74593;74594;74595;74596;74597;74598;74599;74600;74601;74602;74603;74604;74605;74606;74607;74608;74609;74610;74611;74612;74613;74614;74615;74616;74617;74618;119822;119823;119824;…	20361;20362;20363;20364;20365;20366;20367;20368;20369;20370;48314;48315;48316;48317;48318;48319;48320;48321;48322;48323;48324;48325;48326;48327;48328;48329;48330;48331;48332;48333;48334;48335;75990;75991;75992;75993;75994;75995;75996;75997;75998;75999;76000;76001;76002;76003;76004;76005;76006;76007;76008;76009;76010;76011;76012;76013;76014;76015;76016;76017;76018;76019;122675;122676;122677;122678…	20365;48326;76007;122689;153439;228439;290797;353752;389523;487532;517412;556342;556364			XP_026338686.2	CATD_HUMAN	P07339	8.2e-170	0.881	0.964	Cathepsin D OS=Homo sapiens OX=9606 GN=CTSD PE=1 SV=1	Match	66811000	82069000	132730000	57358000	55400000	66595000	133570000	106680000	83225000	64251000	81396000	149110000
176	XP_026338698.1	XP_026338698.1;XP_057173063.1;XP_057173062.1;XP_026338697.4;XP_057173061.1	XP_026338698.1;XP_057173063.1;XP_057173062.1;XP_026338697.4;XP_057173061.1	39S ribosomal protein L23, mitochondrial isoform X5 [Ursus arctos]; 39S ribosomal protein L23, mitochondrial isoform X4 [Ursus arctos]; 39S ribosomal protein L23, mitochondrial isoform X3 [Ursus arctos]; 39S ribosomal protein L23, mitochondrial isoform X2	MRPL23	2;2;2;2;2	2;2;2;2;2	2;2;2;2;2	5	2	2	2	20.8	20.8	20.8	18.12	154	154;165;165;181;192	0.0020492	5.4924	237	9078;17183	True;True	9653;18403	229105;229106;229107;229108;440250;440251;440252	235794;235795;453518;453519;453520	235795;453518			XP_026338698.1	RM23_HUMAN	Q16540	1.7e-56	0.838	0.955	Large ribosomal subunit protein uL23m OS=Homo sapiens OX=9606 GN=MRPL23 PE=1 SV=1	Match				26673000
177	XP_057173212.1	XP_057173212.1;XP_044234316.1;XP_057173211.1;XP_026338719.2	XP_057173212.1;XP_044234316.1;XP_057173211.1;XP_026338719.2	nucleosome assembly protein 1-like 4 isoform X4 [Ursus arctos]; nucleosome assembly protein 1-like 4 isoform X3 [Ursus arctos]; nucleosome assembly protein 1-like 4 isoform X2 [Ursus arctos]; nucleosome assembly protein 1-like 4 isoform X1 [Ursus arctos]	NAP1L4	9;9;9;9	9;9;9;9	8;8;8;8	4	9	9	8	30.1	30.1	27.5	42.697	375	375;386;416;478	0	39.983	238	3318;5575;6190;9698;10029;11748;13596;14755;19945	True;True;True;True;True;True;True;True;True	3525;5916;6563;10316;10677;12490;14599;15820;21349	86313;86314;86315;86316;86317;86318;86319;86320;86321;86322;86323;86324;86325;86326;86327;86328;86329;141301;141302;141303;141304;141305;141306;141307;141308;141309;141310;141311;141312;141313;141314;141315;141316;141317;141318;141319;141320;141321;141322;141323;141324;141325;141326;141327;141328;141329;141330;141331;141332;141333;141334;141335;141336;141337;141338;141339;141340;141341;141342;141…	88543;88544;88545;88546;88547;88548;88549;88550;88551;88552;88553;88554;88555;88556;88557;88558;88559;88560;88561;88562;145966;145967;145968;145969;145970;145971;145972;145973;145974;145975;145976;145977;145978;145979;145980;145981;145982;145983;145984;145985;145986;145987;145988;145989;145990;145991;145992;145993;145994;145995;145996;145997;145998;145999;146000;146001;146002;146003;146004;146005…	88552;145973;158910;253341;267372;318036;366118;391290;539145			XP_057173212.1	NP1L4_HUMAN	Q99733	4.2e-131	0.949	0.995	Nucleosome assembly protein 1-like 4 OS=Homo sapiens OX=9606 GN=NAP1L4 PE=1 SV=1	Match	38156000	31691000	41191000	36322000	36309000	32559000	25701000	29374000	24837000	31223000	26519000	26276000
178	XP_048073581.1	XP_048073581.1;XP_026338797.1;XP_026338796.1;XP_026338795.1;XP_026338794.1;XP_026338793.1;XP_026338792.1;XP_026338791.1;XP_026338790.1;XP_026338789.1;XP_026338788.1;XP_026338787.1;XP_026338784.1;XP_057173469.1	XP_048073581.1;XP_026338797.1;XP_026338796.1;XP_026338795.1;XP_026338794.1;XP_026338793.1;XP_026338792.1;XP_026338791.1;XP_026338790.1;XP_026338789.1;XP_026338788.1;XP_026338787.1;XP_026338784.1;XP_057173469.1	serine/threonine-protein phosphatase 6 regulatory subunit 3 isoform X13 [Ursus arctos]; serine/threonine-protein phosphatase 6 regulatory subunit 3 isoform X12 [Ursus arctos]; serine/threonine-protein phosphatase 6 regulatory subunit 3 isoform X11 [Ursus	PPP6R3	2;2;2;2;2;2;2;2;2;2;2;2;2;1	2;2;2;2;2;2;2;2;2;2;2;2;2;1	2;2;2;2;2;2;2;2;2;2;2;2;2;1	14	2	2	2	4.4	4.4	4.4	89.079	800	800;827;838;844;845;856;856;862;867;873;874;885;891;729	0.0020647	5.6151	239	12189;14235	True;True	12958;15279	317590;317591;317592;317593;317594;368205;368206;368207;368208;368209;368210;368211;368212	328970;328971;328972;328973;379870;379871;379872;379873;379874;379875;379876;379877	328970;379870			XP_048073581.1	PP6R3_HUMAN	Q5H9R7	0	0.969	0.991	Serine/threonine-protein phosphatase 6 regulatory subunit 3 OS=Homo sapiens OX=9606 GN=PPP6R3 PE=1 SV=2	Match					2501400	3226200	2758000	3408600		2979100
179	XP_026338785.2	XP_026338785.2	XP_026338785.2	T-complex protein 1 subunit eta [Ursus arctos]	CCT7	15	15	15	1	15	15	15	37.8	37.8	37.8	59.434	543	543	0	45.168	240	923;5979;8462;8463;9715;10830;11294;12591;12790;14744;15708;15990;16486;16691;18380	True;True;True;True;True;True;True;True;True;True;True;True;True;True;True	981;6339;8999;9000;10334;11522;12015;13471;13729;15809;16828;17138;17667;17878;19688	23913;23914;23915;23916;23917;23918;23919;23920;23921;23922;23923;23924;23925;23926;23927;23928;23929;23930;23931;23932;23933;23934;23935;23936;148639;214498;214499;214500;214501;214502;214503;214504;214505;214506;214507;214508;214509;214510;214511;214512;214513;214514;214515;214516;214517;214518;214519;214520;214521;214522;214523;214524;214525;214526;214527;214528;247241;247242;281202;281203;281…	24479;24480;24481;24482;24483;24484;24485;24486;24487;24488;24489;24490;24491;24492;24493;24494;24495;24496;24497;24498;24499;24500;153191;221043;221044;221045;221046;221047;221048;221049;221050;221051;221052;221053;221054;221055;221056;221057;221058;221059;221060;221061;221062;221063;221064;221065;221066;221067;221068;221069;221070;221071;221072;253564;253565;291089;291090;291091;291092;291093;2…	24488;153191;221056;221064;253565;291107;304729;340183;345368;391139;415853;422363;434003;438638;490109			XP_026338785.2	TCPH_HUMAN	Q99832	0	0.978	0.993	T-complex protein 1 subunit eta OS=Homo sapiens OX=9606 GN=CCT7 PE=1 SV=2	Match	86456000	65058000	98059000	93753000	74188000	83742000	71769000	71007000	64880000	95453000	35674000	81496000
180	XP_026338816.1	XP_026338816.1;XP_026338815.1	XP_026338816.1;XP_026338815.1	NADH dehydrogenase [ubiquinone] iron-sulfur protein 8, mitochondrial isoform X2 [Ursus arctos]; NADH dehydrogenase [ubiquinone] iron-sulfur protein 8, mitochondrial isoform X1 [Ursus arctos]	NDUFS8	7;7	7;7	7;7	2	7	7	7	42.9	42.9	42.9	23.674	210	210;211	0	74.135	241	156;4279;6308;9928;11041;15123;20024	True;True;True;True;True;True;True	167;4545;6690;6691;10571;11737;16204;21434	4246;4247;4248;4249;4250;4251;4252;4253;4254;4255;4256;4257;4258;4259;4260;4261;4262;4263;4264;4265;4266;4267;4268;4269;4270;4271;4272;4273;4274;4275;4276;4277;4278;4279;4280;4281;4282;4283;4284;4285;4286;4287;4288;4289;4290;4291;4292;4293;4294;4295;4296;4297;4298;108009;108010;108011;108012;108013;108014;108015;108016;108017;108018;108019;108020;108021;108022;108023;108024;108025;108026;108027;1…	4326;4327;4328;4329;4330;4331;4332;4333;4334;4335;4336;4337;4338;4339;4340;4341;4342;4343;4344;4345;4346;4347;4348;4349;4350;4351;4352;4353;4354;4355;4356;4357;4358;4359;4360;4361;4362;4363;4364;4365;4366;4367;4368;4369;4370;4371;4372;4373;4374;4375;4376;4377;110841;110842;110843;110844;110845;110846;110847;110848;110849;110850;110851;110852;110853;110854;110855;110856;110857;110858;110859;110860…	4353;110854;162423;260035;296280;400590;540942	148	70	XP_026338816.1	NDUS8_HUMAN	O00217	6.7e-102	0.938	0.976	NADH dehydrogenase [ubiquinone] iron-sulfur protein 8, mitochondrial OS=Homo sapiens OX=9606 GN=NDUFS8 PE=1 SV=1	Match	518630000	691550000	652850000	575100000	728530000	616250000	451240000	468870000	448600000	269710000	255020000	545640000
181	XP_026338823.1	XP_026338823.1	XP_026338823.1	NADH dehydrogenase [ubiquinone] flavoprotein 1, mitochondrial [Ursus arctos]	NDUFV1	24	24	24	1	24	24	24	65.7	65.7	65.7	50.719	464	464	0	186.93	242	223;3452;3776;4771;5636;5749;5842;5981;5990;6511;7044;7103;7124;7918;10307;10308;10768;11935;12837;13723;14369;17375;20354;20355	True;True;True;True;True;True;True;True;True;True;True;True;True;True;True;True;True;True;True;True;True;True;True;True	237;3670;4015;5062;5980;6099;6195;6342;6352;6908;7468;7527;7548;8405;10972;10973;11460;12696;13783;14737;15419;18612;21780;21781	5900;5901;5902;5903;5904;5905;5906;5907;5908;5909;5910;5911;5912;5913;5914;5915;5916;5917;5918;5919;5920;5921;5922;5923;89800;89801;89802;89803;89804;89805;89806;89807;89808;89809;89810;89811;89812;89813;89814;89815;89816;89817;89818;89819;89820;89821;89822;89823;89824;89825;89826;89827;89828;89829;89830;96799;96800;96801;96802;118451;118452;118453;118454;118455;118456;118457;118458;118459;118460…	5989;5990;5991;5992;5993;5994;5995;5996;5997;5998;5999;6000;6001;6002;6003;6004;6005;6006;6007;6008;6009;6010;92316;92317;92318;92319;92320;92321;92322;92323;92324;92325;92326;92327;92328;92329;92330;92331;92332;92333;92334;92335;92336;92337;92338;92339;92340;92341;92342;92343;92344;92345;99380;99381;99382;99383;121282;121283;121284;121285;121286;121287;121288;121289;121290;121291;121292;121293;1…	5996;92335;99381;121297;147715;149445;150966;153312;153425;168245;182485;183702;184077;206296;274315;274372;289558;323410;346545;369583;383047;458191;548822;548838			XP_026338823.1	NDUV1_HUMAN	P49821	0	0.966	0.989	NADH dehydrogenase [ubiquinone] flavoprotein 1, mitochondrial OS=Homo sapiens OX=9606 GN=NDUFV1 PE=1 SV=4	Match	683770000	666410000	859890000	728590000	905130000	740800000	639130000	512920000	600900000	687150000	452980000	569590000
182	XP_026338834.1	XP_026338834.1	XP_026338834.1	glutathione S-transferase P [Ursus arctos]	GSTP1	8	3	3	1	8	3	3	46.2	21.4	21.4	23.669	210	210	0.0019569	4.7681	243	1396;1868;3315;4567;5338;12524;12525;13980	False;True;True;False;False;False;False;True	1492;1983;3522;4847;5662;13385;13386;13387;13388;15011	36201;36202;36203;36204;36205;36206;36207;36208;36209;36210;36211;36212;36213;36214;36215;36216;36217;36218;36219;36220;36221;36222;36223;36224;36225;36226;36227;36228;36229;36230;47567;86296;114173;114174;114175;114176;114177;114178;114179;114180;114181;114182;114183;114184;114185;114186;114187;135836;135837;135838;135839;135840;135841;135842;135843;135844;135845;135846;135847;135848;135849;1358…	36809;36810;36811;36812;36813;36814;36815;36816;36817;36818;36819;36820;36821;36822;36823;36824;36825;36826;36827;36828;36829;36830;36831;36832;36833;36834;36835;36836;36837;48054;88533;117104;117105;117106;117107;117108;117109;117110;117111;117112;117113;117114;117115;117116;117117;117118;117119;117120;117121;140535;140536;140537;140538;140539;140540;140541;140542;140543;140544;140545;140546;140…	36830;48054;88533;117119;140581;338528;338582;373919	149	20	XP_026338834.1	GSTP1_HUMAN	P09211	8.5e-75	0.775	0.895	Glutathione S-transferase P OS=Homo sapiens OX=9606 GN=GSTP1 PE=1 SV=2	Match	31453000	29926000	44980000	42652000
183	XP_057173424.1	XP_057173424.1;XP_026338850.2	XP_057173424.1;XP_026338850.2	carnosine synthase 1 isoform X2 [Ursus arctos]; carnosine synthase 1 isoform X1 [Ursus arctos]	CARNS1	5;5	5;5	5;5	2	5	5	5	9.2	9.2	9.2	94.098	880	880;951	0.00087642	11.576	244	4529;11275;15128;16107;16400	True;True;True;True;True	4808;11995;16209;17264;17576	113477;293707;389029;412964;419519;419520;419521;419522;419523;419524;419525;419526;419527;419528;419529;419530;419531;419532;419533;419534;419535;419536;419537	116428;304329;400609;425032;431614;431615;431616;431617;431618;431619;431620;431621;431622;431623;431624;431625;431626;431627;431628;431629;431630;431631;431632;431633	116428;304329;400609;425032;431621			XP_057173424.1	CRNS1_HUMAN	A5YM72	0	0.904	0.964	Carnosine synthase 1 OS=Homo sapiens OX=9606 GN=CARNS1 PE=1 SV=3	Match	14883000	17991000		12573000	29923000	17927000				18841000	8185800	18222000
184	XP_026338878.1	XP_026338878.1	XP_026338878.1	sepiapterin reductase [Ursus arctos]	SPR	11	11	11	1	11	11	11	51.7	51.7	51.7	28.638	267	267	0	69.683	245	883;1647;2824;4117;4544;11039;11043;14433;18685;18767;18951	True;True;True;True;True;True;True;True;True;True;True	940;1756;2996;4368;4824;11735;11739;15484;20012;20097;20301	23148;23149;23150;23151;23152;23153;23154;23155;42414;42415;42416;42417;42418;42419;42420;42421;42422;42423;73358;73359;73360;73361;73362;73363;73364;73365;73366;73367;73368;73369;73370;73371;73372;73373;73374;73375;73376;104587;104588;104589;104590;104591;113774;286468;286469;286470;286471;286472;286473;286474;286475;286476;286477;286478;286479;286480;286481;286482;286483;286484;286485;286486;28…	23738;23739;23740;23741;23742;23743;23744;23745;42876;42877;42878;42879;42880;42881;42882;42883;42884;74795;74796;74797;74798;74799;74800;74801;74802;74803;74804;74805;74806;74807;74808;74809;74810;74811;74812;74813;107474;107475;107476;107477;107478;116709;296222;296223;296224;296225;296226;296227;296228;296229;296230;296231;296232;296233;296234;296235;296236;296237;296238;296239;296240;296241;2…	23738;42880;74807;107477;116709;296240;296318;384406;501848;504169;510284			XP_026338878.1	SPRE_HUMAN	P35270	2.3e-96	0.873	0.969	Sepiapterin reductase OS=Homo sapiens OX=9606 GN=SPR PE=1 SV=1	Match	81870000	99192000	144890000	107490000	101920000	96376000	127760000	82979000	110400000	107200000	60660000	90117000
185	XP_026338880.1	XP_026338880.1;XP_026338879.1;XP_057173410.1;XP_044234345.1;XP_057173409.1	XP_026338880.1;XP_026338879.1;XP_057173410.1;XP_044234345.1;XP_057173409.1	pyruvate carboxylase, mitochondrial isoform X5 [Ursus arctos]; pyruvate carboxylase, mitochondrial isoform X4 [Ursus arctos]; pyruvate carboxylase, mitochondrial isoform X3 [Ursus arctos]; pyruvate carboxylase, mitochondrial isoform X2 [Ursus arctos]; pyr	PC	31;31;31;31;31	31;31;31;31;31	31;31;31;31;31	5	31	31	31	40.2	40.2	40.2	129.77	1178	1178;1190;1205;1229;1236	0	171.59	246	261;268;343;665;732;878;1878;2349;4066;4250;5067;6275;7141;7204;7630;8967;9160;10025;10924;11530;13085;13822;14407;16316;17247;17525;18035;18128;19532;19564;20493	True;True;True;True;True;True;True;True;True;True;True;True;True;True;True;True;True;True;True;True;True;True;True;True;True;True;True;True;True;True;True	278;286;368;709;778;935;1993;2483;4317;4516;5376;6656;7565;7631;8097;9538;9739;10672;11616;12263;14050;14839;15457;17483;18473;18777;19327;19426;20913;20948;21930;21931	6896;7039;7040;8622;17371;19248;19249;19250;19251;19252;19253;19254;19255;19256;19257;19258;19259;19260;19261;19262;19263;19264;19265;19266;19267;23073;23074;23075;47743;47744;58750;58751;58752;58753;58754;58755;58756;58757;103718;103719;103720;103721;103722;103723;103724;103725;103726;103727;107414;107415;107416;129184;156606;156607;156608;156609;156610;156611;156612;156613;156614;156615;156616;…	7019;7174;7175;8747;18009;19845;19846;19847;19848;19849;19850;19851;19852;19853;19854;19855;19856;19857;19858;19859;19860;19861;19862;19863;19864;23660;23661;48221;59389;59390;59391;59392;59393;59394;59395;59396;106593;106594;106595;106596;106597;106598;106599;106600;106601;110254;110255;110256;110257;133609;161676;161677;161678;161679;161680;161681;161682;161683;161684;161685;161686;161687;16168…	7019;7174;8747;18009;19855;23661;48221;59394;106598;110254;133609;161680;184434;186357;198411;232186;237933;267102;293885;311246;353037;370975;383780;429195;455367;462891;482167;484274;524575;526583;552249	150	724	XP_026338880.1	PYC_HUMAN	P11498	0	0.977	0.992	Pyruvate carboxylase, mitochondrial OS=Homo sapiens OX=9606 GN=PC PE=1 SV=2	Match	14986000	21677000		21165000	22511000	791010000	13812000	1513000	7798500	34425000	10648000	21842000
186	XP_057173298.1	XP_057173298.1;XP_026338915.2;XP_026338914.2	XP_057173298.1;XP_026338915.2;XP_026338914.2	dipeptidyl peptidase 3 isoform X2 [Ursus arctos]; dipeptidyl peptidase 3 isoform X1 [Ursus arctos]; dipeptidyl peptidase 3 isoform X3 [Ursus arctos]	DPP3	19;19;19	19;19;19	19;19;19	3	19	19	19	39.5	39.5	39.5	82.616	737	737;756;757	0	152.22	248	153;615;2608;4124;5222;5307;5440;5836;6542;6543;9855;9884;10151;10733;11770;13648;14342;15403;18680	True;True;True;True;True;True;True;True;True;True;True;True;True;True;True;True;True;True;True	163;655;2756;4375;5537;5630;5774;6189;6941;6942;10491;10525;10809;11420;12512;14658;15391;16506;20007	4016;4017;4018;4019;4020;4021;4022;4023;4024;4025;4026;4027;4028;4029;16234;16235;16236;16237;16238;16239;16240;16241;16242;16243;16244;16245;16246;16247;16248;16249;16250;16251;16252;16253;16254;16255;16256;16257;16258;16259;16260;16261;65242;65243;65244;65245;65246;65247;65248;65249;65250;65251;65252;65253;65254;65255;65256;65257;65258;65259;65260;65261;65262;65263;65264;104657;133317;133318;13…	4085;4086;4087;4088;4089;4090;4091;4092;4093;4094;4095;16879;16880;16881;16882;16883;16884;16885;16886;16887;16888;16889;16890;16891;16892;16893;16894;16895;16896;16897;16898;16899;16900;16901;16902;16903;16904;65827;65828;65829;65830;65831;65832;65833;65834;65835;65836;65837;65838;65839;65840;65841;65842;65843;65844;107545;137941;137942;137943;137944;137945;137946;137947;137948;137949;137950;137…	4090;16897;65837;107545;137947;139935;143013;150736;168907;168911;257187;258926;271100;288662;318567;367606;382720;408330;501759			XP_057173298.1	DPP3_HUMAN	Q9NY33	0	0.939	0.984	Dipeptidyl peptidase 3 OS=Homo sapiens OX=9606 GN=DPP3 PE=1 SV=2	Match	53042000	48347000	38917000	60891000	126260000	63826000	58030000	62630000	48199000	70231000	54125000	131240000
187	XP_026338935.1	XP_026338935.1;XP_057173289.1;XP_057173288.1	XP_026338935.1;XP_057173289.1;XP_057173288.1;XP_026341122.1;XP_026356200.1;XP_026334017.1;XP_026342620.3;XP_057170885.1	ras-related protein Rab-1B isoform X3 [Ursus arctos]; ras-related protein Rab-1B isoform X2 [Ursus arctos]; ras-related protein Rab-1B isoform X1 [Ursus arctos]	RAB1B	8;7;7;1;1;1;1;1	7;6;6;0;0;0;0;0	3;2;3;0;0;0;0;0	8	8	7	3	51.7	46.3	20.9	22.171	201	201;223;234;203;207;207;212;226	0	26.131	249	3621;4744;10953;12405;12612;12889;14781;19980	True;True;False;True;True;True;True;True	3851;5034;11646;13231;13232;13501;13840;15846;21386	93433;93434;93435;93436;93437;93438;93439;93440;93441;93442;93443;93444;93445;93446;93447;93448;93449;93450;93451;93452;93453;93454;93455;93456;93457;93458;93459;93460;93461;93462;93463;93464;93465;93466;93467;93468;117764;284722;284723;284724;284725;284726;284727;284728;284729;284730;284731;284732;284733;284734;284735;284736;284737;284738;284739;284740;284741;284742;284743;284744;284745;323744;3…	95984;95985;95986;95987;95988;95989;95990;95991;95992;95993;95994;95995;95996;95997;95998;95999;96000;96001;96002;96003;96004;96005;96006;96007;96008;96009;96010;96011;96012;96013;96014;96015;96016;96017;96018;96019;96020;120602;294548;294549;294550;294551;294552;294553;294554;294555;294556;294557;294558;294559;294560;294561;294562;294563;294564;294565;294566;294567;294568;294569;335271;335272;33…	95996;120602;294550;335271;340930;348079;391606;539799			XP_026338935.1	RAB1B_HUMAN	Q9H0U4	7.4e-82	1	1	Ras-related protein Rab-1B OS=Homo sapiens OX=9606 GN=RAB1B PE=1 SV=1	Match	28548000	28572000	36073000	24445000	25192000	25854000	30065000	28332000	32057000	23907000	16743000	26088000
188	XP_026338977.2	XP_026338977.2;XP_026338968.2;XP_044248290.2;XP_026338988.2;XP_026338997.2;XP_044248289.2;XP_044248306.2;XP_044248309.2;XP_044248284.2;XP_044248278.2;XP_026339014.2;XP_026338958.2;XP_026338950.2;XP_026339005.2;XP_044248270.2;XP_044248258.2;XP_048078645.1;XP_048078642.1;XP_057165152.1;XP_048078648.1;XP_048078646.1;XP_044248257.2;XP_048078649.1;XP_057165154.1;XP_057165151.1;XP_057165155.1;XP_044248…	XP_026338977.2;XP_026338968.2;XP_044248290.2;XP_026338988.2;XP_026338997.2;XP_044248289.2;XP_044248306.2;XP_044248309.2;XP_044248284.2;XP_044248278.2;XP_026339014.2;XP_026338958.2;XP_026338950.2;XP_026339005.2;XP_044248270.2;XP_044248258.2;XP_048078645.1;XP_048078642.1;XP_057165152.1;XP_048078648.1;XP_048078646.1;XP_044248257.2;XP_048078649.1;XP_057165154.1;XP_057165151.1;XP_057165155.1;XP_044248…	dysferlin isoform X20 [Ursus arctos]; dysferlin isoform X19 [Ursus arctos]; dysferlin isoform X17 [Ursus arctos]; dysferlin isoform X25 [Ursus arctos]; dysferlin isoform X26 [Ursus arctos]; dysferlin isoform X15 [Ursus arctos]; dysferlin isoform X28 [Ursu	DYSF	56;56;56;56;56;56;56;56;56;56;56;56;56;56;55;55;55;55;55;55;55;55;55;55;54;54;54;54;54;54;54;54;53;46;1;1;1;1;1;1	56;56;56;56;56;56;56;56;56;56;56;56;56;56;55;55;55;55;55;55;55;55;55;55;54;54;54;54;54;54;54;54;53;46;1;1;1;1;1;1	56;56;56;56;56;56;56;56;56;56;56;56;56;56;55;55;55;55;55;55;55;55;55;55;54;54;54;54;54;54;54;54;53;46;1;1;1;1;1;1	40	56	56	56	36.3	36.3	36.3	238.71	2099	2099;2100;2103;2090;2089;2104;2083;2082;2113;2114;2068;2120;2121;2069;2117;2148;2118;2135;2104;2103;2114;2149;2096;2097;2125;2094;2094;2087;2104;2074;2063;2118;2132;1717;2049;2047;2056;2058;2060;2062	0	265.88	250	360;869;870;948;2057;2280;2753;2773;2950;3005;3182;3416;3649;3968;4633;4921;5064;5153;6718;6968;7310;7568;7954;8874;8875;9080;9501;9547;9834;9912;10425;10977;11032;11475;11524;11798;11940;13276;13402;13533;14374;14459;14487;15004;15700;16300;16433;16519;16768;17063;17996;18006;18707;18955;19692;19841	True;True;True;True;True;True;True;True;True;True;True;True;True;True;True;True;True;True;True;True;True;True;True;True;True;True;True;True;True;True;True;True;True;True;True;True;True;True;True;True;True;True;True;True;True;True;True;True;True;True;True;True;True;True;True;True	385;924;925;1006;2178;2409;2911;2932;3126;3184;3380;3630;3881;4215;4917;5221;5373;5467;7127;7389;7750;8032;8444;9439;9440;9655;10108;10159;10465;10555;11095;11670;11728;12203;12257;12548;12701;14249;14394;14533;15424;15511;15541;16078;16819;17467;17612;17700;17960;18276;19287;19297;20034;20305;21081;21239	9987;9988;9989;9990;22869;22870;22871;22872;22873;22874;22875;22876;22877;22878;22879;22880;22881;22882;22883;22884;22885;22886;22887;22888;22889;22890;22891;24680;51343;51344;51345;51346;51347;51348;51349;51350;51351;51352;51353;51354;57067;69074;69075;69076;69473;69474;69475;69476;76278;76279;76280;77509;77510;77511;77512;77513;77514;77515;77516;77517;77518;77519;77520;77521;82997;82998;82999;8…	10538;10539;10540;10541;23462;23463;23464;23465;23466;23467;23468;23469;23470;23471;23472;23473;23474;23475;23476;23477;23478;23479;23480;23481;23482;23483;23484;25233;51870;51871;51872;51873;51874;51875;51876;51877;51878;51879;57628;69722;70104;70105;77754;77755;78956;78957;78958;78959;78960;78961;78962;78963;78964;78965;78966;78967;78968;85218;85219;85220;85221;85222;85223;90901;90902;90903;966…	10541;23464;23472;25233;51875;57628;69722;70105;77755;78965;85219;90902;96664;104222;118617;124593;133503;136033;173119;179609;188892;196696;207847;230061;230062;235801;247790;248845;256250;259692;277947;294997;296023;309238;311152;319585;323464;358568;362444;364983;383141;385026;385760;397731;415758;428990;432277;434405;440522;451141;481455;481599;502468;510463;531043;536769			XP_026338977.2	DYSF_HUMAN	O75923	0	0.921	0.965	Dysferlin OS=Homo sapiens OX=9606 GN=DYSF PE=1 SV=1	Match	70229000	91735000	36794000	79365000	79667000	64008000	125750000	83635000	122860000	127000000	114070000	102990000
189	XP_026338972.1	XP_026338972.1	XP_026338972.1	cofilin-1 [Ursus arctos]	CFL1	11	7	7	1	11	7	7	68.7	47.6	47.6	18.502	166	166	0	71.391	251	1441;1711;3511;3897;7096;9209;10420;12468;13121;13122;19976	True;True;False;True;True;False;True;False;True;True;False	1539;1821;3732;4139;7520;9792;11090;13315;14088;14089;21382	37172;37173;37174;37175;37176;37177;37178;37179;44015;44016;44017;44018;44019;44020;44021;44022;44023;44024;44025;44026;44027;44028;44029;44030;44031;44032;44033;44034;44035;44036;44037;44038;44039;44040;44041;44042;91197;91198;91199;91200;91201;91202;91203;91204;91205;91206;91207;91208;91209;91210;91211;91212;91213;91214;91215;91216;91217;91218;98905;98906;98907;98908;98909;98910;98911;98912;989…	37758;37759;37760;37761;37762;37763;44579;44580;44581;44582;44583;44584;44585;44586;44587;44588;44589;44590;44591;44592;44593;44594;44595;44596;44597;44598;44599;44600;93666;93667;93668;93669;93670;93671;93672;93673;93674;93675;93676;93677;93678;93679;93680;101394;101395;101396;101397;101398;101399;101400;101401;101402;101403;101404;101405;101406;101407;101408;101409;101410;101411;101412;101413;1…	37763;44582;93674;101407;183612;239319;277878;337120;353921;353948;539756			XP_026338972.1	COF1_HUMAN	P23528	1.7e-86	1	1	Cofilin-1 OS=Homo sapiens OX=9606 GN=CFL1 PE=1 SV=3	Match	356220000	225680000	321940000	230190000	280730000	322810000	299780000	330690000	190300000	135420000	168030000	319290000
190	XP_026339008.4	XP_026339008.4;XP_044234296.3;XP_026339009.3;XP_044234297.3;XP_048071077.2	XP_026339008.4;XP_044234296.3;XP_026339009.3;XP_044234297.3;XP_048071077.2	EH domain-binding protein 1-like protein 1 isoform X2 [Ursus arctos]; EH domain-binding protein 1-like protein 1 isoform X1 [Ursus arctos]; EH domain-binding protein 1-like protein 1 isoform X5 [Ursus arctos]; EH domain-binding protein 1-like protein 1 is	EHBP1L1	2;2;1;1;1	2;2;1;1;1	2;2;1;1;1	5	2	2	2	2.7	2.7	2.7	154.71	1466	1466;1478;760;772;895	0.00080257	9.0861	252	1248;4361	True;True	1334;4634	32341;32342;32343;32344;109814;109815;109816;109817;109818;109819;109820;109821;109822;109823;109824;109825;109826;109827;109828;109829;109830;109831;109832;109833;109834	32968;32969;112712;112713;112714;112715;112716;112717;112718;112719;112720;112721;112722;112723;112724;112725;112726;112727;112728;112729;112730	32969;112726			XP_026339008.4	EH1L1_HUMAN	Q8N3D4	2.5e-86	0.717	0.818	EH domain-binding protein 1-like protein 1 OS=Homo sapiens OX=9606 GN=EHBP1L1 PE=1 SV=2	Match	8665900	7794200		6664500	5599100	7506400	10504000	10378000	8704200	7179800	9610500	11825000
191	XP_026339041.2	XP_026339041.2	XP_026339041.2	calpain-1 catalytic subunit [Ursus arctos]	CAPN1	21	21	21	1	21	21	21	35.8	35.8	35.8	81.825	715	715	0	50.531	253	697;1282;2304;2818;4140;4443;6079;9132;10160;10474;11320;11961;12146;12236;13698;13701;15032;15346;15851;19874;20476	True;True;True;True;True;True;True;True;True;True;True;True;True;True;True;True;True;True;True;True;True	742;1375;2433;2989;4394;4718;6444;9711;10818;11147;12043;12722;12914;13013;14711;14714;16107;16445;16990;21275;21911	18215;18216;18217;18218;18219;18220;18221;18222;33347;33348;33349;33350;33351;33352;33353;33354;33355;33356;33357;33358;33359;33360;33361;33362;33363;33364;33365;33366;33367;57432;57433;57434;57435;57436;57437;57438;57439;57440;57441;57442;73243;73244;73245;73246;73247;73248;73249;73250;73251;73252;73253;73254;73255;105105;105106;105107;105108;105109;105110;105111;105112;105113;105114;105115;1117…	18830;18831;18832;18833;18834;18835;18836;33932;33933;33934;33935;33936;33937;33938;33939;33940;33941;33942;33943;33944;33945;33946;33947;33948;33949;57972;57973;57974;57975;57976;57977;74665;74666;74667;74668;74669;74670;74671;74672;74673;74674;74675;74676;74677;108000;108001;108002;108003;108004;108005;114786;114787;155188;155189;155190;155191;155192;155193;155194;155195;155196;155197;155198;15…	18831;33935;57973;74672;108002;114786;155195;237294;271182;278937;305352;323746;328021;330108;369011;369051;398257;405448;419400;537522;551473			XP_026339041.2	CAN1_HUMAN	P07384	0	0.968	0.993	Calpain-1 catalytic subunit OS=Homo sapiens OX=9606 GN=CAPN1 PE=1 SV=1	Match	74984000	79585000	83836000	95708000	91484000	87356000	104310000	109760000	79039000	98021000	111540000	109010000
192	XP_026339089.1	XP_026339089.1	XP_026339089.1	EH domain-containing protein 1 [Ursus arctos]	EHD1	14	13	7	1	14	13	7	37.5	35.8	22.1	60.612	534	534	0	35.655	255	315;3819;5242;6979;7274;8008;8145;8160;10263;10829;10998;11142;19701;19711	True;True;True;True;True;True;True;True;True;True;False;True;True;True	338;4060;5558;7400;7709;8501;8646;8662;10926;11521;11692;11850;21092;21103	8163;8164;97648;133677;133678;133679;133680;133681;133682;133683;133684;133685;133686;133687;133688;133689;133690;133691;133692;133693;133694;133695;133696;133697;174108;181976;181977;181978;202449;202450;202451;202452;202453;202454;202455;202456;206064;206065;206066;206067;206068;206069;206070;206071;206072;206073;206074;206075;206076;206077;206078;206079;206080;206081;206082;206083;206084;20608…	8294;8295;100188;138279;138280;138281;138282;138283;138284;138285;138286;138287;138288;138289;138290;138291;138292;138293;138294;138295;138296;138297;138298;179806;187953;187954;208846;208847;208848;208849;208850;208851;208852;208853;212601;212602;212603;212604;212605;212606;212607;212608;212609;212610;212611;212612;212613;212614;212615;212616;212617;212618;212619;212620;212621;212622;212623;2126…	8295;100188;138280;179806;187953;208847;212604;212923;273507;291085;295323;300842;531201;531463			XP_026339089.1	EHD1_HUMAN	Q9H4M9	0	0.996	1	EH domain-containing protein 1 OS=Homo sapiens OX=9606 GN=EHD1 PE=1 SV=2	Match	22293000	21997000	24476000	19166000	29880000	23680000	26833000	15756000	17938000	16123000		14324000
193	XP_026339109.1	XP_026339109.1	XP_026339109.1	glycogen phosphorylase, muscle form [Ursus arctos]	PYGM	74	74	67	1	74	74	67	74.6	74.6	66.2	97.227	842	842	0	323.31	256	139;1268;1269;1380;1823;2333;2590;3296;3297;3671;3672;3933;3934;4742;5113;6268;6269;7015;7016;7270;7304;7679;7951;7952;8077;8078;8402;8490;9438;9731;10065;10714;10715;10773;11034;11035;11242;12703;12704;13093;13178;13343;13790;14260;14479;14576;14738;14739;14962;14985;15119;16055;16503;16845;16871;17315;17316;17372;17373;17675;17753;18008;18106;18352;18353;18423;18469;18816;19735;19857;19877;1991…	True;True;True;True;True;True;True;True;True;True;True;True;True;True;True;True;True;True;True;True;True;True;True;True;True;True;True;True;True;True;True;True;True;True;True;True;True;True;True;True;True;True;True;True;True;True;True;True;True;True;True;True;True;True;True;True;True;True;True;True;True;True;True;True;True;True;True;True;True;True;True;True;True;True	149;1359;1360;1475;1476;1937;2466;2735;2736;2737;3501;3502;3903;3904;4178;4179;5032;5426;6649;6650;7437;7438;7705;7742;8146;8147;8440;8441;8574;8575;8927;9029;9030;10035;10353;10354;10714;11401;11402;11465;11730;11731;11961;13619;13620;13621;13622;14059;14148;14330;14331;14804;14805;15304;15532;15633;15634;15803;15804;16035;16059;16200;17204;17684;18045;18072;18544;18545;18607;18608;18609;18940;1…	3674;3675;3676;3677;3678;3679;3680;3681;3682;3683;3684;3685;32996;32997;32998;32999;33000;33001;33002;33003;33004;33005;33006;33007;33008;33009;33010;33011;33012;33013;33014;33015;33016;33017;33018;33019;33020;33021;33022;33023;33024;33025;33026;33027;33028;33029;33030;33031;33032;33033;33034;33035;33036;33037;33038;33039;33040;33041;33042;33043;33044;33045;33046;33047;33048;33049;33050;33051;330…					XP_026339109.1	PYGM_HUMAN	P11217	0	0.977	0.996	Glycogen phosphorylase, muscle form OS=Homo sapiens OX=9606 GN=PYGM PE=1 SV=6	Match	5675400000	5332000000	6583199999.999999	6273299999.999999	7635499999.999999	6830099999.999999	6649399999.999999	7450199999.999999	6316499999.999999	7375199999.999999	8483399999.999999	8609300000
194	XP_044248356.1	XP_044248356.1;XP_026339115.1;XP_057164992.1;XP_057164991.1;XP_026339139.1	XP_044248356.1;XP_026339115.1;XP_057164992.1;XP_057164991.1;XP_026339139.1	N-acetyl-D-glucosamine kinase isoform X4 [Ursus arctos]; N-acetyl-D-glucosamine kinase isoform X3 [Ursus arctos]; N-acetyl-D-glucosamine kinase isoform X2 [Ursus arctos]; N-acetyl-D-glucosamine kinase isoform X1 [Ursus arctos]; N-acetyl-D-glucosamine kina	NAGK	4;4;4;4;3	4;4;4;4;3	4;4;4;4;3	5	4	4	4	20.8	20.8	20.8	36.648	336	336;344;356;364;285	0	25.667	257	7573;10436;17552;18689	True;True;True;True	8037;11106;18805;20016	190459;190460;190461;190462;268921;268922;268923;268924;268925;268926;268927;268928;268929;268930;268931;268932;268933;268934;268935;268936;268937;449921;449922;485631;485632;485633;485634;485635;485636;485637;485638;485639;485640	196749;196750;196751;278005;278006;278007;278008;278009;278010;278011;278012;278013;278014;278015;278016;278017;278018;278019;278020;463319;463320;501950;501951;501952;501953;501954;501955;501956;501957;501958;501959	196750;278005;463319;501956			XP_044248356.1	NAGK_HUMAN	Q9UJ70	4e-173	0.913	0.973	N-acetyl-D-glucosamine kinase OS=Homo sapiens OX=9606 GN=NAGK PE=1 SV=4	Match		9195700	13144000		11688000	22652000	15122000	15091000	20079000			12512000
195	XP_026339141.1	XP_026339141.1;XP_048073723.1	XP_026339141.1;XP_048073723.1	peroxiredoxin-5, mitochondrial isoform X1 [Ursus arctos]; peroxiredoxin-5, mitochondrial isoform X2 [Ursus arctos]	PRDX5	10;7	10;7	10;7	2	10	10	10	54.8	54.8	54.8	22.914	219	219;191	0	79.005	258	4506;5118;5414;6881;9328;15768;16817;18205;18206;18898	True;True;True;True;True;True;True;True;True;True	4785;5431;5744;7298;9918;16892;18015;19505;19506;20244	113087;113088;113089;113090;113091;113092;113093;113094;113095;113096;113097;113098;113099;113100;113101;113102;113103;113104;113105;113106;113107;113108;113109;113110;113111;113112;113113;113114;113115;113116;113117;113118;113119;113120;113121;113122;113123;113124;113125;113126;130496;130497;130498;130499;130500;130501;130502;130503;130504;130505;130506;130507;130508;130509;130510;130511;130512;…	116080;116081;116082;116083;116084;116085;116086;116087;116088;116089;116090;116091;116092;116093;116094;116095;116096;116097;116098;116099;116100;116101;116102;116103;116104;116105;116106;116107;116108;116109;116110;116111;116112;116113;116114;116115;116116;116117;116118;116119;116120;134912;134913;134914;134915;134916;134917;134918;134919;134920;134921;134922;134923;134924;134925;134926;134927;…	116102;134914;142285;177688;242243;416963;441656;486062;486085;507183			XP_026339141.1	PRDX5_HUMAN	P30044	1.5e-75	0.782	0.905	Peroxiredoxin-5, mitochondrial OS=Homo sapiens OX=9606 GN=PRDX5 PE=1 SV=4	Match	289060000	221260000	322110000	227550000	281610000	396200000	161540000	147570000	136560000	131930000	112250000	184100000
196	XP_026339142.1	XP_026339142.1;XP_026339143.1	XP_026339142.1;XP_026339143.1	multifunctional methyltransferase subunit TRM112-like protein isoform X1 [Ursus arctos]; multifunctional methyltransferase subunit TRM112-like protein isoform X2 [Ursus arctos]	TRMT112	3;2	3;2	3;2	2	3	3	3	36	36	36	14.129	125	125;113	0.0020053	5.1936	259	8498;11055;18100	True;True;True	9040;11751;19396	215301;215302;215303;215304;215305;215306;215307;286853;286854;467843;467844;467845;467846;467847;467848;467849	221811;221812;221813;221814;221815;296650;296651;483569;483570;483571;483572;483573;483574;483575	221813;296651;483569			XP_026339142.1	TR112_HUMAN	Q9UI30	1.6e-52	0.84	0.976	Multifunctional methyltransferase subunit TRM112-like protein OS=Homo sapiens OX=9606 GN=TRMT112 PE=1 SV=1	Match	23670000						16773000	33478000	23436000		21156000	23385000
197	XP_026339168.1	XP_026339168.1	XP_026339168.1	stress-induced-phosphoprotein 1 [Ursus arctos]	STIP1	15	15	15	1	15	15	15	29.1	29.1	29.1	62.604	543	543	0	38.064	260	27;897;1043;1106;3301;3739;5254;8004;9098;9919;10036;10845;11104;17055;17534	True;True;True;True;True;True;True;True;True;True;True;True;True;True;True	27;954;1108;1177;3506;3973;5575;8497;9674;10562;10684;11537;11803;18268;18786	545;546;547;548;549;550;551;552;553;554;555;556;557;558;23360;27461;27462;29072;29073;29074;29075;29076;29077;29078;29079;29080;29081;29082;29083;29084;29085;85905;85906;85907;85908;85909;85910;85911;85912;95801;95802;95803;95804;95805;95806;134167;134168;134169;134170;134171;134172;134173;134174;134175;134176;134177;134178;134179;134180;134181;134182;134183;134184;134185;134186;134187;134188;134…	529;530;531;532;533;534;535;536;537;538;539;23931;28116;28117;29722;29723;29724;29725;29726;29727;29728;29729;29730;29731;29732;88163;88164;88165;88166;88167;88168;88169;98429;98430;138897;138898;138899;138900;138901;138902;138903;138904;138905;138906;138907;138908;138909;138910;138911;138912;138913;138914;138915;138916;138917;138918;138919;208840;236506;236507;236508;236509;236510;236511;236512;…	529;23931;28117;29728;88163;98430;138904;208840;236513;259932;267452;291397;299746;451038;462982			XP_026339168.1	STIP1_HUMAN	P31948	1.5e-142	0.976	1	Stress-induced-phosphoprotein 1 OS=Homo sapiens OX=9606 GN=STIP1 PE=1 SV=1	Match	57198000	55315000	71723000	70479000	49410000	56884000	50492000	57942000	57238000	54213000	43267000	47216000
198	XP_026339172.1	XP_026339172.1	XP_026339172.1	ubiquitin thioesterase OTUB1 [Ursus arctos]	OTUB1	5	5	5	1	5	5	5	22.1	22.1	22.1	31.284	271	271	0.00082169	9.6753	261	4930;5846;8655;10190;11063	True;True;True;True;True	5232;6199;9206;10849;11759	123948;123949;123950;123951;123952;123953;123954;123955;123956;123957;123958;123959;123960;123961;123962;123963;123964;123965;123966;123967;123968;123969;146460;146461;219021;219022;219023;219024;219025;219026;219027;219028;219029;219030;219031;219032;219033;219034;219035;219036;219037;219038;219039;219040;219041;219042;219043;219044;219045;219046;219047;219048;219049;263022;263023;263024;263025;…	127520;127521;127522;127523;127524;127525;127526;127527;127528;127529;127530;127531;127532;127533;127534;127535;127536;127537;127538;127539;127540;151046;151047;225482;225483;225484;225485;225486;225487;225488;225489;225490;225491;225492;225493;225494;225495;225496;225497;225498;225499;225500;225501;225502;225503;225504;225505;225506;225507;225508;225509;225510;271995;271996;271997;271998;271999;…	127530;151046;225488;271995;296719			XP_026339172.1	OTUB1_HUMAN	Q96FW1	4.5e-146	1	1	Ubiquitin thioesterase OTUB1 OS=Homo sapiens OX=9606 GN=OTUB1 PE=1 SV=2	Match	27753000	23376000	41549000	32207000	28431000	25345000	25348000	35239000	28065000	25244000	30432000	43820000
199	XP_026339228.1	XP_026339228.1	XP_026339228.1	cullin-2 [Ursus arctos]	CUL2	3	3	3	1	3	3	3	7.7	7.7	7.7	86.984	745	745	0.00076864	7.9385	262	1591;5554;11132	True;True;True	1698;5895;11839	40882;40883;40884;40885;40886;40887;40888;40889;40890;140842;140843;140844;140845;140846;289923;289924;289925;289926;289927;289928;289929;289930;289931;289932;289933;289934;289935;289936	41403;41404;41405;41406;41407;41408;41409;41410;145508;145509;145510;300628;300629;300630;300631;300632;300633;300634;300635;300636;300637;300638;300639	41410;145510;300637			XP_026339228.1	CUL2_HUMAN	Q13617	0	0.997	1	Cullin-2 OS=Homo sapiens OX=9606 GN=CUL2 PE=1 SV=2	Match	18760000	17193000		15363000	17245000	20121000	9842200	18773000	16607000	26651000	11285000	15801000
200	XP_026339258.1	XP_026339258.1;XP_044234500.1	XP_026339258.1;XP_044234500.1	integrin beta-1 isoform X2 [Ursus arctos]; integrin beta-1 isoform X1 [Ursus arctos]	ITGB1	3;3	3;3	3;3	2	3	3	3	7.1	7.1	7.1	88.124	798	798;801	0	18.422	263	11072;11482;11606	True;True;True	11769;12211;12340	287126;287127;299027;299028;299029;299030;299031;299032;299033;299034;302578;302579;302580;302581;302582	296918;309639;309640;309641;309642;309643;309644;313322;313323;313324;313325	296918;309639;313322			XP_026339258.1	ITB1_HUMAN	P05556	0	0.954	0.99	Integrin beta-1 OS=Homo sapiens OX=9606 GN=ITGB1 PE=1 SV=2	Match				13891000	16255000	25079000	16195000			17257000
201	XP_026339263.1	XP_026339263.1	XP_026339263.1;XP_026348608.1;XP_044240598.2	kinesin-1 heavy chain [Ursus arctos]	KIF5B	3;1;1	3;1;1	3;1;1	3	3	3	3	4.8	4.8	4.8	109.76	963	963;957;1032	0.00081633	9.4797	264	7477;10716;15782	True;True;True	7937;11403;16908	187947;187948;187949;187950;187951;187952;187953;187954;187955;187956;278329;278330;278331;278332;278333;405323;405324;405325;405326;405327;405328;405329;405330;405331	194191;194192;194193;194194;194195;194196;194197;194198;194199;194200;194201;288281;288282;288283;288284;288285;417446;417447;417448;417449;417450;417451;417452	194199;288285;417449			XP_026339263.1	KINH_HUMAN	P33176	2.6e-215	0.987	0.996	Kinesin-1 heavy chain OS=Homo sapiens OX=9606 GN=KIF5B PE=1 SV=1	Match	10624000	7469500		8437700	12219000			8113800	3848700	13230000	8156800	7826900
202	XP_026339264.1	XP_026339264.1	XP_026339264.1	prenylcysteine oxidase 1 [Ursus arctos]	PCYOX1	5	5	5	1	5	5	5	16.4	16.4	16.4	56.748	505	505	0.00071531	6.4273	265	7601;10734;12218;15246;17060	True;True;True;True;True	8065;11421;12990;16337;18273	191317;191318;191319;191320;278724;278725;278726;318280;318281;318282;391519;391520;391521;437776	197615;197616;197617;288663;288664;288665;329659;329660;403129;403130;403131;451110	197616;288665;329660;403131;451110			XP_026339264.1	PCYOX_HUMAN	Q9UHG3	0	0.883	0.962	Prenylcysteine oxidase 1 OS=Homo sapiens OX=9606 GN=PCYOX1 PE=1 SV=3	Match											14691000	12889000
203	XP_026339304.1	XP_026339304.1	XP_026339304.1	ras-related protein Rab-18 [Ursus arctos]	RAB18	3	3	3	1	3	3	3	18.9	18.9	18.9	23.006	206	206	0.0007593	7.6457	266	5691;8172;8308	True;True;True	6037;8674;8826	143875;143876;143877;143878;143879;143880;143881;143882;143883;143884;143885;206611;206612;206613;206614;206615;206616;206617;206618;206619;206620;206621;206622;206623;206624;210449;210450;210451;210452;210453;210454;210455;210456;210457;210458;210459	148553;148554;148555;148556;148557;148558;148559;148560;148561;148562;213107;213108;213109;213110;213111;213112;213113;213114;213115;213116;213117;213118;213119;216908;216909;216910;216911;216912;216913;216914;216915	148556;213107;216909			XP_026339304.1	RAB18_HUMAN	Q9NP72	4e-85	0.981	0.995	Ras-related protein Rab-18 OS=Homo sapiens OX=9606 GN=RAB18 PE=1 SV=1	Match	20816000		36431000	20999000	15365000	22264000	24069000	34725000	38463000		32396000	34249000
204	XP_026339380.1	XP_026339380.1	XP_026339380.1	armadillo repeat-containing X-linked protein 3 [Ursus arctos]	ARMCX3	2	2	2	1	2	2	2	9.8	9.8	9.8	42.617	379	379	0.0019072	4.4152	268	10960;11058	True;True	11653;11754	284894;286858;286859;286860;286861	294719;296654;296655;296656;296657	294719;296657			XP_026339380.1	ARMX3_HUMAN	Q9UH62	4.1e-179	0.966	0.997	Armadillo repeat-containing X-linked protein 3 OS=Homo sapiens OX=9606 GN=ARMCX3 PE=1 SV=1	Match							10920000			9634500		5671700
205	XP_026339398.1	XP_026339398.1	XP_026339398.1	poly(rC)-binding protein 1 [Ursus arctos]	PCBP1	11	11	9	1	11	11	9	53.9	53.9	45.2	37.497	356	356	0	41.341	269	819;4481;7034;7624;8185;8484;12093;14295;14615;14765;18851	True;True;True;True;True;True;True;True;True;True;True	874;4760;7458;8090;8690;9022;12860;15342;15673;15830;20193	22011;22012;22013;22014;22015;22016;22017;22018;22019;22020;22021;22022;22023;22024;22025;22026;22027;22028;22029;22030;22031;112487;112488;112489;112490;112491;112492;112493;112494;112495;112496;112497;112498;112499;112500;112501;112502;112503;112504;175874;191908;191909;191910;191911;191912;191913;191914;191915;191916;207136;207137;207138;207139;207140;207141;207142;207143;207144;207145;207146;…	22637;22638;22639;22640;22641;22642;22643;22644;22645;22646;22647;22648;22649;22650;22651;22652;22653;22654;22655;22656;115493;115494;115495;115496;115497;115498;115499;115500;115501;115502;115503;115504;115505;115506;115507;115508;115509;181900;198200;198201;198202;198203;198204;198205;198206;198207;198208;213643;213644;213645;213646;213647;213648;213649;213650;213651;213652;213653;213654;213655…	22642;115504;181900;198201;213656;221392;327342;381989;388186;391417;506222			XP_026339398.1	PCBP1_HUMAN	Q15365	1.9e-170	1	1	Poly(rC)-binding protein 1 OS=Homo sapiens OX=9606 GN=PCBP1 PE=1 SV=2	Match	170670000	135440000	199170000	125890000	149970000	120400000	139870000	136580000	162730000	100700000	114420000	150510000
206	XP_026339422.2	XP_026339422.2;XP_057166317.1	XP_026339422.2;XP_057166317.1	tryptophan--tRNA ligase, mitochondrial isoform X1 [Ursus arctos]; tryptophan--tRNA ligase, mitochondrial isoform X2 [Ursus arctos]	WARS2	2;1	2;1	2;1	2	2	2	2	13.1	13.1	13.1	40.114	360	360;266	0.0007215	6.6068	270	7152;18171	True;True	7576;19470	178852;178853;178854;178855;178856;178857;178858;178859;178860;178861;178862;178863;178864;178865;178866;178867;178868;178869;178870;178871;178872;178873;469644	184881;184882;184883;184884;184885;184886;184887;184888;184889;184890;184891;184892;184893;184894;184895;184896;184897;184898;184899;184900;184901;485378	184886;485378			XP_026339422.2	SYWM_HUMAN	Q9UGM6	1.7e-159	0.853	0.936	Tryptophan--tRNA ligase, mitochondrial OS=Homo sapiens OX=9606 GN=WARS2 PE=1 SV=1	Match	2759600	6220500	4323100	4391100	5365000	5510200	3176700	4636500	3128400	2977700		3211500
207	XP_026339454.1	XP_026339454.1;XP_044234547.1;XP_057166328.1	XP_026339454.1;XP_044234547.1;XP_057166328.1	sodium/potassium-transporting ATPase subunit alpha-1 isoform X3 [Ursus arctos]; sodium/potassium-transporting ATPase subunit alpha-1 isoform X2 [Ursus arctos]; sodium/potassium-transporting ATPase subunit alpha-1 isoform X1 [Ursus arctos]	ATP1A1	11;11;11	3;3;3	2;2;2	3	11	3	2	17.1	4.9	3.8	112.78	1021	1021;1021;1045	0.0007728	8.0891	271	1682;2434;4370;6869;10654;11184;13314;14120;14293;17949;18460	True;False;True;False;False;False;True;False;False;False;False	1792;2572;4643;7286;11336;11896;14298;15157;15340;19236;19773	43352;43353;60982;60983;60984;60985;60986;60987;60988;60989;60990;60991;60992;60993;60994;60995;60996;60997;60998;60999;109969;109970;109971;109972;109973;109974;109975;109976;109977;109978;171665;171666;171667;171668;171669;171670;276087;276088;276089;276090;276091;276092;276093;276094;276095;276096;291436;291437;291438;291439;291440;291441;291442;291443;291444;291445;291446;348426;348427;365568…	43940;43941;61577;61578;61579;61580;61581;61582;61583;61584;61585;61586;61587;61588;61589;61590;61591;61592;61593;61594;61595;61596;112857;112858;112859;112860;112861;112862;112863;112864;112865;177370;177371;177372;177373;177374;285955;285956;285957;285958;285959;285960;302117;302118;302119;302120;302121;302122;302123;302124;359835;359836;377125;377126;377127;377128;377129;377130;377131;377132;3…	43940;61594;112860;177371;285958;302117;359835;377125;381946;478171;493343			XP_026339454.1	AT1A1_HUMAN	P05023	0	0.983	0.997	Sodium/potassium-transporting ATPase subunit alpha-1 OS=Homo sapiens OX=9606 GN=ATP1A1 PE=1 SV=1	Match		7815200			13537000	14526000				11012000	7757200
208	XP_026339520.1	XP_026339520.1	XP_026339520.1	monocarboxylate transporter 1 [Ursus arctos]	LOC113244413	8	8	8	1	8	8	8	16.5	16.5	16.5	53.702	498	498	0	21.212	273	3402;3403;4709;5127;5428;5697;14668;15612	True;True;True;True;True;True;True;True	3613;3614;4995;5440;5758;6043;15729;16725	88325;88326;88327;88328;117013;117014;117015;117016;117017;117018;117019;130676;130677;130678;130679;130680;130681;130682;130683;130684;130685;130686;130687;130688;130689;130690;130691;130692;130693;130694;130695;130696;130697;130698;130699;130700;130701;130702;130703;130704;130705;130706;130707;130708;130709;137866;137867;137868;137869;137870;137871;137872;137873;137874;137875;137876;137877;1378…	90679;90680;119873;119874;119875;119876;119877;135082;135083;135084;135085;135086;135087;135088;135089;135090;135091;135092;135093;135094;135095;135096;135097;135098;135099;135100;135101;135102;135103;135104;135105;135106;135107;135108;135109;135110;135111;135112;135113;135114;142574;142575;142576;142577;142578;142579;142580;142581;142582;142583;142584;142585;142586;142587;142588;142589;142590;14…	90679;90680;119877;135082;142586;148625;389452;413309			XP_026339520.1	MOT1_HUMAN	P53985	4.9e-173	0.892	0.964	Monocarboxylate transporter 1 OS=Homo sapiens OX=9606 GN=SLC16A1 PE=1 SV=3	Match	34116000	41907000	34398000	35352000	55667000	49937000	49133000	33850000	39032000	42834000	46606000	47793000
209	XP_026339537.1	XP_026339537.1	XP_026339537.1	F-actin-capping protein subunit alpha-1 [Ursus arctos]	CAPZA1	5	4	4	1	5	4	4	28.7	25.2	25.2	32.987	286	286	0	14.03	274	3675;5097;5478;10961;16855	True;True;True;False;True	3907;5408;5812;11654;18055	94758;129829;129830;129831;129832;129833;129834;129835;129836;129837;129838;129839;129840;129841;129842;129843;129844;129845;129846;129847;129848;129849;129850;129851;129852;129853;129854;139055;139056;139057;139058;139059;139060;139061;139062;139063;139064;139065;139066;139067;139068;284895;284896;284897;284898;284899;284900;284901;284902;284903;284904;284905;284906;284907;284908;284909;284910;2…	97440;134227;134228;134229;134230;134231;134232;134233;134234;134235;134236;134237;134238;134239;134240;134241;134242;134243;134244;134245;134246;134247;134248;134249;134250;134251;134252;134253;143768;143769;143770;143771;143772;143773;143774;143775;143776;143777;143778;143779;143780;143781;294720;294721;294722;294723;294724;294725;294726;294727;294728;294729;294730;294731;294732;294733;294734;2…	97440;134249;143778;294738;442849			XP_026339537.1	CAZA1_HUMAN	P52907	6.8e-162	0.979	1	F-actin-capping protein subunit alpha-1 OS=Homo sapiens OX=9606 GN=CAPZA1 PE=1 SV=3	Match	57307000	41356000	63247000	36461000	44718000	50804000	48117000	48836000		37569000	40844000	45357000
210	XP_026339543.1	XP_026339543.1;XP_057166361.1	XP_026339543.1;XP_057166361.1;XP_048076178.1	ras-related protein Rap-1A isoform X1 [Ursus arctos]; ras-related protein Rap-1A isoform X2 [Ursus arctos]	RAP1A	7;5;3	7;5;3	1;1;1	3	7	7	1	39.1	39.1	8.2	20.987	184	184;180;133	0	22.501	275	4343;8512;12089;15184;18529;20035;20036	True;True;True;True;True;True;True	4616;9054;12856;16271;19845;21448;21449	109571;109572;109573;109574;215517;215518;215519;215520;215521;215522;215523;215524;215525;215526;215527;215528;215529;215530;215531;215532;215533;215534;215535;215536;215537;215538;215539;215540;215541;215542;215543;215544;215545;215546;215547;215548;215549;215550;215551;215552;215553;215554;215555;215556;215557;215558;215559;315850;315851;315852;315853;315854;315855;315856;315857;315858;315859;…	112491;112492;112493;112494;222036;222037;222038;222039;222040;222041;222042;222043;222044;222045;222046;222047;222048;222049;222050;222051;222052;222053;222054;222055;222056;222057;222058;222059;222060;222061;222062;222063;222064;222065;222066;222067;222068;222069;222070;222071;222072;222073;222074;327301;327302;327303;327304;327305;327306;327307;327308;327309;327310;327311;327312;327313;327314;…	112491;222037;327309;401938;497628;541394;541395			XP_026339543.1	RAP1A_HUMAN	P62834	2.8e-75	1	1	Ras-related protein Rap-1A OS=Homo sapiens OX=9606 GN=RAP1A PE=1 SV=1	Match	31681000		50863000	27505000	29773000	39320000	44838000	33663000	39528000			41697000
211	XP_026339551.2	XP_026339551.2	XP_026339551.2	methylosome protein 50 [Ursus arctos]	WDR77	3	3	3	1	3	3	3	21.9	21.9	21.9	36.931	342	342	0.002052	5.5198	276	2180;19659;20068	True;True;True	2306;21047;21482	54530;54531;54532;54533;54534;54535;54536;54537;54538;54539;54540;54541;512998;512999;513000;513001;513002;513003;513004;523732;523733;523734	55109;55110;55111;55112;55113;55114;55115;55116;55117;55118;55119;55120;530426;530427;530428;530429;530430;530431;530432;542298;542299	55113;530430;542298			XP_026339551.2	MEP50_HUMAN	Q9BQA1	3e-112	0.918	0.988	Methylosome protein WDR77 OS=Homo sapiens OX=9606 GN=WDR77 PE=1 SV=1	Match		18660000	26806000	18342000		18041000	28143000	36049000	29787000	32315000		28337000
212	XP_026339552.1	XP_026339552.1	XP_026339552.1	ATP synthase F(0) complex subunit B1, mitochondrial [Ursus arctos]	ATP5PB	18	18	18	1	18	18	18	55.9	55.9	55.9	28.671	256	256	0	323.31	277	3903;4337;7523;7524;7548;7636;9712;10068;10455;13336;13469;14408;14923;16028;16029;16799;20142;20143	True;True;True;True;True;True;True;True;True;True;True;True;True;True;True;True;True;True	4145;4610;7986;7987;8012;8103;10331;10718;10719;10720;11125;14322;14323;14466;15458;15995;17176;17177;17997;21561;21562	99015;99016;99017;99018;99019;99020;99021;99022;99023;99024;99025;99026;99027;99028;99029;99030;99031;99032;99033;99034;99035;99036;99037;99038;109477;109478;109479;109480;109481;109482;109483;109484;109485;109486;109487;109488;109489;109490;109491;109492;109493;109494;109495;109496;109497;109498;109499;109500;109501;109502;109503;109504;109505;109506;189167;189168;189169;189170;189171;189172;189…	101498;101499;101500;101501;101502;101503;101504;101505;101506;101507;101508;101509;101510;101511;101512;101513;101514;101515;101516;101517;101518;101519;101520;101521;101522;101523;112381;112382;112383;112384;112385;112386;112387;112388;112389;112390;112391;112392;112393;112394;112395;112396;112397;112398;112399;112400;112401;112402;112403;112404;112405;112406;112407;112408;195464;195465;195466;…	101518;112396;195491;195527;196167;198478;253542;268186;278389;360864;363846;383783;396225;422971;422984;441281;543636;543645	163;164;165	176;206;207	XP_026339552.1	AT5F1_HUMAN	P24539	3.8e-97	0.863	0.965	ATP synthase F(0) complex subunit B1, mitochondrial OS=Homo sapiens OX=9606 GN=ATP5PB PE=1 SV=2	Match	1112700000	1093800000	1536699999.9999998	1445800000	1620199999.9999998	1402600000	1106500000	993350000	1025199999.9999999	825220000	838020000	1093400000
213	XP_044234681.1	XP_044234681.1;XP_026339578.1;XP_044234680.1;XP_044234679.1	XP_044234681.1;XP_026339578.1;XP_044234680.1;XP_044234679.1;XP_057174212.1	fructosamine-3-kinase isoform X6 [Ursus arctos]; fructosamine-3-kinase isoform X3 [Ursus arctos]; fructosamine-3-kinase isoform X2 [Ursus arctos]; fructosamine-3-kinase isoform X1 [Ursus arctos]	FN3K	3;3;3;3;1	3;3;3;3;1	3;3;3;3;1	5	3	3	3	17.6	17.6	17.6	31.651	279	279;309;323;329;404	0.0052972	3.3693	278	380;10984;18404	True;True;True	405;11677;19712	10556;285315;474825;474826	11143;295128;490542;490543	11143;295128;490542			XP_044234681.1	FN3K_HUMAN	Q9H479	2.3e-109	0.864	0.91	Fructosamine-3-kinase OS=Homo sapiens OX=9606 GN=FN3K PE=1 SV=1	Match			32722000
214	XP_026339582.2	XP_026339582.2	XP_026339582.2	ketosamine-3-kinase [Ursus arctos]	FN3KRP	3	3	3	1	3	3	3	13.6	13.6	13.6	34.333	309	309	0.0018762	4.1897	279	4184;10518;18584	True;True;True	4438;11193;19904	106048;106049;106050;106051;106052;106053;106054;106055;272434;272435;482481;482482;482483	108937;108938;108939;108940;108941;108942;108943;282139;498827;498828	108938;282139;498828			XP_026339582.2	KT3K_HUMAN	Q9HA64	2.9e-151	0.877	0.958	Ketosamine-3-kinase OS=Homo sapiens OX=9606 GN=FN3KRP PE=1 SV=2	Match					12823000		23994000	23677000
215	XP_057173663.1	XP_057173663.1;XP_057173662.1;XP_026339615.2	XP_057173663.1;XP_057173662.1;XP_026339615.2	monocarboxylate transporter 4 isoform X3 [Ursus arctos]; monocarboxylate transporter 4 isoform X2 [Ursus arctos]; monocarboxylate transporter 4 isoform X1 [Ursus arctos]	SLC16A3	2;2;2	2;2;2	2;2;2	3	2	2	2	5.1	5.1	5.1	44.413	412	412;424;460	0.0041518	3.4681	280	5989;10820	True;True	6351;11512	148857;148858;148859;148860;148861;148862;148863;148864;280963;280964;280965;280966;280967;280968	153413;153414;153415;153416;153417;153418;153419;290850;290851;290852;290853	153416;290851			XP_057173663.1	MOT4_HUMAN	O15427	8.2e-119	0.792	0.863	Monocarboxylate transporter 4 OS=Homo sapiens OX=9606 GN=SLC16A3 PE=1 SV=1	Match	10927000			17440000	16225000	12236000				16907000
216	XP_026339634.2	XP_026339634.2	XP_026339634.2	fatty acid synthase [Ursus arctos]	FASN	100	100	100	1	100	100	100	59.2	59.2	59.2	273.3	2518	2518	0	323.31	281	41;57;140;245;1057;1395;1484;1514;1631;1961;2023;2024;2098;2157;2496;2851;2869;2876;2888;2901;3048;3126;3415;3711;3795;4347;4578;4828;4852;5326;5732;5766;5892;6108;6276;6356;6457;6563;6564;6572;6798;6850;6986;7033;7071;7139;7391;7423;7508;8733;8894;8901;9141;10570;10946;11215;11269;11538;11630;11654;12286;12308;12796;12814;13589;13630;13918;13926;13927;14147;14599;14759;14837;14913;15024;15053;15…	True;True;True;True;True;True;True;True;True;True;True;True;True;True;True;True;True;True;True;True;True;True;True;True;True;True;True;True;True;True;True;True;True;True;True;True;True;True;True;True;True;True;True;True;True;True;True;True;True;True;True;True;True;True;True;True;True;True;True;True;True;True;True;True;True;True;True;True;True;True;True;True;True;True;True;True;True;True;True;True…	41;57;150;260;1124;1125;1491;1584;1615;1740;2078;2142;2143;2219;2220;2282;2636;3024;3043;3050;3063;3077;3238;3320;3629;3944;4034;4620;4858;5120;5149;5650;6080;6117;6249;6474;6657;6741;6851;6963;6964;6972;7214;7267;7407;7457;7495;7563;7840;7878;7969;9288;9459;9466;9720;11247;11639;11931;11988;11989;12271;12365;12390;13078;13107;13738;13757;13758;14592;14638;14940;14948;14949;15184;15657;15824;1590…	762;1084;3686;3687;3688;3689;3690;3691;3692;3693;3694;3695;3696;3697;3698;6691;6692;6693;6694;28113;28114;28115;28116;28117;28118;28119;28120;36198;36199;36200;38173;38174;38175;38176;38177;38826;38827;42147;42148;42149;42150;42151;42152;49146;49147;49148;49149;50787;50788;52150;52151;52152;52153;52154;52155;52156;52157;52158;52159;52160;52161;52162;52163;52164;52165;53740;53741;53742;53743;53744…	724;1033;3695;3696;3697;3698;3699;3700;3701;3702;3703;3704;3705;3706;3707;6820;6821;28767;28768;28769;28770;36806;36807;36808;38692;38693;38694;38695;39328;39329;42623;42624;42625;42626;42627;49613;49614;51332;51333;51334;52645;52646;52647;52648;52649;52650;52651;52652;52653;52654;52655;52656;54311;54312;54313;54314;54315;54316;54317;54318;54319;62725;62726;75219;75220;75221;75222;75223;75224;752…	724;1033;3704;6820;28769;36808;38694;39328;42627;49613;51333;51334;52652;54317;62725;75224;75563;75622;75877;76230;80342;83224;90900;97958;99724;112538;117340;122347;123262;140381;149153;149659;151723;155933;161694;163710;167183;169196;169203;169286;176045;176942;179968;181898;183038;184420;191389;192863;194954;226785;230601;230659;237413;283630;294326;302964;304198;311309;313948;314580;331374;33…	166;167;168;169;170;171;172;173;174;175;176	32;329;453;502;683;911;1041;1044;1248;1273;1879	XP_026339634.2	FAS_HUMAN	P49327	0	0.815	0.938	Fatty acid synthase OS=Homo sapiens OX=9606 GN=FASN PE=1 SV=3	Match	1771700		845810	6205200	5638000	1774699999.9999998			370980	6519800		555040
217	XP_026339638.2	XP_026339638.2;XP_026339636.2;XP_057173913.1;XP_026339635.2;XP_057173912.1;XP_057173910.1;XP_048067629.2;XP_026339637.2;XP_044234629.2	XP_026339638.2;XP_026339636.2;XP_057173913.1;XP_026339635.2;XP_057173912.1;XP_057173910.1;XP_048067629.2;XP_026339637.2;XP_044234629.2	COP9 signalosome complex subunit 1 isoform X8 [Ursus arctos]; COP9 signalosome complex subunit 1 isoform X6 [Ursus arctos]; COP9 signalosome complex subunit 1 isoform X4 [Ursus arctos]; COP9 signalosome complex subunit 1 isoform X3 [Ursus arctos]; COP9 si	GPS1	5;5;5;5;5;5;4;4;4	5;5;5;5;5;5;4;4;4	5;5;5;5;5;5;4;4;4	9	5	5	5	14.2	14.2	14.2	53.438	471	471;487;526;527;542;582;470;486;526	0.002079	5.8061	282	448;968;3050;10295;12496	True;True;True;True;True	476;1027;3240;10960;13351	12089;12090;12091;12092;12093;25330;78835;78836;78837;78838;78839;265104;265105;265106;265107;265108;265109;265110;265111;265112;265113;265114;265115;265116;265117;265118;265119;265120;265121;265122;265123;265124;265125;265126;265127;265128;265129;326365;326366;326367;326368;326369;326370;326371	12666;12667;12668;12669;12670;25941;80368;80369;80370;274088;274089;274090;274091;274092;274093;274094;274095;274096;274097;274098;274099;274100;274101;274102;274103;274104;274105;274106;274107;274108;274109;274110;274111;337866;337867;337868;337869;337870;337871;337872	12670;25941;80369;274102;337869			XP_026339638.2	CSN1_HUMAN	Q13098	0	0.966	0.987	COP9 signalosome complex subunit 1 OS=Homo sapiens OX=9606 GN=GPS1 PE=1 SV=4	Match		12037000	29081000	24097000	17796000	19876000	26446000		27172000	25588000	23407000	22162000
218	XP_026339643.2	XP_026339643.2	XP_026339643.2	L-xylulose reductase [Ursus arctos]	DCXR	7	7	7	1	7	7	7	34.8	34.8	34.8	25.662	244	244	0	21.1	283	1067;1109;1699;5680;6821;12327;17289	True;True;True;True;True;True;True	1136;1180;1809;6026;7237;13136;18516	28341;29116;29117;29118;29119;29120;29121;29122;29123;29124;29125;29126;29127;29128;29129;29130;29131;29132;29133;29134;29135;29136;29137;29138;29139;29140;29141;29142;29143;29144;29145;29146;29147;43668;43669;43670;43671;43672;43673;43674;43675;43676;43677;43678;43679;43680;43681;43682;43683;43684;43685;43686;43687;43688;43689;43690;43691;43692;43693;43694;43695;43696;43697;43698;43699;43700;437…	28987;29764;29765;29766;29767;29768;29769;29770;29771;29772;29773;29774;29775;29776;29777;29778;29779;29780;29781;29782;29783;29784;29785;29786;29787;29788;29789;29790;29791;29792;29793;29794;29795;44231;44232;44233;44234;44235;44236;44237;44238;44239;44240;44241;44242;44243;44244;44245;44246;44247;44248;44249;44250;44251;44252;44253;44254;44255;44256;44257;44258;44259;44260;44261;44262;44263;442…	28987;29779;44263;148438;176398;333160;456139			XP_026339643.2	DCXR_HUMAN	Q7Z4W1	2.7e-94	0.864	0.975	L-xylulose reductase OS=Homo sapiens OX=9606 GN=DCXR PE=1 SV=2	Match	59662000	66444000	87521000	46739000	84811000	85098000	74888000	108830000	138190000	45883000	69167000	99556000
219	XP_026339664.1	XP_026339664.1	XP_026339664.1	rho GDP-dissociation inhibitor 1 [Ursus arctos]	ARHGDIA	6	6	6	1	6	6	6	42.2	42.2	42.2	23.393	204	204	0	68.678	285	375;7722;11834;15574;16570;19476	True;True;True;True;True;True	400;8192;12584;16687;17755;20851	10402;10403;10404;10405;10406;10407;10408;10409;10410;10411;10412;10413;10414;10415;10416;10417;10418;10419;10420;10421;10422;10423;10424;10425;10426;10427;10428;10429;10430;10431;10432;10433;10434;10435;10436;194219;194220;194221;194222;194223;194224;194225;194226;194227;194228;194229;194230;194231;194232;194233;194234;194235;194236;194237;194238;194239;194240;309038;309039;309040;309041;309042;…	10988;10989;10990;10991;10992;10993;10994;10995;10996;10997;10998;10999;11000;11001;11002;11003;11004;11005;11006;11007;11008;11009;11010;11011;11012;11013;11014;11015;11016;11017;11018;11019;11020;11021;11022;200566;200567;200568;200569;200570;200571;200572;200573;200574;200575;200576;200577;200578;200579;200580;200581;200582;200583;200584;200585;320519;320520;320521;320522;320523;320524;320525;…	10997;200567;320525;412422;435608;521509			XP_026339664.1	GDIR1_HUMAN	P52565	5e-93	0.971	0.995	Rho GDP-dissociation inhibitor 1 OS=Homo sapiens OX=9606 GN=ARHGDIA PE=1 SV=3	Match	155420000	177390000	212990000	117390000	141000000	148550000	186250000	200710000	240600000	101410000	173130000	195660000
220	XP_026339665.1	XP_026339665.1	XP_026339665.1	protein disulfide-isomerase [Ursus arctos]	P4HB	20	20	20	1	20	20	20	43.1	43.1	43.1	57.344	510	510	0	123.74	286	2482;3335;6465;7360;8266;8267;8277;10398;10721;12289;13010;13011;13334;14277;15072;16767;16813;17877;18373;20442	True;True;True;True;True;True;True;True;True;True;True;True;True;True;True;True;True;True;True;True	2621;3543;6860;7804;8781;8782;8793;11068;11408;13081;13968;13969;14320;15323;16149;17959;18011;19157;19681;21873	61912;86647;86648;86649;86650;86651;86652;86653;86654;86655;86656;86657;86658;86659;86660;86661;86662;86663;86664;86665;86666;86667;86668;86669;86670;86671;86672;161670;161671;161672;161673;161674;161675;161676;161677;161678;161679;161680;161681;161682;161683;161684;161685;184051;184052;184053;184054;184055;184056;184057;184058;184059;184060;184061;209515;209516;209517;209518;209519;209520;209521…	62483;88857;88858;88859;88860;88861;88862;88863;88864;88865;88866;88867;88868;88869;88870;88871;88872;88873;88874;88875;88876;88877;88878;88879;88880;88881;167260;167261;167262;167263;167264;167265;167266;167267;167268;167269;167270;167271;167272;167273;189982;189983;189984;189985;189986;189987;189988;189989;189990;189991;215991;215992;215993;215994;215995;215996;215997;215998;215999;216000;21600…	62483;88870;167261;189987;216007;216027;216184;277174;288339;331455;351826;351827;360780;381724;399305;440509;441474;476054;489993;550621			XP_026339665.1	PDIA1_HUMAN	P07237	6.5e-206	0.941	0.98	Protein disulfide-isomerase OS=Homo sapiens OX=9606 GN=P4HB PE=1 SV=3	Match	58279000	59182000	106010000	53925000	54810000	81356000	79395000	76058000	80707000	69277000	82059000	73720000
221	XP_026339666.1	XP_026339666.1	XP_026339666.1	protein phosphatase 1 regulatory subunit 27 [Ursus arctos]	PPP1R27	4	4	4	1	4	4	4	36.4	36.4	36.4	17.417	154	154	0.00071891	6.5447	287	3317;5324;14297;20320	True;True;True;True	3524;5648;15344;21746	86308;86309;86310;86311;86312;135603;135604;135605;135606;135607;135608;135609;135610;135611;135612;135613;135614;135615;135616;135617;135618;135619;135620;135621;135622;135623;135624;135625;135626;135627;135628;135629;135630;135631;135632;135633;370134;528878;528879;528880;528881	88540;88541;88542;140292;140293;140294;140295;140296;140297;140298;140299;140300;140301;140302;140303;140304;140305;140306;140307;140308;140309;140310;140311;140312;140313;140314;140315;140316;140317;140318;140319;140320;140321;140322;382032;548279;548280	88541;140319;382032;548280			XP_026339666.1	PPR27_HUMAN	Q86WC6	1.2e-45	0.922	0.987	Protein phosphatase 1 regulatory subunit 27 OS=Homo sapiens OX=9606 GN=PPP1R27 PE=1 SV=1	Match	40741000	49110000	51102000	40994000	34409000	31593000	33264000	24033000	31535000	17836000	23893000	28341000
222	XP_026339673.1	XP_026339673.1;XP_044234606.1	XP_026339673.1;XP_044234606.1	mitochondrial dicarboxylate carrier isoform X1 [Ursus arctos]; mitochondrial dicarboxylate carrier isoform X2 [Ursus arctos]	SLC25A10	3;2	3;2	3;2	2	3	3	3	11.8	11.8	11.8	31.308	287	287;244	0.0019493	4.7242	288	6416;6442;18360	True;True;True	6803;6831;19666	160415;161099;473786;473787;473788;473789;473790;473791	165995;166712;489515;489516;489517;489518;489519;489520	165995;166712;489518			XP_026339673.1	DIC_HUMAN	Q9UBX3	1.1e-117	0.906	0.979	Mitochondrial dicarboxylate carrier OS=Homo sapiens OX=9606 GN=SLC25A10 PE=1 SV=2	Match			2411600		3595200	30510000
223	XP_026339677.1	XP_026339677.1;XP_057173896.1	XP_026339677.1;XP_057173896.1	39S ribosomal protein L12, mitochondrial isoform X2 [Ursus arctos]; 39S ribosomal protein L12, mitochondrial isoform X1 [Ursus arctos]	MRPL12	2;1	2;1	2;1	2	2	2	2	11.6	11.6	11.6	21.54	199	199;242	0.0030266	3.7572	290	9466;13681	True;True	10064;14694	239737;356951;356952;356953;356954;356955;356956;356957;356958;356959;356960;356961;356962;356963;356964;356965;356966;356967;356968;356969;356970	246221;368655;368656;368657;368658;368659;368660;368661;368662;368663;368664;368665;368666;368667;368668;368669;368670;368671;368672;368673;368674	246221;368665			XP_026339677.1	RM12_HUMAN	P52815	1.3e-57	0.849	0.935	Large ribosomal subunit protein bL12m OS=Homo sapiens OX=9606 GN=MRPL12 PE=1 SV=2	Match	36357000	42743000	35603000		51983000	49286000	19999000		18173000			20016000
224	XP_026339683.1	XP_026339683.1	XP_026339683.1	nuclear protein localization protein 4 homolog [Ursus arctos]	NPLOC4	2	2	2	1	2	2	2	7.7	7.7	7.7	67.818	608	608	0	15.65	291	8635;13938	True;True	9183;14961	218401;218402;218403;218404;218405;218406;218407;218408;218409;218410;218411;218412;361548;361549;361550	224860;224861;224862;224863;224864;224865;224866;224867;224868;224869;224870;224871;224872;373074;373075;373076	224868;373075			XP_026339683.1	NPL4_HUMAN	Q8TAT6	0	0.972	0.995	Nuclear protein localization protein 4 homolog OS=Homo sapiens OX=9606 GN=NPLOC4 PE=1 SV=3	Match				6899100	14039000	12229000		24425000			13108000	19149000
225	XP_026339692.1	XP_026339692.1;XP_057174269.1	XP_026339692.1;XP_057174269.1;XP_026354718.1	actin, cytoplasmic 2 isoform X2 [Ursus arctos]; actin, cytoplasmic 2 isoform X1 [Ursus arctos]	ACTG1	29;26;11	10;9;1	3;3;0	3	29	10	3	74.4	43.5	11.2	41.792	375	375;415;376	0	323.31	292	586;1680;1681;2017;2779;2780;2803;3073;3074;3562;3920;3921;3961;7022;7409;7410;8099;8100;9041;9194;9954;10016;12668;13991;14258;16356;16357;17460;17784	False;False;False;True;False;False;True;False;False;True;False;False;True;True;False;False;False;False;False;True;True;False;False;False;True;False;False;True;True	621;1790;1791;2134;2938;2939;2940;2941;2968;2969;3265;3266;3788;4163;4164;4165;4207;4208;7444;7858;7859;7860;7861;7862;7863;8599;8600;9614;9776;9777;10598;10599;10662;13572;13573;15022;15302;17527;17528;18703;18704;19058	15085;15086;15087;15088;15089;15090;15091;15092;15093;15094;15095;15096;15097;15098;15099;15100;15101;15102;15103;15104;15105;15106;15107;15108;15109;15110;15111;15112;15113;15114;15115;15116;15117;15118;15119;15120;15121;15122;15123;15124;15125;15126;15127;15128;15129;15130;15131;15132;15133;15134;15135;15136;15137;15138;15139;15140;15141;15142;15143;15144;15145;15146;15147;15148;15149;15150;151…					XP_026339692.1	ACTG_HUMAN	P63261	1.6e-187	1	1	Actin, cytoplasmic 2 OS=Homo sapiens OX=9606 GN=ACTG1 PE=1 SV=1	Match	1633999999.9999998	1668399999.9999998	2134899999.9999998	1314500000	1580099999.9999998	1498399999.9999998	2054499999.9999998	1912199999.9999998	1821899999.9999998	1201800000	2427400000	1775699999.9999998
226	XP_026339855.1	XP_026339855.1;XP_057165425.1;XP_057165427.1	XP_026339855.1;XP_057165425.1;XP_057165427.1	annexin A4 isoform X3 [Ursus arctos]; annexin A4 isoform X1 [Ursus arctos]; annexin A4 isoform X2 [Ursus arctos]	ANXA4	12;12;11	12;12;11	12;12;11	3	12	12	12	46.1	46.1	46.1	35.99	319	319;391;365	0	36.501	294	163;2265;2706;5226;5644;8503;13083;14184;15356;18513;18514;18800	True;True;True;True;True;True;True;True;True;True;True;True	174;2394;2860;5541;5989;9045;14048;15222;16455;19829;19830;20132	4396;4397;4398;4399;4400;56675;68175;68176;68177;68178;68179;68180;68181;68182;68183;68184;68185;68186;68187;68188;68189;68190;68191;68192;68193;133390;133391;133392;133393;133394;133395;133396;133397;143174;143175;143176;143177;143178;215410;215411;341736;341737;366998;366999;394044;394045;394046;394047;394048;394049;394050;394051;394052;394053;394054;394055;394056;394057;394058;394059;394060;39…	4474;4475;4476;57204;68830;68831;68832;68833;68834;68835;68836;68837;68838;68839;68840;68841;68842;68843;68844;68845;68846;138009;138010;138011;138012;138013;138014;147899;147900;147901;147902;221931;221932;353030;378608;378609;405591;405592;405593;405594;405595;405596;405597;405598;405599;405600;405601;405602;405603;405604;405605;405606;405607;405608;405609;405610;405611;405612;405613;497230;497…	4474;57204;68835;138009;147901;221932;353030;378608;405592;497268;497271;504778			XP_026339855.1	ANXA4_HUMAN	P09525	5.7e-175	0.953	0.991	Annexin A4 OS=Homo sapiens OX=9606 GN=ANXA4 PE=1 SV=4	Match	22548000	23023000	35904000	23034000	18644000	28437000	23313000	25681000	23583000	21088000	14306000	22026000
227	XP_026339914.1	XP_026339914.1;XP_044233478.1	XP_026339914.1;XP_044233478.1;XP_026363489.2	glutamine--fructose-6-phosphate aminotransferase [isomerizing] 1 isoform X2 [Ursus arctos]; glutamine--fructose-6-phosphate aminotransferase [isomerizing] 1 isoform X1 [Ursus arctos]	GFPT1	3;3;1	3;3;1	3;3;1	3	3	3	3	5.1	5.1	5.1	76.735	681	681;699;744	0.00071736	6.4989	295	7166;16266;18487	True;True;True	7591;17432;19803	179462;179463;416281;416282;416283;416284;416285;416286;416287;478176;478177;478178;478179	185525;185526;428243;428244;428245;428246;428247;428248;494025;494026;494027;494028	185526;428245;494025			XP_026339914.1	GFPT2_HUMAN	O94808	0	0.793	0.947	Glutamine--fructose-6-phosphate aminotransferase [isomerizing] 2 OS=Homo sapiens OX=9606 GN=GFPT2 PE=1 SV=3	Match	5019000						23979000	11528000	15367000	17579000	20133000	17242000
228	XP_026339922.1	XP_026339922.1	XP_026339922.1	galactokinase [Ursus arctos]	GALK1	3	3	3	1	3	3	3	11	11	11	42.076	392	392	0.0019802	4.9287	296	398;11133;16467	True;True;True	425;11840;17647	10874;10875;10876;10877;10878;10879;10880;10881;10882;10883;10884;289937;421006	11466;11467;11468;11469;11470;11471;11472;11473;11474;300640;433192	11474;300640;433192			XP_026339922.1	GALK1_HUMAN	P51570	4.2e-166	0.918	0.987	Galactokinase OS=Homo sapiens OX=9606 GN=GALK1 PE=1 SV=1	Match	3336300		5927900				8297300	7572000				4718300
229	XP_026339923.1	XP_026339923.1;XP_057160767.1	XP_026339923.1;XP_057160767.1	histone H3.3A [Ursus arctos]; uncharacterized protein LOC113249850 [Ursus arctos]	LOC113244625	3;2	1;0	1;0	2	3	1	1	33.8	23.5	23.5	15.328	136	136;278	0	55.467	297	3833;5360;16162	False;True;False	4074;5684;17321	97869;97870;136263;136264;136265;136266;136267;136268;136269;136270;136271;136272;136273;136274;136275;136276;136277;136278;136279;136280;136281;136282;136283;136284;136285;136286;136287;136288;136289;136290;136291;136292;136293;136294;136295;136296;136297;136298;136299;136300;136301;136302;136303;136304;136305;136306;136307;136308;136309;136310;136311;136312;136313;136314;136315;136316;136317;13…	100395;100396;140958;140959;140960;140961;140962;140963;140964;140965;140966;140967;140968;140969;140970;140971;140972;140973;140974;140975;140976;140977;140978;140979;140980;140981;140982;140983;140984;140985;140986;140987;140988;140989;140990;140991;140992;140993;140994;140995;140996;140997;140998;140999;141000;141001;141002;141003;141004;141005;141006;141007;141008;141009;141010;141011;141012;…	100395;140997;426314			XP_026339923.1	H33_HUMAN	P84243	1.3e-55	1	1	Histone H3.3 OS=Homo sapiens OX=9606 GN=H3-3A PE=1 SV=2	Match	41033000	96068000	227130000	144260000	167950000	197310000	264430000	175140000	67201000	195650000	123140000	96583000
230	XP_026339949.1	XP_026339949.1	XP_026339949.1	growth factor receptor-bound protein 2 [Ursus arctos]	GRB2	4	4	4	1	4	4	4	19.8	19.8	19.8	25.206	217	217	0.002	5.1207	298	4436;5000;5292;13708	True;True;True;True	4711;5305;5615;14722	111752;111753;111754;111755;111756;111757;111758;127434;127435;127436;127437;127438;127439;127440;127441;127442;127443;134990;134991;134992;134993;134994;134995;134996;134997;357618;357619;357620;357621;357622;357623	114744;114745;114746;114747;114748;114749;114750;131711;131712;131713;131714;131715;131716;131717;131718;131719;139716;139717;139718;139719;139720;139721;139722;369319;369320;369321;369322;369323;369324	114749;131717;139720;369320			XP_026339949.1	GRB2_HUMAN	P62993	1.1e-91	1	1	Growth factor receptor-bound protein 2 OS=Homo sapiens OX=9606 GN=GRB2 PE=1 SV=1	Match	34319000	32021000	42508000	29681000		26147000		34133000	47477000	26880000		33275000
231	XP_026339966.1	XP_026339966.1;XP_026348678.1;XP_057162858.1	XP_026339966.1;XP_026348678.1;XP_057162858.1	small ubiquitin-related modifier 2 [Ursus arctos]; small ubiquitin-related modifier 3 isoform X2 [Ursus arctos]; small ubiquitin-related modifier 3 isoform X1 [Ursus arctos]	SUMO2	2;1;1	2;1;1	2;1;1	3	2	2	2	23.2	23.2	23.2	10.871	95	95;99;114	0.0014015	6.0355	300	16623;17743	True;True	17810;19010	424605;424606;424607;424608;424609;456777;456778;456779;456780;456781;456782;456783;456784;456785;456786;456787;456788	437019;471427;471428;471429;471430;471431;471432;471433;471434;471435;471436;471437	437019;471427			XP_026339966.1	SUMO2_HUMAN	P61956	1.5e-45	1	1	Small ubiquitin-related modifier 2 OS=Homo sapiens OX=9606 GN=SUMO2 PE=1 SV=3	Match	100430000	82953000	63421000	48510000	54451000					67612000		35929000
232	XP_026339972.1	XP_026339972.1	XP_026339972.1	ATP synthase subunit d, mitochondrial [Ursus arctos]	ATP5PD	13	13	13	1	13	13	13	78.3	78.3	78.3	18.617	161	161	0	55.245	301	628;629;733;744;7802;8594;8595;9899;13125;15226;16337;20423;20567	True;True;True;True;True;True;True;True;True;True;True;True;True	670;671;779;791;8280;9141;9142;10541;14092;14093;16316;17507;21854;22015	16779;16780;16781;16782;16783;16784;16785;16786;16787;16788;16789;16790;16791;16792;16793;16794;19268;19269;19270;19485;19486;19487;19488;19489;19490;19491;19492;19493;19494;19495;19496;19497;19498;19499;19500;19501;19502;19503;19504;19505;19506;19507;19508;19509;19510;19511;19512;19513;19514;19515;19516;19517;19518;19519;19520;19521;19522;19523;19524;19525;19526;19527;19528;19529;19530;19531;195…	17474;17475;17476;17477;17478;17479;17480;17481;19865;20074;20075;20076;20077;20078;20079;20080;20081;20082;20083;20084;20085;20086;20087;20088;20089;20090;20091;20092;20093;20094;20095;20096;20097;20098;20099;20100;20101;20102;20103;20104;20105;20106;20107;20108;20109;20110;20111;20112;20113;20114;20115;20116;20117;20118;20119;20120;20121;20122;20123;20124;20125;20126;20127;20128;20129;20130;201…	17476;17478;19865;20116;203588;224045;224066;259437;353979;402687;429772;550442;554551	180	131	XP_026339972.1	ATP5H_HUMAN	O75947	1.3e-66	0.894	0.994	ATP synthase subunit d, mitochondrial OS=Homo sapiens OX=9606 GN=ATP5PD PE=1 SV=3	Match	1143400000	1554899999.9999998	1581899999.9999998	1271400000	1767899999.9999998	1311400000	1170400000	1080700000	993290000	927520000	536040000	1113000000
233	XP_026339977.1	XP_026339977.1	XP_026339977.1	peptidyl-tRNA hydrolase ICT1, mitochondrial [Ursus arctos]	MRPL58	2	2	2	1	2	2	2	11.7	11.7	11.7	23.718	206	206	0.0024287	3.8319	302	5039;18964	True;True	5347;20315	128647;128648;128649;128650;494038	133119;133120;510609	133119;510609			XP_026339977.1	ICT1_HUMAN	Q14197	3e-83	0.864	0.956	Large ribosomal subunit protein mL62 OS=Homo sapiens OX=9606 GN=MRPL58 PE=1 SV=1	Match	9834900				22809000	12088000
234	XP_026340058.1	XP_026340058.1;XP_026340059.1	XP_026340058.1;XP_026340059.1	programmed cell death protein 5 isoform X1 [Ursus arctos]; programmed cell death protein 5 isoform X2 [Ursus arctos]	PDCD5	6;5	6;5	6;5	2	6	6	6	56	56	56	14.243	125	125;114	0	19.956	303	366;1672;7138;11651;13493;19202	True;True;True;True;True;True	391;1782;7562;12386;14491;20562	10266;10267;10268;10269;10270;10271;10272;10273;10274;10275;10276;42829;42830;42831;42832;42833;42834;42835;42836;42837;42838;42839;42840;42841;42842;42843;42844;42845;42846;42847;42848;178408;178409;178410;178411;178412;178413;178414;178415;178416;178417;178418;178419;178420;178421;178422;303706;303707;303708;303709;303710;303711;303712;303713;303714;303715;303716;303717;303718;303719;303720;303…	10869;10870;10871;10872;10873;10874;10875;43268;43269;43270;43271;43272;43273;43274;43275;43276;43277;43278;43279;43280;43281;43282;43283;43284;43285;43286;184410;184411;184412;184413;184414;184415;184416;184417;184418;184419;314405;314406;314407;314408;314409;314410;314411;314412;314413;314414;314415;314416;314417;314418;314419;314420;314421;314422;314423;314424;364488;364489;364490;364491;36449…	10871;43280;184413;314418;364505;515422			XP_026340058.1	PDCD5_HUMAN	O14737	4.6e-44	0.936	0.984	Programmed cell death protein 5 OS=Homo sapiens OX=9606 GN=PDCD5 PE=1 SV=3	Match	79841000	83128000	73218000	63435000	54739000	83498000	32759000	70663000	54112000	18435000	17461000	58065000
235	XP_026340082.1	XP_026340082.1;XP_057170299.1;XP_057170300.1	XP_026340082.1;XP_057170299.1;XP_057170300.1	xaa-Pro dipeptidase isoform X1 [Ursus arctos]; xaa-Pro dipeptidase isoform X2 [Ursus arctos]; xaa-Pro dipeptidase isoform X3 [Ursus arctos]	PEPD	6;6;4	6;6;4	6;6;4	3	6	6	6	20.3	20.3	20.3	54.653	493	493;444;389	0	39.177	304	32;831;7263;8064;19015;19991	True;True;True;True;True;True	32;886;7698;8560;20367;21398	630;631;632;633;634;635;636;637;638;639;640;641;642;22294;22295;22296;22297;22298;22299;22300;22301;22302;22303;22304;22305;181840;204019;494780;494781;494782;494783;494784;494785;494786;494787;494788;494789;494790;494791;494792;494793;494794;494795;494796;494797;494798;494799;494800;521735;521736;521737;521738;521739;521740;521741;521742;521743;521744;521745;521746;521747;521748;521749;521750;52…	603;604;605;606;607;608;609;610;611;612;613;22922;22923;22924;22925;22926;22927;22928;22929;22930;22931;22932;22933;187828;210562;511308;511309;511310;511311;511312;511313;511314;511315;511316;511317;511318;511319;511320;511321;511322;511323;511324;511325;540312;540313;540314;540315;540316;540317;540318;540319;540320;540321;540322;540323;540324;540325;540326;540327;540328;540329;540330;540331	607;22922;187828;210562;511308;540320	181	407	XP_026340082.1	PEPD_HUMAN	P12955	0	0.933	0.99	Xaa-Pro dipeptidase OS=Homo sapiens OX=9606 GN=PEPD PE=1 SV=3	Match	29195000	22864000	27424000	26423000	21257000	41043000	23108000	16235000	10175000	27812000	22592000	21433000
236	XP_026340096.1	XP_026340096.1;CON__Q3ZBD7	XP_026340096.1;CON__Q3ZBD7	glucose-6-phosphate isomerase [Ursus arctos];	GPI	35;18	35;18	35;18	2	35	35	35	70.4	70.4	70.4	62.828	558	558;557	0	323.31	305	118;1713;3193;3634;3804;3805;3817;4694;4741;5398;7132;7840;7925;8320;8479;9371;10267;11841;12458;12459;13281;13282;13889;15888;15889;15910;16699;16700;16988;16989;17904;18131;18531;19662;19663	True;True;True;True;True;True;True;True;True;True;True;True;True;True;True;True;True;True;True;True;True;True;True;True;True;True;True;True;True;True;True;True;True;True;True	124;1823;3393;3865;3866;4043;4044;4057;4979;5030;5031;5727;7556;8324;8413;8839;8840;9017;9964;10930;12591;12592;13303;13304;13305;14254;14255;14256;14257;14909;14910;17028;17029;17030;17053;17886;17887;18197;18198;19186;19429;19847;21050;21051	2944;2945;2946;2947;2948;2949;2950;2951;2952;2953;2954;2955;2956;2957;2958;2959;2960;2961;2962;2963;2964;2965;2966;2967;2968;2969;2970;2971;2972;2973;2974;2975;2976;2977;2978;44044;44045;44046;44047;44048;44049;44050;44051;44052;44053;44054;44055;44056;44057;44058;44059;44060;44061;44062;44063;44064;44065;44066;44067;44068;44069;44070;44071;44072;44073;44074;44075;44076;83277;83278;83279;83280;83…	2960;2961;2962;2963;2964;2965;2966;2967;2968;2969;2970;2971;2972;2973;2974;2975;2976;2977;2978;2979;2980;2981;2982;2983;2984;2985;2986;2987;2988;2989;2990;2991;2992;2993;2994;2995;44602;44603;44604;44605;44606;44607;44608;44609;44610;44611;44612;44613;44614;44615;44616;44617;44618;44619;44620;44621;44622;44623;44624;44625;44626;44627;44628;44629;44630;44631;44632;44633;44634;44635;85508;85509;855…	2976;44632;85516;96398;99821;99843;100071;119499;120551;141875;184279;204684;206517;217304;221349;243788;273545;320951;336896;336969;358991;359070;372278;420004;420139;420662;438873;438923;449475;449516;476686;484395;497647;530494;530515	182;183;184;185;186;187;188;189;190	65;67;119;166;263;357;401;437;493	XP_026340096.1	G6PI_HUMAN	P06744	0	0.925	0.982	Glucose-6-phosphate isomerase OS=Homo sapiens OX=9606 GN=GPI PE=1 SV=4	Match	2373600000	2113399999.9999998	3952899999.9999995	2665300000	2524900000	1986899999.9999998	2940299999.9999995	2800500000	2890800000	2437500000	2857400000	2734800000
237	XP_057165372.1	XP_057165372.1;XP_026340098.1;XP_048078405.1	XP_057165372.1;XP_026340098.1;XP_048078405.1;XP_026361895.1	calcineurin subunit B type 1 isoform X3 [Ursus arctos]; calcineurin subunit B type 1 isoform X2 [Ursus arctos]; calcineurin subunit B type 1 isoform X1 [Ursus arctos]	PPP3R1	5;5;5;1	5;5;5;1	5;5;5;1	4	5	5	5	40.6	40.6	40.6	18.208	160	160;170;175;170	0.0020633	5.6136	306	2476;3122;3639;8727;16887	True;True;True;True;True	2615;3316;3871;9282;18091	61874;61875;61876;81255;81256;81257;81258;81259;81260;81261;81262;93883;220268;220269;220270;220271;431268	62454;83185;83186;83187;83188;83189;83190;83191;96467;226654;226655;226656;443698	62454;83188;96467;226656;443698			XP_057165372.1	CANB1_HUMAN	P63098	2e-60	1	1	Calcineurin subunit B type 1 OS=Homo sapiens OX=9606 GN=PPP3R1 PE=1 SV=2	Match							23159000		15113000
238	XP_026340108.1	XP_026340108.1	XP_026340108.1	glyceraldehyde-3-phosphate dehydrogenase, testis-specific [Ursus arctos]	GAPDHS	2	1	1	1	2	1	1	5.2	3.5	3.5	43.848	401	401	0	13.805	307	11788;19054	False;True	12536;12537;20410	307899;307900;307901;307902;307903;307904;307905;307906;307907;307908;307909;307910;307911;307912;307913;307914;307915;307916;307917;307918;307919;307920;307921;307922;307923;307924;307925;307926;307927;307928;307929;307930;307931;307932;307933;307934;307935;307936;307937;307938;307939;307940;307941;307942;307943;495792;495793;495794;495795;495796;495797;495798;495799;495800;495801;495802;495803;…	319371;319372;319373;319374;319375;319376;319377;319378;319379;319380;319381;319382;319383;319384;319385;319386;319387;319388;319389;319390;319391;319392;319393;319394;319395;319396;319397;319398;319399;319400;319401;319402;319403;319404;319405;319406;319407;319408;319409;319410;319411;319412;319413;319414;319415;319416;319417;319418;319419;319420;319421;319422;319423;319424;319425;319426;319427;…	319393;512338			XP_026340108.1	G3PT_HUMAN	O14556	1.1e-72	0.853	0.941	Glyceraldehyde-3-phosphate dehydrogenase, testis-specific OS=Homo sapiens OX=9606 GN=GAPDHS PE=1 SV=2	Match	235210000	39800000	175650000	141150000	137400000	39307000	165190000	170060000	190360000	39027000	84558000	179370000
239	XP_026340254.1	XP_026340254.1	XP_026340254.1	actin-related protein 2 [Ursus arctos]	ACTR2	4	4	4	1	4	4	4	14	14	14	44.76	394	394	0.00078186	8.4383	308	7236;7329;7343;8339	True;True;True;True	7666;7769;7786;8860	181098;181099;181100;183301;183302;183303;183304;183305;183623;183624;183625;211182;211183;211184;211185;211186;211187;211188;211189;211190;211191;211192;211193;211194;211195	187076;187077;189254;189255;189256;189582;189583;189584;217638;217639;217640;217641;217642;217643;217644;217645;217646;217647;217648;217649;217650;217651	187076;189255;189583;217641			XP_026340254.1	ARP2_HUMAN	P61160	8.4e-204	1	1	Actin-related protein 2 OS=Homo sapiens OX=9606 GN=ACTR2 PE=1 SV=1	Match	33112000	21000000	34095000		30543000	36506000			9618900	9029000
240	XP_026340277.2	XP_026340277.2	XP_026340277.2	calpain small subunit 1 [Ursus arctos]	CAPNS1	8	8	8	1	8	8	8	50.6	50.6	50.6	28.196	267	267	0	60.229	309	8287;10251;12369;15488;15848;16532;20356;20469	True;True;True;True;True;True;True;True	8803;10914;13183;13184;16598;16985;16986;17713;21782;21903	210007;210008;210009;210010;210011;210012;210013;210014;210015;210016;210017;210018;210019;210020;210021;210022;210023;210024;210025;210026;210027;210028;210029;210030;210031;210032;210033;210034;210035;210036;210037;210038;210039;210040;264279;264280;264281;264282;264283;264284;264285;264286;264287;264288;264289;264290;264291;264292;264293;264294;264295;264296;264297;264298;264299;264300;264301;…	216477;216478;216479;216480;216481;216482;216483;216484;216485;216486;216487;216488;216489;216490;216491;216492;216493;216494;216495;216496;216497;216498;216499;216500;216501;216502;216503;216504;216505;216506;216507;216508;216509;216510;216511;216512;216513;273273;273274;273275;273276;273277;273278;273279;273280;273281;273282;273283;273284;273285;273286;273287;273288;273289;273290;273291;273292;…	216490;273303;333991;410559;419333;434742;548845;551313			XP_026340277.2	CPNS1_HUMAN	P04632	4.7e-48	0.967	0.989	Calpain small subunit 1 OS=Homo sapiens OX=9606 GN=CAPNS1 PE=1 SV=1	Match	53025000	67420000	121320000	64624000	57804000	70808000	97010000	107270000	78906000	59024000	64178000	72292000
241	XP_026340297.1	XP_026340297.1	XP_026340297.1	heat shock protein beta-6 [Ursus arctos]	HSPB6	10	10	10	1	10	10	10	93.9	93.9	93.9	17.537	163	163	0	323.31	310	1290;1392;4972;7086;7126;11339;12323;14815;19546;20465	True;True;True;True;True;True;True;True;True;True	1383;1488;5276;7510;7550;12063;13131;13132;15882;20930;21898	33618;33619;33620;33621;33622;33623;33624;33625;33626;33627;33628;33629;33630;33631;33632;33633;33634;33635;33636;33637;33638;33639;33640;33641;33642;33643;33644;33645;33646;33647;33648;33649;33650;33651;33652;33653;33654;33655;33656;33657;33658;33659;33660;33661;33662;33663;33664;33665;33666;33667;33668;33669;33670;33671;33672;33673;33674;33675;33676;33677;33678;33679;33680;33681;33682;33683;336…	34243;34244;34245;34246;34247;34248;34249;34250;34251;34252;34253;34254;34255;34256;34257;34258;34259;34260;34261;34262;34263;34264;34265;34266;34267;34268;34269;34270;34271;34272;34273;34274;34275;34276;34277;34278;34279;34280;34281;34282;34283;34284;34285;34286;34287;34288;34289;34290;34291;34292;34293;34294;34295;34296;34297;34298;34299;34300;34301;34302;34303;34304;34305;34306;34307;34308;343…	34250;36748;130994;183413;184138;305977;333077;392386;526255;551152	191	1	XP_026340297.1	HSPB6_HUMAN	O14558	1e-52	0.92	0.963	Heat shock protein beta-6 OS=Homo sapiens OX=9606 GN=HSPB6 PE=1 SV=2	Match	4446600000	6597099999.999999	10564000000	4103399999.9999995	2978699999.9999995	3891299999.9999995	8017299999.999999	11022000000	11397000000	4094399999.9999995	6153899999.999999	7842599999.999999
242	XP_026340313.1	XP_026340313.1	XP_026340313.1	cytochrome c oxidase subunit 6B1 [Ursus arctos]	LOC113244843	10	10	10	1	10	10	10	76.7	76.7	76.7	10.17	86	86	0	219.41	311	394;395;5325;5995;8212;12923;13704;14803;15648;15649	True;True;True;True;True;True;True;True;True;True	421;422;5649;6357;8720;13875;14718;15870;16765;16766	10828;10829;10830;10831;10832;10833;10834;10835;10836;10837;10838;10839;10840;10841;10842;10843;10844;10845;10846;10847;10848;10849;10850;10851;10852;10853;10854;10855;10856;10857;10858;10859;10860;10861;10862;10863;10864;10865;10866;135634;135635;135636;135637;135638;135639;135640;135641;135642;135643;135644;135645;135646;135647;135648;135649;135650;135651;135652;135653;135654;135655;135656;1356…	11423;11424;11425;11426;11427;11428;11429;11430;11431;11432;11433;11434;11435;11436;11437;11438;11439;11440;11441;11442;11443;11444;11445;11446;11447;11448;11449;11450;11451;11452;11453;11454;11455;11456;11457;11458;11459;11460;140323;140324;140325;140326;140327;140328;140329;140330;140331;140332;140333;140334;140335;140336;140337;140338;140339;140340;140341;140342;140343;140344;140345;140346;140…	11424;11455;140343;153677;214511;349135;369156;392136;414238;414271			XP_026340313.1	CX6B1_HUMAN	P14854	8.8e-41	0.849	0.977	Cytochrome c oxidase subunit 6B1 OS=Homo sapiens OX=9606 GN=COX6B1 PE=1 SV=2	Match	1328400000	1197300000	1453700000	1444500000	1541999999.9999998	1592699999.9999998	896010000	710700000	678190000	647350000	422080000	1026999999.9999999
243	XP_026340321.1	XP_026340321.1	XP_026340321.1	cytochrome c oxidase subunit 7A1, mitochondrial [Ursus arctos]	LOC113244847	2	2	2	1	2	2	2	28.8	28.8	28.8	8.9472	80	80	0	12.995	312	6015;10315	True;True	6378;10980	149446;149447;149448;149449;149450;149451;149452;149453;149454;149455;149456;149457;149458;149459;149460;149461;149462;149463;149464;149465;149466;149467;149468;149469;265531;265532;265533;265534;265535;265536;265537;265538;265539;265540;265541;265542;265543;265544;265545;265546;265547;265548;265549;265550;265551;265552;265553;265554;265555;265556;265557;265558;265559;265560;265561;265562;265563;…	154071;154072;154073;154074;154075;154076;154077;154078;154079;154080;154081;154082;154083;154084;154085;154086;154087;154088;154089;154090;154091;154092;154093;154094;274561;274562;274563;274564;274565;274566;274567;274568;274569;274570;274571;274572;274573;274574;274575;274576;274577;274578;274579;274580;274581;274582;274583;274584;274585;274586;274587;274588;274589;274590;274591;274592;274593;…	154091;274569			XP_026340321.1	CX7A1_HUMAN	P24310	9e-30	0.831	0.935	Cytochrome c oxidase subunit 7A1, mitochondrial OS=Homo sapiens OX=9606 GN=COX7A1 PE=1 SV=2	Match	3384799999.9999995	2447100000	3577999999.9999995	1524399999.9999998	3201599999.9999995	2911400000	2391300000	2629800000	1521799999.9999998	1203900000	2205000000	1532399999.9999998
244	XP_026340326.1	XP_026340326.1	XP_026340326.1	ras-related protein Rab-1A [Ursus arctos]	RAB1A	7	2	2	1	7	2	2	44.4	14.1	14.1	22.677	205	205	0	22.771	313	3621;4744;10953;12406;12890;14781;19980	False;False;False;True;True;False;False	3851;5034;11646;13233;13841;15846;21386	93433;93434;93435;93436;93437;93438;93439;93440;93441;93442;93443;93444;93445;93446;93447;93448;93449;93450;93451;93452;93453;93454;93455;93456;93457;93458;93459;93460;93461;93462;93463;93464;93465;93466;93467;93468;117764;284722;284723;284724;284725;284726;284727;284728;284729;284730;284731;284732;284733;284734;284735;284736;284737;284738;284739;284740;284741;284742;284743;284744;284745;323757;3…	95984;95985;95986;95987;95988;95989;95990;95991;95992;95993;95994;95995;95996;95997;95998;95999;96000;96001;96002;96003;96004;96005;96006;96007;96008;96009;96010;96011;96012;96013;96014;96015;96016;96017;96018;96019;96020;120602;294548;294549;294550;294551;294552;294553;294554;294555;294556;294557;294558;294559;294560;294561;294562;294563;294564;294565;294566;294567;294568;294569;335283;335284;33…	95996;120602;294550;335286;348126;391606;539799			XP_026340326.1	RAB1A_HUMAN	P62820	3.7e-85	1	1	Ras-related protein Rab-1A OS=Homo sapiens OX=9606 GN=RAB1A PE=1 SV=3	Match				15118000		19764000		16291000
245	XP_026340397.1	XP_026340397.1;XP_057166374.1	XP_026340397.1;XP_057166374.1	glutathione S-transferase Mu 3 isoform X2 [Ursus arctos]; glutathione S-transferase Mu 3 isoform X1 [Ursus arctos]	GSTM3	10;9	9;8	9;8	2	10	9	9	49.1	46	46	26.857	226	226;228	0	19.038	314	5452;5483;6270;7625;8888;9952;11776;12529;16203;17919	True;True;False;True;True;True;True;True;True;True	5786;5817;6651;8091;9453;10595;12518;13392;17368;19202	138530;138531;139164;139165;139166;139167;139168;139169;139170;156569;156570;156571;191917;224049;224050;224051;253778;307266;307267;307268;307269;307270;307271;307272;307273;307274;307275;307276;307277;307278;307279;307280;307281;307282;307283;307284;307285;307286;307287;307288;307289;307290;307291;307292;307293;307294;307295;307296;307297;307298;307299;307300;307301;307302;307303;307304;307305;…	143223;143224;143876;143877;143878;143879;143880;143881;161642;161643;161644;198209;230423;230424;260448;318696;318697;318698;318699;318700;318701;318702;318703;318704;318705;318706;318707;318708;318709;318710;318711;318712;318713;318714;318715;318716;318717;318718;318719;318720;318721;318722;318723;318724;318725;318726;318727;318728;318729;318730;318731;318732;318733;318734;318735;318736;318737;…	143223;143879;161642;198209;230424;260448;318703;338671;427160;476975			XP_026340397.1	GSTM3_HUMAN	P21266	7.2e-107	0.892	0.968	Glutathione S-transferase Mu 3 OS=Homo sapiens OX=9606 GN=GSTM3 PE=1 SV=3	Match		18949000	34980000	13219000	11736000		44232000	12768000	31746000	14150000	24235000	19857000
246	XP_026340415.1	XP_026340415.1	XP_026340415.1	synaptophysin-like protein 2 [Ursus arctos]	SYPL2	8	8	8	1	8	8	8	30.8	30.8	30.8	29.384	266	266	0	80.492	315	3218;3219;4537;5045;5046;10130;14949;19139	True;True;True;True;True;True;True;True	3418;3419;4817;5353;5354;10788;16022;20495	83729;83730;83731;83732;83733;83734;83735;83736;83737;83738;83739;83740;83741;83742;83743;83744;83745;83746;83747;83748;83749;83750;83751;83752;83753;83754;83755;83756;83757;83758;83759;83760;83761;83762;83763;83764;83765;83766;83767;83768;83769;83770;83771;83772;83773;83774;83775;83776;83777;83778;83779;83780;83781;83782;83783;83784;83785;83786;83787;83788;83789;83790;83791;83792;83793;83794;837…	85950;85951;85952;85953;85954;85955;85956;85957;85958;85959;85960;85961;85962;85963;85964;85965;85966;85967;85968;85969;85970;85971;85972;85973;85974;85975;85976;85977;85978;85979;85980;85981;85982;85983;85984;85985;85986;85987;85988;85989;85990;85991;85992;85993;85994;85995;85996;85997;85998;85999;86000;86001;86002;86003;86004;86005;86006;86007;86008;86009;86010;86011;86012;86013;86014;86015;860…	86060;86069;116554;133196;133227;270634;396799;514041			XP_026340415.1	SYPL2_HUMAN	Q5VXT5	3.8e-134	0.923	0.967	Synaptophysin-like protein 2 OS=Homo sapiens OX=9606 GN=SYPL2 PE=1 SV=1	Match	301940000	274770000	376120000	256000000	254160000	245960000	418000000	394580000	389210000	348890000	394980000	389520000
247	XP_026340419.1	XP_026340419.1;XP_057166386.1	XP_026340419.1;XP_057166386.1	proteasome subunit alpha type-5 isoform X1 [Ursus arctos]; proteasome subunit alpha type-5 isoform X2 [Ursus arctos]	PSMA5	6;4	6;4	6;4	2	6	6	6	36.1	36.1	36.1	26.411	241	241;183	0	206.93	316	765;8902;10321;11144;13804;16105	True;True;True;True;True;True	813;9467;9468;10986;11852;14819;17262	19857;19858;19859;19860;19861;19862;19863;19864;19865;19866;19867;19868;19869;19870;19871;19872;19873;19874;19875;19876;19877;19878;19879;19880;19881;19882;19883;19884;19885;19886;19887;19888;19889;19890;19891;19892;19893;19894;19895;19896;19897;19898;224299;224300;224301;224302;224303;224304;224305;224306;224307;224308;265655;265656;265657;265658;265659;265660;265661;265662;265663;265664;265665;…	20441;20442;20443;20444;20445;20446;20447;20448;20449;20450;20451;20452;20453;20454;20455;20456;20457;20458;20459;20460;20461;20462;20463;20464;20465;20466;20467;20468;20469;20470;20471;20472;20473;20474;20475;20476;20477;20478;20479;20480;20481;20482;230662;230663;230664;230665;230666;230667;230668;230669;274680;274681;274682;274683;274684;274685;274686;274687;274688;274689;274690;274691;274692;…	20443;230667;274703;300848;370682;425016	192	59	XP_026340419.1	PSA5_HUMAN	P28066	1.3e-124	1	1	Proteasome subunit alpha type-5 OS=Homo sapiens OX=9606 GN=PSMA5 PE=1 SV=3	Match	160290000	116100000	245250000	144320000	132580000	118510000	212060000	216550000	208010000	99553000	152900000	200780000
248	XP_026340429.1	XP_026340429.1	XP_026340429.1	serine--tRNA ligase, cytoplasmic [Ursus arctos]	SARS1	4	4	4	1	4	4	4	9.2	9.2	9.2	58.588	513	513	0.001992	5.0654	317	9398;10925;18596;20318	True;True;True;True	9991;11617;19917;21744	237767;237768;284046;284047;284048;284049;284050;284051;284052;284053;284054;284055;284056;284057;284058;284059;284060;284061;284062;284063;482960;482961;482962;482963;482964;482965;482966;482967;482968;482969;482970;482971;482972;482973;482974;482975;482976;482977;482978;482979;482980;482981;482982;482983;482984;482985;528866;528867;528868;528869;528870;528871;528872;528873	244265;293887;293888;293889;293890;293891;293892;293893;293894;293895;293896;293897;293898;293899;293900;293901;499303;499304;499305;499306;499307;499308;499309;499310;499311;499312;499313;499314;499315;499316;499317;499318;499319;499320;499321;499322;499323;499324;499325;499326;499327;548267;548268;548269;548270;548271;548272;548273;548274	244265;293892;499316;548274			XP_026340429.1	SYSC_HUMAN	P49591	0	0.963	0.992	Serine--tRNA ligase, cytoplasmic OS=Homo sapiens OX=9606 GN=SARS1 PE=1 SV=3	Match	14172000	9374900	16659000	17006000	15777000	18841000	11475000	14290000	16538000	12771000	12988000	12250000
249	XP_026340448.1	XP_026340448.1	XP_026340448.1	galectin-related protein [Ursus arctos]	LGALSL	5	5	5	1	5	5	5	44.2	44.2	44.2	18.927	172	172	0	12.295	318	5834;8667;9966;10732;18186	True;True;True;True;True	6187;9218;10611;11419;19486	146137;146138;146139;146140;146141;146142;146143;219255;219256;219257;219258;219259;219260;219261;219262;219263;219264;219265;257099;257100;278712;278713;278714;278715;278716;278717;470011;470012;470013;470014;470015;470016;470017;470018;470019;470020;470021;470022;470023;470024;470025;470026;470027;470028;470029;470030;470031;470032;470033;470034;470035;470036;470037	150697;150698;150699;150700;150701;150702;225714;225715;225716;225717;225718;225719;225720;265910;265911;288653;288654;288655;288656;288657;288658;485740;485741;485742;485743;485744;485745;485746;485747;485748;485749;485750;485751;485752;485753;485754;485755;485756;485757;485758;485759;485760;485761;485762	150697;225718;265910;288655;485740			XP_026340448.1	LEGL_HUMAN	Q3ZCW2	9.9e-82	0.988	1	Galectin-related protein OS=Homo sapiens OX=9606 GN=LGALSL PE=1 SV=2	Match	24791000	34236000	60853000	35790000			33927000	56919000	82171000	23284000	45460000	47912000
250	XP_026340498.1	XP_026340498.1	XP_026340498.1	phosphatidylinositol transfer protein beta isoform [Ursus arctos]	PITPNB	2	2	2	1	2	2	2	9.2	9.2	9.2	31.665	272	272	0.0029869	3.5357	320	12439;17543	True;True	13276;18796	324795;324796;324797;324798;324799;449801;449802	336347;336348;336349;463202;463203	336347;463203			XP_026340498.1	PIPNB_HUMAN	P48739	5.1e-141	0.981	1	Phosphatidylinositol transfer protein beta isoform OS=Homo sapiens OX=9606 GN=PITPNB PE=1 SV=2	Match	9375500				12152000							20640000
251	XP_026340556.1	XP_026340556.1;XP_044233706.1	XP_026340556.1;XP_044233706.1	UTP--glucose-1-phosphate uridylyltransferase isoform X2 [Ursus arctos]; UTP--glucose-1-phosphate uridylyltransferase isoform X1 [Ursus arctos]	UGP2	25;25	1;1	1;1	2	25	1	1	61.4	3	3	56.968	508	508;545	1	-2	321	1151;3652;4460;6057;6354;6573;6817;7718;7903;8396;8397;8658;9012;9092;11171;11424;11942;12988;14236;14859;14875;15378;16998;17495;17664	True;False;False;False;False;False;False;False;False;False;False;False;False;False;False;False;False;False;False;False;False;False;False;False;False	1232;3884;4737;6422;6738;6973;7233;8188;8389;8921;8922;9209;9585;9668;11883;12152;12703;13946;15280;15927;15946;16479;18208;18741;18742;18928	30178;30179;94105;112281;112282;150293;150294;150295;150296;150297;150298;150299;150300;150301;150302;150303;150304;150305;150306;150307;150308;150309;150310;150311;150312;150313;150314;150315;150316;150317;150318;150319;150320;150321;158636;158637;158638;158639;158640;158641;158642;158643;158644;158645;158646;158647;158648;158649;158650;158651;158652;158653;158654;158655;158656;158657;158658;163…	30810;30811;96703;115302;115303;154902;154903;154904;154905;154906;154907;154908;154909;154910;154911;154912;154913;154914;154915;154916;154917;154918;154919;154920;154921;154922;154923;154924;154925;154926;154927;154928;154929;163668;163669;163670;163671;163672;163673;163674;163675;163676;163677;163678;163679;163680;163681;163682;163683;163684;163685;163686;163687;169288;169289;169290;169291;169…	30811;96703;115303;154917;163678;169290;176341;200476;205977;218947;218969;225541;233114;236217;301803;308265;323493;351345;379880;393231;393964;406092;449657;462159;467983	193	418	XP_026340556.1	UGPA_HUMAN	Q16851	0	0.988	0.992	UTP--glucose-1-phosphate uridylyltransferase OS=Homo sapiens OX=9606 GN=UGP2 PE=1 SV=5	Match
252	XP_026340564.1	XP_026340564.1	XP_026340564.1	cytochrome b-c1 complex subunit 9 [Ursus arctos]	LOC113245020	4	4	4	1	4	4	4	51.6	51.6	51.6	7.4004	64	64	0	318.81	322	144;483;12192;12193	True;True;True;True	154;511;12961;12962	3796;3797;3798;3799;3800;12732;12733;12734;12735;12736;12737;12738;12739;12740;12741;12742;12743;12744;12745;12746;12747;12748;12749;12750;12751;12752;12753;12754;12755;12756;12757;12758;12759;12760;12761;12762;12763;12764;12765;12766;12767;12768;12769;12770;12771;12772;12773;12774;12775;12776;12777;12778;12779;12780;12781;12782;12783;12784;12785;12786;12787;12788;12789;12790;12791;12792;12793;12…	3802;3803;3804;3805;3806;13303;13304;13305;13306;13307;13308;13309;13310;13311;13312;13313;13314;13315;13316;13317;13318;13319;13320;13321;13322;13323;13324;13325;13326;13327;13328;13329;13330;13331;13332;13333;13334;13335;13336;13337;13338;13339;13340;13341;13342;13343;13344;13345;13346;13347;13348;13349;13350;13351;13352;13353;13354;13355;13356;13357;13358;13359;13360;13361;13362;13363;13364;13…	3805;13342;329050;329068			XP_026340564.1	QCR9_HUMAN	Q9UDW1	2.9e-30	0.873	0.968	Cytochrome b-c1 complex subunit 9 OS=Homo sapiens OX=9606 GN=UQCR10 PE=1 SV=3	Match	994180000	731130000	1348800000	1276600000	1394200000	1167800000	851550000	767560000	842220000	620430000	594630000	945860000
253	XP_026340604.1	XP_026340604.1;XP_026340603.1	XP_026340604.1;XP_026340603.1	mitochondrial fission process protein 1 isoform X2 [Ursus arctos]; mitochondrial fission process protein 1 isoform X1 [Ursus arctos]	MTFP1	3;3	3;3	3;3	2	3	3	3	30.7	30.7	30.7	16.399	153	153;166	0.0014006	6.0327	323	9695;15810;19912	True;True;True	10313;16936;21313	246941;246942;405873;519595;519596;519597;519598;519599;519600;519601;519602;519603;519604;519605;519606;519607;519608;519609;519610	253295;253296;418005;538170;538171;538172;538173;538174;538175;538176;538177;538178;538179;538180;538181	253295;418005;538170			XP_026340604.1	MTFP1_HUMAN	Q9UDX5	1.1e-68	0.93	0.979	Mitochondrial fission process protein 1 OS=Homo sapiens OX=9606 GN=MTFP1 PE=1 SV=1	Match	14467000	21792000	32617000	22003000		40884000		13503000			4184900
254	XP_026340645.1	XP_026340645.1	XP_026340645.1	malate dehydrogenase, cytoplasmic [Ursus arctos]	MDH1	20	20	20	1	20	20	20	66.5	66.5	66.5	36.386	334	334	0	323.31	324	736;2035;2600;2650;3177;3178;3533;3981;4227;4503;4617;4618;5839;8948;9457;10534;11684;13620;18518;18802	True;True;True;True;True;True;True;True;True;True;True;True;True;True;True;True;True;True;True;True	783;2155;2747;2748;2803;2804;3375;3376;3756;4228;4489;4782;4901;4902;6192;9517;10055;11209;12421;14627;19834;20134	19428;19429;50944;50945;50946;50947;50948;50949;50950;50951;50952;50953;50954;50955;50956;50957;50958;50959;50960;50961;50962;50963;50964;50965;50966;50967;50968;50969;50970;50971;65118;65119;65120;65121;65122;65123;65124;65125;65126;65127;65128;65129;65130;65131;65132;65133;65134;65135;65136;65137;65138;65139;65140;65141;65142;65143;65144;65145;65146;65147;65148;65149;65150;65151;65152;66570;665…	20024;20025;51486;51487;51488;51489;51490;51491;51492;51493;51494;51495;51496;51497;51498;51499;51500;51501;51502;51503;51504;51505;51506;51507;51508;51509;51510;51511;51512;51513;51514;51515;51516;51517;65695;65696;65697;65698;65699;65700;65701;65702;65703;65704;65705;65706;65707;65708;65709;65710;65711;65712;65713;65714;65715;65716;65717;65718;65719;65720;65721;65722;65723;65724;65725;65726;657…	20025;51489;65735;67195;84988;85001;94091;104438;109697;116063;118235;118340;150760;231742;245982;282827;314994;366727;497389;504917	194;195	90;269	XP_026340645.1	MDHC_HUMAN	P40925	8e-207	0.955	0.994	Malate dehydrogenase, cytoplasmic OS=Homo sapiens OX=9606 GN=MDH1 PE=1 SV=4	Match	4525500000	3703499999.9999995	6129799999.999999	4869000000	4545000000	4254199999.9999995	5132300000	5948499999.999999	5263200000	2859000000	5586800000	5958299999.999999
255	XP_026340684.1	XP_026340684.1	XP_026340684.1	14-3-3 protein eta [Ursus arctos]	YWHAH	10	6	6	1	10	6	6	46.3	36.2	36.2	28.211	246	246	0	11.891	325	1789;3056;3818;4034;5790;9781;12917;13233;13540;14135	True;False;False;True;True;False;True;False;True;True	1903;3246;3247;4058;4059;4285;6141;10410;13869;14203;14540;15172	45876;45877;45878;45879;45880;45881;45882;45883;45884;45885;45886;45887;45888;45889;45890;45891;45892;45893;78948;78949;78950;78951;78952;78953;78954;78955;78956;78957;78958;78959;78960;78961;78962;78963;78964;78965;78966;78967;78968;78969;78970;78971;78972;78973;78974;78975;78976;78977;78978;78979;78980;78981;78982;78983;78984;78985;78986;78987;78988;78989;78990;78991;78992;78993;78994;78995;789…	46411;46412;46413;46414;46415;46416;46417;46418;46419;46420;46421;46422;46423;46424;46425;46426;46427;80472;80473;80474;80475;80476;80477;80478;80479;80480;80481;80482;80483;80484;80485;80486;80487;80488;80489;80490;80491;80492;80493;80494;80495;80496;80497;80498;80499;80500;80501;80502;80503;80504;80505;80506;80507;80508;80509;80510;80511;80512;80513;80514;80515;80516;80517;80518;80519;80520;805…	46416;80517;100106;105973;150043;255205;349026;356840;365186;377773	196;197	165;223	XP_026340684.1	1433F_HUMAN	Q04917	1.2e-122	0.992	1	14-3-3 protein eta OS=Homo sapiens OX=9606 GN=YWHAH PE=1 SV=4	Match	72585000	34638000	52712000		43812000	38522000	23428000	22354000	31209000		17657000	27971000
256	XP_026340756.1	XP_026340756.1	XP_026340756.1	60S ribosomal protein L3-like [Ursus arctos]	RPL3L	7	7	5	1	7	7	5	18.7	18.7	14.7	50.824	449	449	0	22.083	326	635;2236;5058;13325;15591;17696;18515	True;True;True;True;True;True;True	678;2363;5367;14310;16704;18961;19831	16865;55749;55750;55751;55752;128958;128959;348730;348731;348732;348733;348734;348735;348736;348737;400747;400748;400749;400750;400751;400752;400753;400754;400755;400756;400757;400758;400759;400760;400761;400762;400763;400764;400765;400766;400767;400768;400769;400770;400771;400772;400773;400774;400775;400776;400777;454425;454426;454427;454428;480853;480854;480855;480856;480857;480858;480859;480860	17545;56273;56274;56275;56276;133399;360505;360506;360507;360508;360509;360510;360511;360512;412907;412908;412909;412910;412911;412912;412913;412914;412915;412916;412917;412918;412919;412920;412921;412922;412923;412924;412925;412926;412927;412928;412929;412930;412931;412932;412933;412934;412935;412936;468793;468794;468795;468796;497274;497275;497276;497277;497278	17545;56275;133399;360508;412911;468795;497278			XP_026340756.1	RL3L_HUMAN	Q92901	4.4e-211	0.961	0.985	Ribosomal protein uL3-like OS=Homo sapiens OX=9606 GN=RPL3L PE=1 SV=3	Match	56431000	75692000	109070000	74340000	70540000	72854000	96948000	87785000	74836000	61386000	38392000	58436000
257	XP_026340774.1	XP_026340774.1;XP_026340773.1	XP_026340774.1;XP_026340773.1	Na(+)/H(+) exchange regulatory cofactor NHE-RF2 isoform X2 [Ursus arctos]; Na(+)/H(+) exchange regulatory cofactor NHE-RF2 isoform X1 [Ursus arctos]	NHERF2	3;3	3;3	3;3	2	3	3	3	16.4	16.4	16.4	24.639	225	225;336	0.0030048	3.6485	327	7042;11086;16249	True;True;True	7466;11783;17414	176370;176371;176372;176373;176374;176375;287314;287315;415897	182419;182420;182421;182422;297086;427870	182422;297086;427870			XP_026340774.1	NHRF2_HUMAN	Q15599	5.6e-64	0.838	0.885	Na(+)/H(+) exchange regulatory cofactor NHE-RF2 OS=Homo sapiens OX=9606 GN=NHERF2 PE=1 SV=2	Match			14841000				13613000					14201000
258	XP_026340779.1	XP_026340779.1	XP_026340779.1	glycerol-3-phosphate phosphatase [Ursus arctos]	PGP	11	11	11	1	11	11	11	52	52	52	33.983	321	321	0	53.51	328	15;1309;1669;1812;5052;5063;5884;10403;10405;12776;16905	True;True;True;True;True;True;True;True;True;True;True	15;1403;1779;1926;5360;5372;6241;11073;11075;13712;18109	269;270;271;272;273;274;275;276;277;278;279;280;281;282;283;284;285;286;287;288;289;290;291;34092;34093;34094;34095;34096;34097;34098;34099;34100;34101;34102;34103;34104;34105;34106;34107;34108;34109;34110;34111;34112;34113;34114;34115;34116;34117;34118;34119;34120;34121;34122;34123;34124;34125;34126;42783;42784;42785;42786;42787;42788;42789;46331;46332;46333;46334;46335;46336;46337;46338;46339;4…	264;265;266;267;268;269;270;271;272;273;274;275;276;277;278;279;280;281;282;283;284;285;286;34710;34711;34712;34713;34714;34715;34716;34717;34718;34719;34720;34721;34722;34723;34724;34725;34726;34727;34728;34729;34730;34731;34732;34733;34734;34735;34736;34737;34738;34739;34740;34741;34742;34743;34744;34745;34746;43228;43229;43230;43231;43232;46856;46857;46858;46859;46860;46861;46862;46863;46864;4…	279;34724;43229;46861;133341;133479;151647;277451;277493;345096;443942			XP_026340779.1	PGP_HUMAN	A6NDG6	1.6e-131	0.95	0.978	Glycerol-3-phosphate phosphatase OS=Homo sapiens OX=9606 GN=PGP PE=1 SV=1	Match	99930000	93429000	116820000	105620000	104410000	79726000	134670000	107280000	122790000	72001000	114050000	124020000
259	XP_026340792.1	XP_026340792.1	XP_026340792.1	enoyl-CoA delta isomerase 1, mitochondrial isoform X1 [Ursus arctos]	ECI1	9	9	1	1	9	9	1	43.9	43.9	5.3	33.072	301	301	0	94.655	329	1034;1764;2104;2873;3190;6176;15718;16282;18789	True;True;True;True;True;True;True;True;True	1099;1877;2226;3047;3389;6548;6549;16839;17448;17449;20120;20121	27301;27302;27303;27304;27305;27306;27307;27308;27309;27310;27311;27312;27313;27314;27315;27316;27317;27318;27319;27320;27321;27322;27323;27324;27325;27326;27327;27328;27329;27330;27331;27332;27333;27334;27335;27336;27337;27338;27339;27340;27341;27342;27343;27344;27345;27346;27347;45298;45299;45300;45301;45302;45303;45304;45305;45306;45307;45308;45309;45310;45311;45312;45313;45314;45315;45316;453…	27957;27958;27959;27960;27961;27962;27963;27964;27965;27966;27967;27968;27969;27970;27971;27972;27973;27974;27975;27976;27977;27978;27979;27980;27981;27982;27983;27984;27985;27986;27987;27988;27989;27990;27991;27992;27993;27994;27995;27996;27997;27998;27999;28000;28001;28002;28003;28004;28005;28006;28007;45849;45850;45851;45852;45853;45854;45855;45856;45857;45858;45859;45860;45861;45862;45863;458…	27982;45879;53005;75604;85353;157491;416159;428520;504583	198;199;200	59;112;239	XP_026340792.1	ECI1_HUMAN	P42126	1.9e-104	0.752	0.914	Enoyl-CoA delta isomerase 1, mitochondrial OS=Homo sapiens OX=9606 GN=ECI1 PE=1 SV=1	Match	430710000	441110000	561780000	308660000	345170000	374890000	292720000	328470000	373810000	246700000		272570000
260	XP_026340794.1	XP_026340794.1	XP_026340794.1	enoyl-CoA delta isomerase 1, mitochondrial isoform X2 [Ursus arctos]	ECI1	9	1	1	1	9	1	1	43.7	5	5	32.973	300	300	0.0019218	4.5139	330	1034;1764;2104;2873;3190;6176;15718;16282;18788	False;False;False;False;False;False;False;False;True	1099;1877;2226;3047;3389;6548;6549;16839;17448;17449;20118;20119	27301;27302;27303;27304;27305;27306;27307;27308;27309;27310;27311;27312;27313;27314;27315;27316;27317;27318;27319;27320;27321;27322;27323;27324;27325;27326;27327;27328;27329;27330;27331;27332;27333;27334;27335;27336;27337;27338;27339;27340;27341;27342;27343;27344;27345;27346;27347;45298;45299;45300;45301;45302;45303;45304;45305;45306;45307;45308;45309;45310;45311;45312;45313;45314;45315;45316;453…	27957;27958;27959;27960;27961;27962;27963;27964;27965;27966;27967;27968;27969;27970;27971;27972;27973;27974;27975;27976;27977;27978;27979;27980;27981;27982;27983;27984;27985;27986;27987;27988;27989;27990;27991;27992;27993;27994;27995;27996;27997;27998;27999;28000;28001;28002;28003;28004;28005;28006;28007;45849;45850;45851;45852;45853;45854;45855;45856;45857;45858;45859;45860;45861;45862;45863;458…	27982;45879;53005;75604;85353;157491;416159;428520;504530	198;199;201	58;111;238	XP_026340794.1	ECI1_HUMAN	P42126	3.1e-105	0.755	0.914	Enoyl-CoA delta isomerase 1, mitochondrial OS=Homo sapiens OX=9606 GN=ECI1 PE=1 SV=1	Match	188920000	166090000	219810000	243900000	219260000	222310000	136180000	111590000	146750000	116460000	45114000	168880000
261	XP_044235809.2	XP_044235809.2;XP_026340795.1	XP_044235809.2;XP_026340795.1	40S ribosomal protein S2-like [Ursus arctos]; 40S ribosomal protein S2 [Ursus arctos]	LOC113246803	6;6	6;6	6;6	2	6	6	6	33	33	33	24.178	221	221;293	0	14.519	331	4434;5742;6774;11633;15675;15980	True;True;True;True;True;True	4709;6091;7189;12368;16792;17128	111727;111728;111729;111730;111731;111732;111733;111734;111735;144685;144686;144687;144688;144689;144690;144691;144692;144693;144694;144695;144696;169790;169791;169792;169793;303272;303273;303274;303275;303276;303277;303278;303279;303280;303281;303282;402903;402904;402905;402906;402907;402908;402909;402910;402911;402912;402913;402914;402915;402916;402917;402918;402919;402920;402921;402922;402923;…	114720;114721;114722;114723;114724;114725;114726;114727;114728;149322;149323;149324;149325;149326;149327;149328;149329;149330;149331;175581;175582;175583;175584;313993;313994;313995;313996;313997;313998;313999;314000;415053;415054;415055;415056;415057;415058;415059;415060;415061;415062;415063;415064;415065;415066;415067;415068;415069;415070;415071;415072;422179;422180;422181;422182;422183;422184;…	114722;149327;175581;314000;415068;422179			XP_044235809.2	RS2_HUMAN	P15880	6.7e-120	0.995	1	Small ribosomal subunit protein uS5 OS=Homo sapiens OX=9606 GN=RPS2 PE=1 SV=2	Match	68083000	34789000	84137000	65203000	60526000	67374000	87968000	38904000	51819000	46598000	20595000	66216000
262	XP_026340808.2	XP_026340808.2	XP_026340808.2	acylpyruvase FAHD1, mitochondrial [Ursus arctos]	FAHD1	3	3	3	1	3	3	3	26.2	26.2	26.2	24.539	221	221	0	55.799	332	4207;6359;8450	True;True;True	4467;6744;8984	106543;106544;106545;106546;106547;106548;106549;106550;106551;106552;106553;106554;106555;106556;106557;106558;106559;106560;106561;158713;214013;214014;214015;214016;214017;214018;214019;214020;214021;214022	109410;109411;109412;109413;109414;109415;109416;109417;109418;109419;109420;109421;109422;109423;109424;109425;109426;109427;109428;109429;163748;220324;220325;220326;220327;220328;220329;220330;220331	109410;163748;220331			XP_026340808.2	FAHD1_HUMAN	Q6P587	3.4e-109	0.928	0.982	Oxaloacetate tautomerase FAHD1, mitochondrial OS=Homo sapiens OX=9606 GN=FAHD1 PE=1 SV=3	Match	20222000	30838000	37336000	19363000	38766000	30862000		22156000	19510000
263	XP_026340815.1	XP_026340815.1	XP_026340815.1	NADH dehydrogenase [ubiquinone] 1 beta subcomplex subunit 10 [Ursus arctos]	NDUFB10	11	11	11	1	11	11	11	54	54	54	20.977	176	176	0	47.741	333	480;481;3271;4027;13784;15075;15110;17220;17957;18970;20217	True;True;True;True;True;True;True;True;True;True;True	508;509;3472;4278;14798;16152;16191;18442;19246;20321;21639	12635;12636;12637;12638;12639;12640;12641;12642;12643;12644;12645;12646;12647;12648;12649;12650;12651;12652;12653;12654;12655;12656;12657;12658;12659;12660;12661;12662;12663;12664;12665;12666;12667;12668;12669;12670;12671;12672;12673;12674;12675;12676;12677;12678;12679;12680;12681;12682;12683;12684;12685;12686;12687;12688;12689;12690;12691;12692;12693;12694;12695;12696;12697;12698;12699;12700;127…	13214;13215;13216;13217;13218;13219;13220;13221;13222;13223;13224;13225;13226;13227;13228;13229;13230;13231;13232;13233;13234;13235;13236;13237;13238;13239;13240;13241;13242;13243;13244;13245;13246;13247;13248;13249;13250;13251;13252;13253;13254;13255;13256;13257;13258;13259;13260;13261;13262;13263;13264;13265;13266;13267;13268;13269;13270;13271;13272;13273;13274;13275;13276;13277;13278;13279;132…	13218;13263;87276;105767;370411;399334;400430;454263;478399;510707;545505			XP_026340815.1	NDUBA_HUMAN	O96000	1.7e-54	0.812	0.938	NADH dehydrogenase [ubiquinone] 1 beta subcomplex subunit 10 OS=Homo sapiens OX=9606 GN=NDUFB10 PE=1 SV=3	Match	880360000	862850000	891890000	813790000	1050299999.9999999	996660000	676190000	609460000	639690000	503930000	447010000	725820000
264	XP_026340841.1	XP_026340841.1	XP_026340841.1	T-complex protein 1 subunit delta [Ursus arctos]	CCT4	12	12	12	1	12	12	12	31.5	31.5	31.5	57.996	539	539	0	45.507	334	469;959;1867;2155;4525;5415;6135;6169;7695;7997;18405;19625	True;True;True;True;True;True;True;True;True;True;True;True	497;1017;1982;2280;4804;5745;6502;6541;8165;8490;19713;21012	12461;12462;12463;12464;12465;12466;12467;12468;12469;12470;12471;12472;12473;12474;12475;12476;12477;12478;12479;24998;24999;25000;25001;25002;25003;25004;25005;25006;25007;25008;25009;25010;25011;25012;25013;25014;25015;25016;25017;25018;25019;25020;25021;25022;25023;25024;25025;47555;47556;47557;47558;47559;47560;47561;47562;47563;47564;47565;47566;53698;53699;53700;53701;53702;53703;53704;537…	13048;13049;13050;13051;13052;13053;13054;13055;13056;13057;13058;13059;13060;13061;13062;13063;13064;13065;25612;25613;25614;25615;25616;25617;25618;25619;25620;25621;25622;25623;25624;25625;25626;25627;25628;25629;25630;25631;25632;25633;25634;25635;25636;25637;25638;48041;48042;48043;48044;48045;48046;48047;48048;48049;48050;48051;48052;48053;54269;54270;54271;54272;54273;54274;54275;54276;542…	13058;25629;48046;54290;116402;142300;156470;157338;199947;208788;490548;529663			XP_026340841.1	TCPD_HUMAN	P50991	0	0.981	0.998	T-complex protein 1 subunit delta OS=Homo sapiens OX=9606 GN=CCT4 PE=1 SV=4	Match	57282000	51631000	62921000	52517000	47198000	64817000	43557000	52954000	41047000	63335000	40148000	50802000
265	XP_026340897.1	XP_026340897.1;XP_044233842.1	XP_026340897.1;XP_044233842.1	exportin-1 isoform X1 [Ursus arctos]; exportin-1 isoform X2 [Ursus arctos]	XPO1	13;10	13;10	13;10	2	13	13	13	17	17	17	123.14	1071	1071;940	0	42.673	336	1688;5186;5189;8794;10006;10345;10709;11202;11999;13595;15151;20377;20646	True;True;True;True;True;True;True;True;True;True;True;True;True	1798;5500;5503;9355;10652;11010;11396;11916;12763;14598;16236;21806;22100	43566;43567;43568;43569;43570;43571;43572;43573;43574;43575;43576;43577;43578;43579;43580;43581;43582;43583;43584;43585;132142;132143;132144;132145;132146;132147;132148;132149;132150;132169;132170;132171;132172;132173;132174;132175;132176;132177;132178;132179;132180;132181;132182;221839;221840;221841;221842;221843;221844;221845;221846;221847;221848;221849;221850;221851;257846;257847;257848;257849…	44153;44154;44155;44156;44157;44158;44159;44160;44161;44162;44163;44164;44165;44166;44167;44168;44169;44170;136585;136586;136587;136588;136589;136590;136591;136592;136593;136611;136612;136613;136614;136615;136616;136617;136618;136619;136620;136621;136622;136623;136624;228178;228179;228180;228181;228182;228183;228184;228185;228186;228187;228188;228189;266669;266670;275198;275199;275200;275201;2752…	44154;136587;136617;228181;266670;275202;287498;302591;325039;366102;401426;549334;556161			XP_026340897.1	XPO1_HUMAN	O14980	0	0.989	0.995	Exportin-1 OS=Homo sapiens OX=9606 GN=XPO1 PE=1 SV=1	Match	20947000	20668000	700720	20641000	25473000	26665000	22916000	19509000	16775000	25410000	18707000	24197000
266	XP_026340907.2	XP_026340907.2	XP_026340907.2	NAD(P)H-hydrate epimerase [Ursus arctos]	NAXE	3	3	3	1	3	3	3	18.1	18.1	18.1	31.15	288	288	0.0019881	5.0497	337	6486;15211;15559	True;True;True	6881;16300;16671	162217;162218;162219;162220;162221;162222;162223;162224;162225;162226;162227;390889;400004;400005	167837;167838;167839;167840;167841;167842;167843;167844;167845;167846;167847;402511;412120;412121	167843;402511;412121			XP_026340907.2	NNRE_HUMAN	Q8NCW5	4.6e-100	0.875	0.948	NAD(P)H-hydrate epimerase OS=Homo sapiens OX=9606 GN=NAXE PE=1 SV=2	Match	32706000			32471000	58762000	50398000	25369000		29390000			25499000
267	XP_026340917.1	XP_026340917.1	XP_026340917.1	T-complex protein 1 subunit gamma [Ursus arctos]	CCT3	17	17	17	1	17	17	17	42.2	42.2	42.2	60.385	545	545	0	81.16	338	890;1637;3906;4048;6203;8368;8546;8700;8993;9018;12527;12583;13246;13627;16495;17051;19132	True;True;True;True;True;True;True;True;True;True;True;True;True;True;True;True;True	947;1746;4148;4299;6577;8893;9088;9253;9565;9591;13390;13459;14217;14635;17676;18264;20488	23265;42244;42245;42246;42247;42248;42249;42250;42251;42252;42253;42254;42255;42256;42257;42258;99074;103371;103372;103373;103374;103375;103376;103377;103378;103379;103380;103381;103382;103383;103384;103385;103386;103387;103388;103389;103390;103391;103392;103393;103394;103395;154183;154184;154185;154186;154187;154188;154189;154190;154191;154192;154193;154194;154195;154196;154197;154198;154199;154…	23844;42718;42719;42720;42721;42722;42723;42724;42725;42726;42727;42728;101557;106267;106268;106269;106270;106271;106272;106273;106274;106275;106276;106277;106278;106279;106280;106281;106282;106283;106284;106285;106286;106287;106288;159189;159190;159191;159192;159193;159194;159195;159196;159197;159198;159199;159200;159201;159202;159203;159204;159205;159206;159207;159208;159209;159210;159211;15921…	23844;42726;101557;106275;159200;218382;222882;226383;232679;233309;338624;339864;357038;367026;434111;450993;513924			XP_026340917.1	TCPG_HUMAN	P49368	0	0.96	0.991	T-complex protein 1 subunit gamma OS=Homo sapiens OX=9606 GN=CCT3 PE=1 SV=4	Match	68087000	71275000	77519000	65275000	73013000	68763000	62250000	73776000	58556000	89301000	36996000	67697000
268	XP_026340941.1	XP_026340941.1	XP_026340941.1	lamin [Ursus arctos]	LMNA	38	38	37	1	38	38	37	56.5	56.5	55.3	74.144	665	665	0	230.86	339	219;220;649;1328;1351;1475;2656;3313;3314;3689;7739;8686;8836;9577;9755;9818;9910;10077;10078;10739;10848;11414;11525;11541;11665;12676;13165;13515;14495;15417;15681;16073;16263;16446;17015;17573;17812;17813	True;True;True;True;True;True;True;True;True;True;True;True;True;True;True;True;True;True;True;True;True;True;True;True;True;True;True;True;True;True;True;True;True;True;True;True;True;True	233;234;693;1423;1446;1575;2810;3520;3521;3921;8209;9238;9397;10190;10380;10448;10449;10553;10729;10730;11426;11540;12142;12258;12274;12401;13583;14135;14515;15549;16521;16798;17225;17226;17428;17625;18227;18828;19087;19088	5822;5823;5824;5825;5826;5827;5828;5829;5830;5831;5832;17024;17025;17026;17027;17028;17029;17030;17031;17032;17033;17034;17035;17036;17037;17038;17039;17040;17041;17042;17043;17044;17045;17046;17047;17048;17049;34742;34743;34744;34745;34746;34747;34748;34749;34750;34751;34752;34753;34754;34755;34756;34757;34758;34759;34760;34761;34762;34763;34764;34765;34766;34767;34768;34769;35179;35180;35181;35…	5911;5912;5913;5914;5915;5916;5917;17686;17687;17688;17689;17690;17691;17692;17693;17694;17695;17696;17697;17698;17699;17700;17701;17702;17703;17704;17705;17706;17707;17708;35371;35372;35373;35374;35375;35376;35377;35378;35379;35380;35381;35382;35383;35384;35385;35386;35387;35388;35389;35390;35391;35392;35393;35394;35395;35796;35797;35798;35799;35800;35801;35802;35803;35804;35805;35806;35807;3580…	5914;5917;17692;35394;35796;38601;67557;88515;88532;97543;200898;226138;228890;249538;254703;255960;259649;268380;268406;288727;291415;308136;311159;311348;314713;342526;354843;364722;385819;408592;415248;424147;428091;432733;450366;463988;473956;473958			XP_026340941.1	LMNA_HUMAN	P02545	2.8e-119	0.979	0.995	Prelamin-A/C OS=Homo sapiens OX=9606 GN=LMNA PE=1 SV=1	Match	482470000	517420000	970460000	521030000	584980000	776640000	693590000	629420000	590980000	639430000	937990000	785440000
269	XP_026340990.1	XP_026340990.1;XP_026340989.1;XP_026340988.1;XP_026340986.1	XP_026340990.1;XP_026340989.1;XP_026340988.1;XP_026340986.1	28S ribosomal protein S29, mitochondrial isoform X4 [Ursus arctos]; 28S ribosomal protein S29, mitochondrial isoform X3 [Ursus arctos]; 28S ribosomal protein S29, mitochondrial isoform X2 [Ursus arctos]; 28S ribosomal protein S29, mitochondrial isoform X1	DAP3	3;3;3;3	3;3;3;3	3;3;3;3	4	3	3	3	13.5	13.5	13.5	41.09	363	363;397;416;450	0.0020819	5.8504	340	3706;11068;15971	True;True;True	3939;11764;17119	95186;95187;95188;95189;95190;95191;95192;95193;287011;287012;287013;287014;409893;409894;409895;409896;409897	97838;97839;97840;97841;296789;296790;296791;421975;421976;421977	97838;296790;421976			XP_026340990.1	RT29_HUMAN	P51398	2.5e-133	0.783	0.869	Small ribosomal subunit protein mS29 OS=Homo sapiens OX=9606 GN=DAP3 PE=1 SV=1	Match	9822800		8558000	6443900	9918800	9590900				6259800
270	XP_026341022.2	XP_026341022.2	XP_026341022.2	metaxin-1 [Ursus arctos]	MTX1	3	3	3	1	3	3	3	9.2	9.2	9.2	49.987	457	457	0.0007776	8.2868	341	11006;17389;19445	True;True;True	11701;18628;20818	285636;285637;285638;285639;285640;285641;285642;285643;285644;285645;285646;285647;285648;285649;285650;285651;285652;285653;285654;285655;285656;285657;285658;285659;285660;285661;285662;285663;285664;285665;285666;285667;285668;285669;445521;504499;504500	295416;295417;295418;295419;295420;295421;295422;295423;295424;295425;295426;295427;295428;295429;295430;295431;295432;295433;295434;295435;295436;295437;295438;295439;295440;295441;295442;295443;295444;295445;295446;295447;295448;295449;458687;520814;520815	295416;458687;520815			XP_026341022.2	MTX1_HUMAN	Q13505	9.3e-62	0.813	0.895	Metaxin-1 OS=Homo sapiens OX=9606 GN=MTX1 PE=1 SV=3	Match	27886000	28713000	45599000	29762000	36591000	22128000	38986000	31376000	21572000	28222000		25370000
271	XP_026341154.1	XP_026341154.1	XP_026341154.1	interleukin enhancer-binding factor 2 [Ursus arctos]	ILF2	2	2	2	1	2	2	2	5.4	5.4	5.4	43.048	390	390	0.010011	2.8592	342	9401;18742	True;True	9994;20071	237889;487197;487198;487199;487200;487201;487202;487203;487204;487205;487206;487207;487208;487209;487210;487211;487212;487213;487214;487215	244382;503527;503528;503529;503530;503531;503532;503533;503534;503535;503536;503537;503538;503539;503540;503541;503542;503543;503544;503545	244382;503534			XP_026341154.1	ILF2_HUMAN	Q12905	2.8e-128	0.997	1	Interleukin enhancer-binding factor 2 OS=Homo sapiens OX=9606 GN=ILF2 PE=1 SV=2	Match		7581800	15248000	7940100	13557000	15393000	9179800	9586300	10651000			20185000
272	XP_026341169.1	XP_026341169.1	XP_026341169.1	protein S100-A1 [Ursus arctos]	S100A1	2	2	2	1	2	2	2	38.3	38.3	38.3	10.518	94	94	0	116.56	343	4084;6668	True;True	4335;7073;7074;7075	104006;104007;104008;104009;104010;104011;104012;104013;104014;104015;104016;104017;104018;104019;104020;104021;104022;104023;104024;104025;104026;104027;104028;104029;104030;104031;104032;104033;104034;104035;104036;104037;104038;104039;104040;104041;104042;104043;104044;104045;104046;104047;104048;104049;104050;104051;104052;104053;104054;104055;104056;104057;104058;104059;104060;104061;104062;…	106872;106873;106874;106875;106876;106877;106878;106879;106880;106881;106882;106883;106884;106885;106886;106887;106888;106889;106890;106891;106892;106893;106894;106895;106896;106897;106898;106899;106900;106901;106902;106903;106904;106905;106906;106907;106908;106909;106910;106911;106912;106913;106914;106915;106916;106917;106918;106919;106920;106921;106922;106923;106924;106925;106926;106927;106928;…	106916;172056	202	9	XP_026341169.1	S10A1_HUMAN	P23297	5.2e-35	0.989	1	Protein S100-A1 OS=Homo sapiens OX=9606 GN=S100A1 PE=1 SV=2	Match	74017000	105850000	395970000	138780000	59159000	101070000	289810000	310550000	321090000	176420000	205800000	267370000
273	XP_026341216.1	XP_026341216.1	XP_026341216.1	hemoglobin subunit theta-1 [Ursus arctos]	HBQ1	5	4	4	1	5	4	4	47.9	43	43	15.293	142	142	0	26.686	344	5215;13859;17645;17698;17955	True;True;True;True;False	5529;14878;18906;18963;19244	133081;133082;133083;133084;133085;360009;360010;360011;452379;452380;452381;452382;452383;452384;452385;452386;452387;452388;452389;452390;452391;452392;452393;452394;454431;454432;454433;454434;454435;454436;454437;454438;454439;454440;454441;454442;454443;454444;454445;454446;454447;454448;454449;454450;454451;454452;454453;454454;454455;454456;454457;454458;454459;454460;454461;454462;454463;…	137696;137697;137698;137699;137700;371610;371611;466646;466647;466648;466649;466650;466651;466652;466653;466654;466655;466656;466657;468798;468799;468800;468801;468802;468803;468804;468805;468806;468807;468808;468809;468810;468811;468812;468813;468814;468815;468816;468817;468818;468819;468820;468821;468822;468823;468824;468825;468826;468827;468828;468829;468830;468831;468832;468833;468834;468835;…	137699;371610;466652;468828;478333			XP_026341216.1	HBAT_HUMAN	P09105	8.6e-52	0.787	0.936	Hemoglobin subunit theta-1 OS=Homo sapiens OX=9606 GN=HBQ1 PE=1 SV=2	Match	108230000	55806000	131790000	78281000	116290000	131720000	88993000	80848000	28069000	68021000	25525000	75674000
274	XP_026341218.1	XP_026341218.1	XP_026341218.1;XP_026341220.1	hemoglobin subunit alpha [Ursus arctos]	LOC113245361	21;1	21;1	19;0	2	21	21	19	100	100	100	15.241	142	142;142	0	323.31	345	1617;4949;4950;5212;5213;8026;8027;9645;11569;12769;15890;16642;16643;17646;17647;17699;17700;17955;17956;18755;18756	True;True;True;True;True;True;True;True;True;True;True;True;True;True;True;True;True;True;True;True;True	1724;5252;5253;5526;5527;8520;8521;10262;12302;13702;17031;17829;17830;18907;18908;18964;18965;19244;19245;20085;20086	41446;41447;41448;41449;41450;41451;41452;41453;41454;41455;41456;41457;41458;41459;41460;41461;41462;41463;41464;41465;41466;41467;41468;41469;41470;41471;41472;41473;41474;41475;41476;41477;41478;41479;41480;41481;41482;41483;41484;41485;41486;41487;41488;41489;41490;41491;41492;41493;41494;41495;41496;41497;41498;41499;41500;41501;41502;41503;41504;41505;124342;124343;124344;124345;124346;1243…					XP_026341218.1	HBA_HUMAN	P69905	2.3e-55	0.845	0.965	Hemoglobin subunit alpha OS=Homo sapiens OX=9606 GN=HBA1 PE=1 SV=2	Match	57863000000	42412000000	49789000000	37070000000	35074000000	52299000000	57216000000	56635000000	29380000000	23090000000	59030000000	52196000000
275	XP_026341300.1	XP_026341300.1	XP_026341300.1	E3 ubiquitin-protein ligase CHIP [Ursus arctos]	STUB1	8	8	8	1	8	8	8	29.4	29.4	29.4	34.918	303	303	0	30.005	347	925;8075;8729;11165;13080;13399;15946;18251	True;True;True;True;True;True;True;True	983;8572;9284;11876;14044;14391;17092;19553	23943;204218;204219;220292;220293;220294;220295;220296;220297;220298;220299;220300;290905;290906;290907;341678;341679;350580;350581;350582;350583;350584;350585;350586;350587;350588;350589;350590;350591;350592;350593;350594;350595;350596;350597;350598;350599;409384;409385;409386;409387;409388;409389;409390;409391;409392;409393;409394;409395;409396;409397;409398;409399;409400;409401;409402;409403;4…	24506;210748;210749;226675;226676;226677;226678;226679;226680;301575;301576;301577;352970;352971;362396;362397;362398;362399;362400;362401;362402;362403;362404;362405;362406;362407;362408;362409;362410;362411;362412;362413;362414;362415;362416;421495;421496;421497;421498;421499;421500;421501;421502;421503;421504;421505;421506;421507;421508;421509;421510;421511;421512;421513;421514;421515;421516;4…	24506;210749;226676;301577;352970;362406;421496;487220			XP_026341300.1	CHIP_HUMAN	Q9UNE7	9.8e-120	0.977	1	E3 ubiquitin-protein ligase CHIP OS=Homo sapiens OX=9606 GN=STUB1 PE=1 SV=2	Match	32054000	32154000	58040000	58267000	47324000	41776000	42051000	41880000	58523000	34197000	30994000	36704000
276	XP_026341346.1	XP_026341346.1	XP_026341346.1	elongin-B [Ursus arctos]	ELOB	9	9	9	1	9	9	9	61	61	61	13.17	118	118	0	37.16	348	259;4478;4479;12160;12292;13983;17032;17033;17473	True;True;True;True;True;True;True;True;True	276;4756;4757;12929;13086;15014;18245;18246;18717	6863;6864;6865;6866;6867;6868;6869;6870;112470;112471;112472;112473;112474;112475;112476;112477;112478;112479;112480;316957;316958;316959;316960;316961;316962;316963;316964;316965;316966;316967;316968;316969;320254;320255;320256;320257;320258;320259;320260;320261;320262;320263;362487;362488;362489;362490;362491;362492;362493;362494;362495;362496;362497;437329;437330;437331;437332;437333;437334;43…	6989;6990;6991;6992;115480;115481;115482;115483;115484;115485;115486;115487;115488;115489;328376;328377;328378;328379;328380;328381;328382;328383;328384;328385;328386;331628;331629;331630;331631;331632;331633;373990;373991;373992;373993;373994;373995;373996;373997;373998;373999;374000;450687;450688;450689;450690;450691;450692;450693;450694;450695;450696;450697;461808;461809;461810	6989;115485;115488;328376;331629;373991;450687;450696;461809			XP_026341346.1	ELOB_HUMAN	Q15370	3.3e-49	0.975	0.992	Elongin-B OS=Homo sapiens OX=9606 GN=ELOB PE=1 SV=1	Match	258730000	135520000	253210000	206480000	231770000	111500000	452000000	299340000	271980000	114170000	222650000	126930000
277	XP_048068283.1	XP_048068283.1;XP_026341377.1;XP_026341376.1;XP_057166160.1;XP_057166159.1;XP_026341375.1;XP_044235170.1	XP_048068283.1;XP_026341377.1;XP_026341376.1;XP_057166160.1;XP_057166159.1;XP_026341375.1;XP_044235170.1	3-oxoacyl-[acyl-carrier-protein] reductase isoform X7 [Ursus arctos]; 3-oxoacyl-[acyl-carrier-protein] reductase isoform X6 [Ursus arctos]; 3-oxoacyl-[acyl-carrier-protein] reductase isoform X5 [Ursus arctos]; 3-oxoacyl-[acyl-carrier-protein] reductase is	CBR4	4;4;4;4;4;4;4	4;4;4;4;4;4;4	4;4;4;4;4;4;4	7	4	4	4	23.8	23.8	23.8	21.005	193	193;194;195;210;215;237;249	0.000819	9.5702	349	1639;6487;6694;18881	True;True;True;True	1748;6882;7102;20226	42308;42309;42310;42311;42312;42313;42314;42315;42316;42317;42318;42319;42320;42321;42322;42323;42324;162228;162229;162230;162231;162232;162233;162234;162235;162236;162237;167039;167040;167041;167042;167043;167044;167045;167046;167047;167048;167049;167050;167051;167052;167053;167054;167055;167056;167057;167058;167059;167060;167061;167062;167063;167064;167065;490543;490544;490545;490546;490547;490…	42778;42779;42780;42781;42782;42783;42784;42785;42786;42787;42788;42789;42790;42791;42792;167848;167849;167850;167851;167852;167853;167854;167855;167856;172741;172742;172743;172744;172745;172746;172747;172748;172749;172750;172751;172752;172753;172754;172755;172756;172757;172758;172759;172760;172761;172762;172763;172764;172765;172766;172767;506830;506831;506832;506833;506834;506835;506836;506837;5…	42782;167848;172765;506846			XP_048068283.1	CBR4_HUMAN	Q8N4T8	4.4e-77	0.899	0.989	3-oxoacyl-[acyl-carrier-protein] reductase OS=Homo sapiens OX=9606 GN=CBR4 PE=1 SV=3	Match	58578000	69895000	66624000	64421000	77076000	97573000	50584000	55128000	46795000	37906000	14792000	70308000
278	XP_026341395.1	XP_026341395.1;XP_026341387.1	XP_026341395.1;XP_026341387.1	polyribonucleotide nucleotidyltransferase 1, mitochondrial isoform X2 [Ursus arctos]; polyribonucleotide nucleotidyltransferase 1, mitochondrial isoform X1 [Ursus arctos]	PNPT1	5;5	5;5	5;5	2	5	5	5	8.7	8.7	8.7	84.937	774	774;784	0.00086356	11.144	350	5536;11051;11280;12170;20560	True;True;True;True;True	5875;11747;12000;12939;22008	140539;286826;286827;293764;293765;293766;293767;293768;293769;293770;293771;293772;293773;317202;317203;317204;317205;317206;317207;534943;534944;534945;534946;534947;534948;534949	145234;296622;296623;304394;304395;304396;304397;304398;304399;304400;304401;328601;328602;328603;328604;554459;554460;554461;554462	145234;296623;304400;328602;554460			XP_026341395.1	PNPT1_HUMAN	Q8TCS8	0	0.914	0.97	Polyribonucleotide nucleotidyltransferase 1, mitochondrial OS=Homo sapiens OX=9606 GN=PNPT1 PE=1 SV=2	Match	18806000	13191000	12923000	27975000	31344000	18865000			26553000	19036000	9452000
279	XP_026341510.1	XP_026341510.1	XP_026341510.1	voltage-dependent anion-selective channel protein 3 [Ursus arctos]	VDAC3	11	11	11	1	11	11	11	46.3	46.3	46.3	30.623	283	283	0	254.68	351	47;2011;7001;7864;11678;11817;11818;17861;18906;18907;19871	True;True;True;True;True;True;True;True;True;True;True	47;2128;7423;8349;12415;12567;12568;19137;20253;20254;21272	875;876;877;878;879;880;881;882;883;884;885;886;49989;49990;49991;49992;49993;49994;49995;49996;49997;49998;49999;50000;174737;174738;174739;174740;174741;174742;174743;174744;174745;174746;174747;198661;198662;198663;198664;198665;198666;198667;198668;198669;198670;198671;198672;198673;198674;198675;198676;198677;198678;198679;198680;198681;198682;198683;198684;198685;198686;198687;198688;198689…	837;838;839;840;841;842;843;844;845;846;847;848;50415;50416;50417;50418;50419;50420;50421;50422;50423;180444;180445;180446;180447;180448;180449;180450;205159;205160;205161;205162;205163;205164;205165;205166;205167;205168;205169;205170;205171;205172;205173;205174;205175;205176;205177;205178;205179;205180;205181;205182;205183;205184;205185;205186;205187;314854;314855;314856;314857;314858;314859;314…	844;50418;180448;205162;314872;319964;320035;475294;507350;507410;537363			XP_026341510.1	VDAC3_HUMAN	Q9Y277	5.4e-195	0.986	0.993	Voltage-dependent anion-selective channel protein 3 OS=Homo sapiens OX=9606 GN=VDAC3 PE=1 SV=1	Match	2212600000	1959599999.9999998	2636400000	2265800000	2385900000	2110799999.9999998	1740499999.9999998	2314700000	2561600000	1383500000	1920599999.9999998	1660599999.9999998
280	XP_048069338.1	XP_048069338.1;XP_057168485.1;XP_048069337.1;XP_048069336.1;XP_026341545.1;XP_057168479.1;XP_026341542.1;XP_026341541.1;XP_026341540.1;XP_026341547.1	XP_048069338.1;XP_057168485.1;XP_048069337.1;XP_048069336.1;XP_026341545.1;XP_057168479.1;XP_026341542.1;XP_026341541.1;XP_026341540.1;XP_026341547.1	phosphorylase b kinase regulatory subunit alpha, skeletal muscle isoform isoform X9 [Ursus arctos]; phosphorylase b kinase regulatory subunit alpha, skeletal muscle isoform isoform X8 [Ursus arctos]; phosphorylase b kinase regulatory subunit alpha, skelet	PHKA1	41;41;41;41;41;40;40;40;40;36	41;41;41;41;41;40;40;40;40;36	41;41;41;41;41;40;40;40;40;36	10	41	41	41	49.7	49.7	49.7	128.71	1146	1146;1151;1163;1164;1181;1210;1222;1223;1240;1118	0	288.93	352	102;1087;1850;2611;2875;2961;3387;3524;4090;4547;4584;5015;5445;5448;5777;6040;6129;7338;7909;7996;8378;8978;9651;9987;11291;12053;12217;12467;12729;13229;14014;14721;15282;16298;16414;16545;16752;17202;17311;17555;17888	True;True;True;True;True;True;True;True;True;True;True;True;True;True;True;True;True;True;True;True;True;True;True;True;True;True;True;True;True;True;True;True;True;True;True;True;True;True;True;True;True	104;1158;1964;2759;3049;3139;3597;3747;4341;4827;4864;5320;5779;5782;6128;6405;6496;7780;8396;8489;8903;9550;10268;10632;12012;12819;12989;13314;13649;13650;14199;15045;15786;16374;17465;17590;17726;17944;18424;18540;18809;19168	2450;2451;2452;2453;2454;2455;2456;2457;2458;2459;2460;2461;2462;2463;2464;2465;2466;2467;2468;2469;2470;2471;2472;2473;2474;2475;2476;2477;28868;28869;28870;28871;28872;28873;28874;28875;28876;28877;28878;28879;28880;28881;28882;28883;28884;28885;28886;28887;28888;47329;47330;47331;47332;47333;65312;65313;65314;65315;65316;65317;65318;65319;65320;65321;65322;65323;65324;65325;74202;74203;74204;7…	2481;2482;2483;2484;2485;2486;2487;2488;2489;2490;2491;2492;2493;2494;2495;2496;2497;2498;2499;2500;2501;2502;2503;2504;2505;2506;2507;29529;29530;29531;29532;29533;29534;29535;29536;29537;29538;29539;29540;29541;29542;29543;29544;29545;29546;29547;47838;47839;47840;65891;65892;65893;65894;65895;65896;65897;65898;65899;65900;65901;65902;65903;75615;75616;75617;75618;75619;75620;75621;78009;78010;…	2482;29529;47840;65899;75617;78009;90327;94051;107065;116761;117400;131975;143147;143166;149873;154539;156387;189559;206159;208760;218521;232371;252028;266360;304705;326211;329657;337116;343849;356766;374499;390494;403889;428948;431832;435122;440148;453870;456572;463378;476182	203	556	XP_048069338.1	KPB1_HUMAN	P46020	0	0.896	0.926	Phosphorylase b kinase regulatory subunit alpha, skeletal muscle isoform OS=Homo sapiens OX=9606 GN=PHKA1 PE=1 SV=2	Match	114470000	114950000	61631000	131100000	130020000	141740000	91244000	81758000	89222000	143490000	101740000	96813000
281	XP_026341563.1	XP_026341563.1;XP_044235276.1	XP_026341563.1;XP_044235276.1	non-POU domain-containing octamer-binding protein isoform X2 [Ursus arctos]; non-POU domain-containing octamer-binding protein isoform X1 [Ursus arctos]	NONO	2;2	2;2	2;2	2	2	2	2	6.8	6.8	6.8	54.103	470	470;492	0	22.387	353	7089;13245	True;True	7513;14216	177483;177484;345730;345731;345732;345733;345734;345735;345736;345737;345738;345739;345740;345741;345742;345743;345744;345745	183517;357020;357021;357022;357023;357024;357025;357026;357027;357028;357029;357030;357031;357032;357033;357034;357035;357036	183517;357029			XP_026341563.1	NONO_HUMAN	Q15233	1.7e-92	0.998	0.998	Non-POU domain-containing octamer-binding protein OS=Homo sapiens OX=9606 GN=NONO PE=1 SV=4	Match	5032100	4591800		6293900	6862900	13015000	4402100			9499700	5649500	4598200
282	XP_026341564.1	XP_026341564.1;XP_026341565.1;XP_057168385.1	XP_026341564.1;XP_026341565.1;XP_057168385.1	integrin beta-1-binding protein 2 isoform X1 [Ursus arctos]; integrin beta-1-binding protein 2 isoform X3 [Ursus arctos]; integrin beta-1-binding protein 2 isoform X2 [Ursus arctos]	ITGB1BP2	3;2;2	3;2;2	3;2;2	3	3	3	3	14.8	14.8	14.8	38.557	351	351;299;312	0.002095	5.9647	354	640;15336;17530	True;True;True	684;16434;18782	16950;16951;16952;16953;16954;16955;16956;393710;393711;393712;393713;449517	17621;17622;17623;17624;405278;405279;462916	17623;405279;462916			XP_026341564.1	ITBP2_HUMAN	Q9UKP3	3.7e-114	0.943	0.971	Integrin beta-1-binding protein 2 OS=Homo sapiens OX=9606 GN=ITGB1BP2 PE=1 SV=1	Match	25554000		25556000	16922000	14569000	10828000		12644000
283	XP_026341594.1	XP_026341594.1;XP_048078859.1;XP_026341578.1;XP_057165375.1	XP_026341594.1;XP_048078859.1;XP_026341578.1;XP_057165375.1	reticulon-4 isoform X3 [Ursus arctos]; reticulon-4 isoform X2 [Ursus arctos]; reticulon-4 isoform X1 [Ursus arctos]; reticulon-4 isoform X4 [Ursus arctos]	RTN4	7;7;7;6	1;1;1;0	1;1;1;0	4	7	1	1	28.2	9	9	40.573	376	376;395;1197;251	0	16.19	355	1869;6878;7404;9512;10299;15242;20499	False;False;False;True;False;False;False	1984;7295;7853;10122;10964;16333;21937	47568;47569;47570;47571;47572;171912;171913;171914;171915;171916;171917;171918;171919;171920;171921;171922;171923;171924;171925;171926;171927;171928;171929;171930;171931;171932;171933;171934;185660;185661;185662;185663;185664;185665;185666;185667;185668;185669;185670;185671;185672;185673;185674;185675;185676;185677;185678;185679;185680;185681;185682;185683;185684;185685;185686;185687;185688;18568…	48055;48056;48057;48058;48059;48060;177662;177663;177664;177665;177666;177667;177668;177669;177670;177671;177672;177673;177674;177675;177676;177677;177678;177679;177680;177681;177682;191737;191738;191739;191740;191741;191742;191743;191744;191745;191746;191747;191748;191749;191750;191751;191752;191753;191754;191755;191756;191757;191758;191759;191760;191761;191762;191763;191764;191765;191766;191767…	48059;177665;191758;248126;274192;403038;552373			XP_026341594.1	RTN4_HUMAN	Q9NQC3	3.8e-19	0.904	0.957	Reticulon-4 OS=Homo sapiens OX=9606 GN=RTN4 PE=1 SV=2	Match				12123000						12782000	14895000
284	XP_026341599.1	XP_026341599.1	XP_026341599.1	peptidyl-prolyl cis-trans isomerase NIMA-interacting 4 [Ursus arctos]	PIN4	2	2	2	1	2	2	2	31.3	31.3	31.3	13.797	131	131	0	13.719	356	5026;6706	True;True	5332;7115	128308;128309;128310;128311;128312;128313;128314;128315;128316;128317;128318;128319;128320;128321;128322;167265;167266;167267;167268;167269;167270;167271;167272;167273;167274;167275;167276;167277;167278;167279;167280;167281	132784;132785;132786;132787;132788;132789;132790;132791;132792;132793;132794;132795;132796;132797;132798;172946;172947;172948;172949;172950;172951;172952;172953;172954;172955;172956;172957;172958;172959;172960;172961	132793;172949			XP_026341599.1	PIN4_HUMAN	Q9Y237	6.6e-45	0.962	1	Peptidyl-prolyl cis-trans isomerase NIMA-interacting 4 OS=Homo sapiens OX=9606 GN=PIN4 PE=1 SV=1	Match	30335000	49647000	60516000	36840000		38590000	60594000	68548000	68039000	26594000	90178000	58245000
285	XP_026341600.1	XP_026341600.1	XP_026341600.1	reticulon-4 isoform X5 [Ursus arctos]	RTN4	8	8	2	1	8	8	2	41.2	41.2	5	22.469	199	199	0	47.656	357	1869;2626;6878;7404;10299;15242;19516;20499	True;True;True;True;True;True;True;True	1984;2775;7295;7853;10964;16333;20893;21937	47568;47569;47570;47571;47572;65610;65611;65612;65613;65614;65615;65616;65617;65618;65619;65620;65621;65622;65623;65624;65625;65626;65627;65628;65629;65630;65631;65632;65633;65634;65635;65636;65637;65638;65639;171912;171913;171914;171915;171916;171917;171918;171919;171920;171921;171922;171923;171924;171925;171926;171927;171928;171929;171930;171931;171932;171933;171934;185660;185661;185662;185663;…	48055;48056;48057;48058;48059;48060;66175;66176;66177;66178;66179;66180;66181;66182;66183;66184;66185;66186;66187;66188;66189;66190;66191;66192;66193;66194;66195;66196;66197;66198;66199;66200;66201;177662;177663;177664;177665;177666;177667;177668;177669;177670;177671;177672;177673;177674;177675;177676;177677;177678;177679;177680;177681;177682;191737;191738;191739;191740;191741;191742;191743;19174…	48059;66197;177665;191758;274192;403038;523063;552373			XP_026341600.1	RTN4_HUMAN	Q9NQC3	2.7e-98	0.984	0.995	Reticulon-4 OS=Homo sapiens OX=9606 GN=RTN4 PE=1 SV=2	Match	242020000	253260000	352700000	225760000	189910000	229320000	269130000	301560000	288200000	201840000	200800000	214090000
286	XP_026341610.1	XP_026341610.1	XP_026341610.1	40S ribosomal protein S4, X isoform [Ursus arctos]	RPS4X	12	12	12	1	12	12	12	45.2	45.2	45.2	29.597	263	263	0	33.602	358	3464;4412;4863;6191;6473;7380;11549;11650;11794;16536;18868;19974	True;True;True;True;True;True;True;True;True;True;True;True	3683;4686;5161;6564;6868;7827;12282;12385;12543;17717;20211;21380	90298;90299;90300;90301;90302;90303;90304;90305;90306;90307;90308;90309;90310;90311;90312;90313;90314;90315;90316;90317;90318;90319;111358;111359;111360;111361;111362;111363;111364;111365;111366;111367;111368;111369;111370;111371;111372;111373;111374;111375;111376;111377;120562;120563;120564;120565;120566;120567;120568;120569;120570;120571;120572;120573;153890;153891;153892;153893;153894;153895;1…	92800;92801;92802;92803;92804;92805;92806;92807;92808;92809;92810;92811;92812;92813;92814;92815;92816;92817;92818;92819;92820;92821;114359;114360;114361;114362;114363;114364;114365;114366;114367;114368;114369;114370;114371;114372;114373;114374;114375;114376;114377;114378;123421;123422;123423;123424;123425;123426;123427;123428;123429;123430;158912;158913;158914;158915;158916;158917;158918;158919;1…	92811;114371;123423;158912;167343;191063;311610;314378;319533;434784;506589;539725			XP_026341610.1	RS4X_HUMAN	P62701	7.2e-150	1	1	Small ribosomal subunit protein eS4, X isoform OS=Homo sapiens OX=9606 GN=RPS4X PE=1 SV=2	Match	88027000	71358000	121210000	79715000	80135000	85914000	99601000	84554000	88173000	56911000	57523000	85371000
287	XP_026341623.3	XP_026341623.3;XP_026341622.3;XP_026341621.3;XP_026341620.3	XP_026341623.3;XP_026341622.3;XP_026341621.3;XP_026341620.3;XP_057164976.1	alpha-adducin isoform X4 [Ursus arctos]; alpha-adducin isoform X2 [Ursus arctos]; alpha-adducin isoform X3 [Ursus arctos]; alpha-adducin isoform X1 [Ursus arctos]	ADD1	3;3;3;3;1	3;3;3;3;1	3;3;3;3;1	5	3	3	3	7.1	7.1	7.1	81.227	742	742;773;773;804;724	0	14.867	359	9762;12501;19284	True;True;True	10388;13356;20647	248443;248444;248445;248446;248447;248448;248449;248450;248451;248452;248453;248454;248455;248456;248457;248458;248459;248460;248461;248462;248463;248464;248465;326438;326439;326440;500852;500853;500854;500855;500856;500857;500858;500859;500860	254834;254835;254836;254837;254838;254839;254840;254841;254842;254843;254844;254845;254846;254847;254848;254849;254850;254851;254852;254853;254854;254855;254856;337933;517239;517240;517241;517242;517243;517244;517245	254852;337933;517240			XP_026341623.3	ADDA_HUMAN	P35611	2.1e-152	0.915	0.965	Alpha-adducin OS=Homo sapiens OX=9606 GN=ADD1 PE=1 SV=2	Match	59006000	53456000	91621000	55593000	58462000	113930000	74076000	83537000	36179000	136340000	85982000	86549000
288	XP_026341655.1	XP_026341655.1;XP_026341628.1	XP_026341655.1;XP_026341628.1	spectrin beta chain, non-erythrocytic 1 isoform X2 [Ursus arctos]; spectrin beta chain, non-erythrocytic 1 isoform X1 [Ursus arctos]	SPTBN1	39;39	36;36	35;35	2	39	36	35	22.2	20.7	20.1	272.68	2350	2350;2363	0	80.565	360	1075;1368;2416;2423;2648;2741;3098;3340;3871;4008;4181;4585;4776;5245;6475;7283;7411;7430;8045;8468;10660;10878;11786;11869;11927;12075;12118;12432;12556;12635;14496;14555;16035;16410;16453;17830;18358;18418;19085	True;True;True;True;True;True;True;True;True;True;True;True;True;True;True;True;True;False;False;True;True;True;True;True;True;True;True;True;True;True;True;True;True;True;True;True;False;True;True	1145;1463;2553;2560;2801;2897;3291;3548;4112;4256;4435;4865;5068;5562;6870;7718;7864;7885;8541;9005;11342;11570;12533;12626;12688;12841;12886;13267;13425;13530;15550;15610;17183;17586;17632;19105;19664;19726;20441	28569;28570;28571;35458;60675;60676;60677;60790;60791;60792;60793;60794;60795;60796;60797;66562;66563;66564;68907;68908;68909;68910;68911;68912;68913;68914;68915;68916;68917;68918;68919;68920;68921;68922;80371;80372;86823;86824;98565;98566;98567;98568;98569;98570;102106;102107;102108;102109;102110;102111;102112;106029;114489;118509;133746;133747;133748;161809;161810;161811;161812;161813;161814;16…	29244;29245;29246;36070;61285;61286;61389;61390;61391;61392;61393;61394;61395;67097;69561;69562;69563;69564;69565;69566;69567;69568;69569;69570;69571;69572;69573;69574;69575;69576;82242;82243;89033;89034;101069;101070;101071;101072;104941;104942;104943;104944;104945;108922;117402;121335;138348;138349;138350;167384;167385;167386;167387;167388;167389;188091;188092;188093;188094;188095;188096;188097…	29245;36070;61286;61390;67097;69570;82243;89033;101072;104943;108922;117402;121335;138348;167388;188099;192574;192906;210197;221163;286026;292328;319284;321683;323229;327014;327710;336054;339221;341325;385823;386909;423102;431789;432947;474506;489491;490822;512833			XP_026341655.1	SPTB2_HUMAN	Q01082	0	0.989	0.999	Spectrin beta chain, non-erythrocytic 1 OS=Homo sapiens OX=9606 GN=SPTBN1 PE=1 SV=2	Match	103270000	64914000	13378000	75447000	100870000	137760000	86354000	55869000	58875000	117830000	110510000	108150000
289	XP_026341679.1	XP_026341679.1;XP_044235320.1	XP_026341679.1;XP_044235320.1	peroxisomal acyl-coenzyme A oxidase 3 isoform X1 [Ursus arctos]; peroxisomal acyl-coenzyme A oxidase 3 isoform X2 [Ursus arctos]	ACOX3	12;10	12;10	12;10	2	12	12	12	29.3	29.3	29.3	78.232	700	700;659	0	59.746	361	759;1275;2208;3872;9909;11007;13287;13909;15688;17066;17436;17529	True;True;True;True;True;True;True;True;True;True;True;True	807;1367;2334;4113;10552;11702;14263;14931;16806;18279;18678;18781	19764;19765;19766;19767;19768;19769;19770;19771;19772;19773;19774;19775;19776;33213;33214;33215;33216;55199;55200;55201;55202;98571;252967;252968;252969;252970;252971;252972;252973;252974;252975;285670;285671;285672;285673;285674;285675;285676;285677;285678;285679;285680;285681;285682;285683;285684;285685;285686;285687;285688;285689;285690;285691;285692;285693;285694;347772;361062;361063;361064;3…	20351;20352;20353;20354;20355;20356;20357;20358;20359;20360;33804;33805;33806;55751;55752;55753;101073;259639;259640;259641;259642;259643;259644;259645;259646;259647;295450;295451;295452;295453;295454;295455;295456;295457;295458;295459;295460;295461;295462;295463;295464;295465;295466;295467;295468;295469;295470;295471;359158;372627;372628;372629;372630;372631;372632;372633;372634;415419;415420;41…	20358;33806;55753;101073;259639;295460;359158;372627;415427;451154;459786;462911			XP_026341679.1	ACOX3_HUMAN	O15254	0	0.787	0.91	Peroxisomal acyl-coenzyme A oxidase 3 OS=Homo sapiens OX=9606 GN=ACOX3 PE=1 SV=2	Match	40172000	76167000	16069000	71288000	72794000	79715000	7979200		6986100	73208000		10340000
290	XP_057165535.1	XP_057165535.1;XP_048067823.2;XP_026341702.3	XP_057165535.1;XP_048067823.2;XP_026341702.3	mitochondrial proton/calcium exchanger protein isoform X3 [Ursus arctos]; mitochondrial proton/calcium exchanger protein isoform X2 [Ursus arctos]; mitochondrial proton/calcium exchanger protein isoform X1 [Ursus arctos]	LETM1	8;8;8	8;8;8	8;8;8	3	8	8	8	19.6	19.6	19.6	63.534	561	561;739;740	0	22.808	362	1164;2346;5201;8482;10312;10484;10860;16194	True;True;True;True;True;True;True;True	1246;2480;5515;9020;10977;11157;11552;17356	30436;30437;58681;132448;132449;132450;132451;132452;132453;132454;132455;132456;214854;214855;265431;265432;269991;269992;269993;269994;269995;269996;269997;269998;269999;270000;270001;270002;270003;270004;270005;270006;270007;270008;270009;270010;281866;281867;281868;281869;281870;281871;281872;281873;281874;281875;281876;414970	31047;31048;59309;136888;136889;136890;136891;136892;136893;136894;136895;221379;221380;274410;274411;279043;279044;279045;279046;279047;279048;279049;279050;279051;279052;279053;279054;279055;279056;279057;279058;279059;279060;291723;291724;291725;291726;291727;291728;291729;291730;291731;291732;426998	31048;59309;136895;221379;274410;279050;291728;426998			XP_057165535.1	LETM1_HUMAN	O95202	6.4e-146	0.897	0.971	Mitochondrial proton/calcium exchanger protein OS=Homo sapiens OX=9606 GN=LETM1 PE=1 SV=1	Match	22631000	25433000	9438500	16383000	38982000	34374000	17178000	13922000		27938000	11016000	24772000
291	XP_026341733.2	XP_026341733.2	XP_026341733.2	grpE protein homolog 1, mitochondrial [Ursus arctos]	GRPEL1	4	4	4	1	4	4	4	20.9	20.9	20.9	25.542	230	230	0.00071685	6.4956	363	868;2724;4859;17107	True;True;True;True	923;2880;5157;18324	22868;68678;68679;68680;68681;68682;68683;68684;68685;68686;68687;68688;120520;120521;120522;438583;438584;438585;438586;438587;438588;438589;438590;438591;438592;438593;438594;438595;438596;438597;438598;438599;438600;438601;438602;438603	23461;69357;69358;69359;69360;69361;69362;69363;69364;69365;69366;69367;123381;451892;451893;451894;451895;451896;451897;451898;451899;451900;451901;451902;451903;451904;451905;451906;451907;451908;451909	23461;69361;123381;451901			XP_026341733.2	GRPE1_HUMAN	Q9HAV7	1.1e-75	0.917	0.977	GrpE protein homolog 1, mitochondrial OS=Homo sapiens OX=9606 GN=GRPEL1 PE=1 SV=2	Match	42575000	30959000		19531000	36810000	38279000	12096000	13463000		19554000		16688000
292	XP_026341788.1	XP_026341788.1;XP_044234032.2;XP_057165342.1;XP_057165341.1	XP_026341788.1;XP_044234032.2;XP_057165342.1;XP_057165341.1	acylphosphatase-2 isoform X7 [Ursus arctos]; acylphosphatase-2 isoform X3 [Ursus arctos]; acylphosphatase-2 isoform X6 [Ursus arctos]; acylphosphatase-2 isoform X4 [Ursus arctos]	ACYP2	8;7;5;5	8;7;5;5	3;2;0;0	4	8	8	3	48.8	48.8	22	14.021	127	127;264;228;256	0	29.39	364	6826;11539;12817;12818;13581;14338;16253;17968	True;True;True;True;True;True;True;True	7242;12272;13763;13764;14584;15387;17418;19257;19258	170771;170772;170773;170774;170775;170776;170777;170778;170779;170780;170781;170782;170783;170784;170785;170786;170787;170788;170789;170790;170791;170792;170793;170794;170795;170796;170797;170798;170799;170800;170801;170802;170803;170804;170805;300656;300657;300658;300659;300660;300661;300662;300663;300664;300665;300666;300667;300668;300669;300670;300671;300672;300673;300674;300675;300676;300677;…	176490;176491;176492;176493;176494;176495;176496;176497;176498;176499;176500;176501;176502;176503;176504;176505;176506;176507;176508;176509;176510;176511;176512;176513;176514;176515;176516;176517;176518;176519;176520;176521;176522;176523;176524;176525;176526;176527;311310;311311;311312;311313;311314;311315;311316;311317;311318;311319;311320;311321;311322;311323;311324;311325;311326;311327;311328;…	176507;311324;346055;346082;366002;382693;427935;478712	204	90	XP_026341788.1	ACYP2_HUMAN	P14621	1.2e-40	0.879	0.96	Acylphosphatase-2 OS=Homo sapiens OX=9606 GN=ACYP2 PE=1 SV=2	Match	228590000	437800000	390000000	371120000	268100000	319390000	273630000	296380000	341280000	155360000	242800000	341960000
293	XP_026341792.2	XP_026341792.2	XP_026341792.2	ATP synthase subunit e, mitochondrial [Ursus arctos]	ATP5ME	3	3	3	1	3	3	3	25.9	25.9	25.9	15.854	143	143	0	18.5	365	3979;12780;20468	True;True;True	4226;13717;21901;21902	101558;101559;101560;101561;101562;101563;101564;101565;101566;101567;101568;333705;333706;333707;333708;333709;333710;333711;333712;333713;333714;333715;333716;333717;531846;531847;531848;531849;531850;531851;531852;531853;531854;531855;531856;531857;531858;531859;531860;531861;531862;531863;531864;531865;531866;531867;531868;531869;531870;531871;531872;531873;531874;531875;531876;531877;531878;…	104423;104424;104425;104426;104427;104428;104429;104430;104431;345132;345133;345134;345135;345136;345137;345138;345139;345140;345141;345142;345143;551230;551231;551232;551233;551234;551235;551236;551237;551238;551239;551240;551241;551242;551243;551244;551245;551246;551247;551248;551249;551250;551251;551252;551253;551254;551255;551256;551257;551258;551259;551260;551261;551262;551263;551264;551265;…	104425;345135;551266	205	95	XP_026341792.2	ATP5I_HUMAN	P56385	2.4e-19	0.901	0.93	ATP synthase subunit e, mitochondrial OS=Homo sapiens OX=9606 GN=ATP5ME PE=1 SV=2	Match	794200000	787770000	917860000	745970000	921840000	787240000	537530000	538610000	469240000	293500000	453160000	629480000
294	XP_026341893.1	XP_026341893.1	XP_026341893.1;XP_044241508.1;XP_026357957.1;XP_044241507.1	importin-7 [Ursus arctos]	IPO7	8;1;1;1	8;1;1;1	8;1;1;1	4	8	8	8	11	11	11	119.52	1038	1038;975;1037;1048	0	20.103	367	474;2366;4233;4510;10876;12285;15762;15947	True;True;True;True;True;True;True;True	502;2502;4495;4789;11568;13077;16886;17093	12553;12554;12555;12556;12557;12558;12559;12560;12561;12562;12563;12564;12565;12566;12567;12568;12569;12570;12571;12572;59154;59155;59156;59157;59158;59159;59160;59161;59162;59163;59164;59165;59166;59167;59168;59169;59170;59171;59172;59173;59174;59175;59176;59177;59178;59179;59180;59181;59182;59183;59184;59185;59186;59187;59188;59189;59190;106934;106935;106936;106937;106938;106939;106940;106941;1…	13134;13135;13136;13137;13138;13139;13140;13141;13142;13143;13144;13145;13146;13147;13148;13149;13150;13151;59770;59771;59772;59773;59774;59775;59776;59777;59778;59779;59780;59781;59782;59783;59784;59785;59786;59787;59788;59789;59790;59791;59792;59793;59794;59795;59796;59797;59798;59799;59800;59801;59802;59803;59804;59805;109770;109771;109772;109773;109774;109775;109776;109777;109778;109779;10978…	13134;59773;109778;116145;292313;331373;416842;421534			XP_026341893.1	IPO7_HUMAN	O95373	0	1	1	Importin-7 OS=Homo sapiens OX=9606 GN=IPO7 PE=1 SV=1	Match	27504000	22552000	3482700	32454000	27748000	31534000	13086000	18710000	18009000	29433000	21500000	20541000
295	XP_026341915.1	XP_026341915.1	XP_026341915.1	tripeptidyl-peptidase 1 [Ursus arctos]	TPP1	3	3	3	1	3	3	3	8.4	8.4	8.4	62.363	572	572	0.0024646	4.0041	368	8376;10280;19439	True;True;True	8901;10945;20811	212102;212103;212104;212105;212106;212107;212108;212109;212110;212111;212112;212113;212114;212115;212116;212117;212118;212119;264833;504367	218496;218497;218498;218499;218500;218501;218502;218503;218504;218505;218506;218507;218508;218509;218510;218511;218512;218513;273824;520701	218510;273824;520701			XP_026341915.1	TPP1_HUMAN	O14773	0	0.915	0.988	Tripeptidyl-peptidase 1 OS=Homo sapiens OX=9606 GN=TPP1 PE=1 SV=2	Match	15633000	23567000	41452000	24124000	25955000	38102000	41207000			20534000
296	XP_026341918.1	XP_026341918.1	XP_026341918.1	integrin-linked protein kinase [Ursus arctos]	ILK	7	7	7	1	7	7	7	19.7	19.7	19.7	51.389	452	452	0	15.354	369	4650;4854;5754;6428;11162;12806;15220	True;True;True;True;True;True;True	4935;5151;6105;6815;11873;13749;16309	115899;115900;115901;115902;115903;115904;115905;115906;115907;115908;115909;115910;120419;120420;120421;120422;120423;120424;120425;120426;120427;120428;120429;120430;120431;120432;120433;120434;120435;120436;120437;120438;120439;120440;120441;120442;120443;120444;120445;120446;120447;120448;120449;144890;160679;160680;160681;160682;160683;160684;160685;160686;160687;160688;160689;160690;160691;…	118801;118802;118803;118804;118805;118806;118807;118808;123286;123287;123288;123289;123290;123291;123292;123293;123294;123295;123296;123297;123298;123299;123300;123301;123302;123303;123304;123305;123306;123307;123308;123309;123310;123311;123312;123313;123314;123315;149510;166254;166255;166256;166257;166258;166259;166260;166261;166262;166263;166264;166265;166266;166267;166268;166269;166270;166271;…	118805;123293;149510;166277;301550;345766;402567			XP_026341918.1	ILK_HUMAN	Q13418	6e-106	0.998	1	Scaffold protein ILK OS=Homo sapiens OX=9606 GN=ILK PE=1 SV=2	Match	28013000	23686000	32207000	21145000	29682000	32948000	30869000	16442000	15754000	19570000	16350000	27983000
[truncated: 1,409 more rows]
[truncated: 7 more columns]

## Sheet: Quantification
Table S2. List of 1335 proteins quantified using label-free proteomics in skeletal muscle from hibernating vs. summer-active brown bears (Ursus arctos)
[truncated: 1,337 more rows]
