# Supplementary material for: The Preservation of Muscle Mitochondrial Machinery During Hypometabolic Hibernation in Scandinavian Brown Bears ( Ursus arctos )
Source: Acta Physiol (Oxf). 2026 Feb 23;242(4):e70177. doi: 10.1111/apha.70177 (PMC12926787; doi:10.1111/apha.70177)
Supplement: Supplementary file 5 — Table S3: List of 720 proteins quantified using label‐free proteomics in muscle mitochondrial extracts from hibernating vs. summer‐active brown bears ( Ursus arctos ). [file APHA-242-e70177-s004.zip]

Archive with 2 entries (2 files):
- __MACOSX/._Table S3_mitochondrial proteome.xlsx
- Table S3_mitochondrial proteome.xlsx
