# Supplementary material for: The Preservation of Muscle Mitochondrial Machinery During Hypometabolic Hibernation in Scandinavian Brown Bears ( Ursus arctos )
Source: Acta Physiol (Oxf). 2026 Feb 23;242(4):e70177. doi: 10.1111/apha.70177 (PMC12926787; doi:10.1111/apha.70177)
Supplement: Supplementary file 5 — Table S3: List of 720 proteins quantified using label‐free proteomics in muscle mitochondrial extracts from hibernating vs. summer‐active brown bears ( Ursus arctos ). [file APHA-242-e70177-s004.zip › Table S3_mitochondrial proteome.xlsx]

## Sheet: Identifications
Table S1x. List of 967 proteins identified using label-free proteomics in muscle mitochondrial extracts from hibernating vs. summer-active brown bears (Ursus arctos)
	Protein identification using Andromeda search engine																													Human protein homologues retrieved from Swissprot using Fasta program (v36; http://fasta.bioch.virginia.edu/fasta_www2/fasta_down.shtml; Swissprot human database, TaxId 9606; Refseq identifiers were mapped to UniprotKb identifiers prior to query) #WARNING: Few entries are highlighted in blue in the column "Human entry name"". They correspond to eleven human entries matching 2 or 3 different Ursus…							Manual validation of correspondences between bear entries and human homologues	Mitochondrial location Refers to proteins annotated as being 'mitochondrial' in Nextprot or Swissprot databases, and/or which belong to the respiratory chain (present on Kegg map190)		Quantification with Maxquant (LFQ intensities) in summer-active bears				Quantification with Maxquant (LFQ intensities) in hibernating bears				Quantification with Maxquant (LFQ intensities) in the reference sample (QC-related)
N°	1rst ID	Majority protein IDs	Protein IDs	Fasta headers	Leading protein Gene name	Peptide counts (all)	Peptide counts (razor+unique)	Peptide counts (unique)	Number of proteins	Peptides	Razor + unique peptides	Unique peptides	Sequence coverage [%]	Unique + razor sequence coverage [%]	Unique sequence coverage [%]	Mol. weight [kDa]	Sequence length	Sequence lengths	Q-value	Score	id	Peptide IDs	Peptide is razor	Mod. peptide IDs	Evidence IDs	MS/MS IDs	Best MS/MS	Oxidation (M) site IDs	Oxidation (M) site positions	Used "Ursus identifier" for Query	Human entry name in Swissprot	Swissprot Accession number (human)	Score	Identity	Similary	Protein name		Nextprot/Swissprot	Respiratory chain	Bear ID : W1707	Bear ID : W1806	Bear ID : W1813	Bear ID: W1814	Bear ID : W1707	Bear ID : W1806	Bear ID : W1813	Bear ID: W1814	Injection N°1	Injection N°2
1	NP_597968.1	NP_597968.1	NP_597968.1	NADH dehydrogenase subunit 1 (mitochondrion) [Ursus arctos]	ND1	8	8	8	1	8	8	8	15.4	15.4	15.4	35.782	318	318	0	118.98	32	3618;4452;6338;6538;12883;12884;13848;13888	True;True;True;True;True;True;True;True	3972;4890;6988;7215;14375;14376;14377;15437;15483;15484	41783;41784;41785;41786;41787;41788;41789;41790;41791;41792;41793;41794;51661;51662;51663;51664;51665;51666;51667;51668;51669;51670;51671;51672;51673;51674;51675;51676;51677;51678;51679;51680;51681;51682;51683;51684;51685;77484;77485;77486;77487;77488;77489;77490;77491;77492;77493;77494;77495;77496;77497;77498;77499;77500;77501;77502;77503;77504;77505;77506;77507;77508;77509;77510;77511;77512;775…	32727;32728;32729;32730;32731;32732;32733;32734;40394;40395;40396;40397;40398;40399;40400;40401;40402;40403;40404;40405;40406;40407;40408;40409;40410;40411;40412;40413;40414;40415;40416;60550;60551;60552;60553;60554;60555;60556;60557;60558;60559;60560;60561;60562;60563;60564;60565;60566;60567;60568;60569;60570;60571;60572;60573;60574;60575;60576;60577;60578;60579;62772;62773;62774;62775;62776;627…	32727;40411;60571;62775;126485;126493;135973;136398	32;33	31;286	A0A3Q7K754	NU1M_HUMAN	P03886	4.3e-152	0.789	0.931	NADH-ubiquinone oxidoreductase chain 1 OS=Homo sapiens OX=9606 GN=MT-ND1 PE=1 SV=1	Match	TRUE	TRUE	538570000	531880000	960800000	525720000	711200000	682890000	111440000	359800000	667330000	536700000
2	NP_597969.1	NP_597969.1	NP_597969.1	NADH dehydrogenase subunit 2 (mitochondrion) [Ursus arctos]	ND2	5	5	5	1	5	5	5	17.6	17.6	17.6	38.744	347	347	0	35.781	33	6748;8524;8551;13775;13791	True;True;True;True;True	7453;9467;9505;15355;15356;15374	83203;83204;83205;83206;83207;83208;83209;83210;83211;106416;106417;106780;106781;106782;106783;106784;106785;106786;106787;106788;173309;173310;173311;173312;173313;173314;173315;173316;173317;173318;173319;173320;173321;173322;173323;173324;173325;173326;173327;173328;173329;173330;173331;173332;173333;173334;173335;173336;173337;173338;173339;173340;173585;173586;173587;173588;173589	64946;64947;64948;64949;64950;64951;64952;64953;82993;83277;83278;83279;83280;83281;135372;135373;135374;135375;135376;135377;135378;135379;135380;135381;135382;135383;135384;135385;135386;135387;135388;135389;135390;135391;135392;135393;135394;135395;135580;135581	64949;82993;83278;135391;135580	34;35	265;320	A0A3Q7K7K6	NU2M_HUMAN	P03891	2.4e-132	0.594	0.847	NADH-ubiquinone oxidoreductase chain 2 OS=Homo sapiens OX=9606 GN=MT-ND2 PE=1 SV=2	Match	TRUE	TRUE	32629000	41189000	77631000	33726000	39779000	58781000	19090000	11302000	82567000	77927000
3	NP_597970.1	NP_597970.1	NP_597970.1	cytochrome c oxidase subunit I (mitochondrion) [Ursus arctos]	COX1	5	5	5	1	5	5	5	12.5	12.5	12.5	56.958	514	514	0	78.352	34	1426;1909;12505;13752;13753	True;True;True;True;True	1579;1580;2094;2095;13959;15330;15331	17536;17537;17538;17539;17540;17541;17542;17543;17544;17545;17546;17547;17548;17549;17550;17551;17552;17553;17554;17555;17556;17557;17558;17559;17560;17561;17562;17563;17564;17565;17566;17567;17568;22363;22364;22365;22366;22367;22368;22369;22370;22371;22372;22373;22374;22375;22376;156664;156665;156666;156667;156668;156669;156670;156671;156672;156673;156674;156675;156676;156677;156678;156679;15668…	13892;13893;13894;13895;13896;13897;13898;13899;13900;13901;13902;13903;13904;13905;13906;13907;13908;13909;13910;13911;13912;13913;13914;17654;17655;17656;17657;17658;17659;17660;122226;122227;122228;122229;122230;122231;122232;122233;122234;122235;122236;122237;122238;122239;122240;122241;122242;122243;122244;122245;122246;122247;122248;122249;122250;122251;122252;122253;122254;122255;122256;12…	13912;17657;122240;135121;135129	36;37	28;310	A0A3Q7K7X1	COX1_HUMAN	P00395	0	0.924	0.977	Cytochrome c oxidase subunit 1 OS=Homo sapiens OX=9606 GN=MT-CO1 PE=1 SV=1	Match	TRUE	TRUE	963420000	448960000	1161200000	568780000	891190000	663400000	258060000	384160000	1289000000	972970000
4	NP_597971.1	NP_597971.1	NP_597971.1	cytochrome c oxidase subunit II (mitochondrion) [Ursus arctos]	COX2	8	8	8	1	8	8	8	39.6	39.6	39.6	26.004	227	227	0	123.5	35	7431;7432;7659;8569;8570;11353;11788;13585	True;True;True;True;True;True;True;True	8192;8193;8194;8195;8459;8460;8461;9533;9534;9535;9536;12670;13150;15149;15150;15151	91945;91946;91947;91948;91949;91950;91951;91952;91953;91954;91955;91956;91957;91958;91959;91960;91961;91962;91963;91964;91965;91966;91967;91968;91969;91970;91971;91972;91973;91974;91975;91976;91977;91978;91979;91980;91981;91982;91983;91984;91985;91986;91987;91988;91989;91990;91991;91992;91993;91994;91995;91996;91997;91998;91999;92000;92001;92002;92003;92004;92005;92006;92007;92008;92009;92010;920…	71619;71620;71621;71622;71623;71624;71625;71626;71627;71628;71629;71630;71631;71632;71633;71634;71635;71636;71637;71638;71639;71640;71641;71642;71643;71644;71645;71646;71647;71648;71649;71650;71651;71652;71653;71654;71655;71656;71657;71658;71659;71660;71661;71662;71663;71664;71665;71666;71667;71668;71669;71670;71671;71672;71673;71674;71675;71676;71677;71678;71679;71680;71681;71682;71683;71684;716…	71626;71705;74005;83577;83592;109146;113597;133610	38;39;40;41;42	146;148;152;185;187	A0A3Q7K7N2	COX2_HUMAN	P00403	5.5e-106	0.755	0.886	Cytochrome c oxidase subunit 2 OS=Homo sapiens OX=9606 GN=MT-CO2 PE=1 SV=1	Match	TRUE	TRUE	4039200000	4840300000	3452100000	2611200000	2174600000	3701500000	3201500000	2330400000	3248000000	3272000000
5	NP_597972.1	NP_597972.1	NP_597972.1	ATP synthase F0 subunit 8 (mitochondrion) [Ursus arctos]	ATP8	4	4	4	1	4	4	4	31.3	31.3	31.3	7.8072	67	67	0	9.4848	36	6207;6429;8269;8270	True;True;True;True	6840;7086;9132;9133	75767;75768;75769;75770;75771;75772;75773;75774;75775;75776;75777;75778;75779;75780;75781;75782;75783;75784;75785;75786;75787;75788;75789;75790;75791;75792;75793;75794;75795;75796;75797;78820;78821;78822;78823;78824;78825;78826;78827;78828;78829;78830;78831;78832;78833;78834;78835;78836;78837;78838;78839;78840;78841;78842;78843;102993;102994;102995;102996;102997;102998;102999;103000;103001;103002…	59247;59248;59249;59250;59251;59252;59253;59254;59255;59256;59257;59258;59259;59260;59261;59262;59263;59264;59265;59266;59267;59268;59269;59270;59271;61562;61563;61564;61565;61566;61567;61568;61569;61570;61571;61572;61573;61574;61575;61576;61577;61578;61579;61580;61581;61582;80279;80280;80281;80282;80283;80284;80285;80286;80287;80288;80289;80290;80291;80292;80293;80294;80295;80296;80297;80298;802…	59247;61581;80282;80294			A0A3Q7K8M8	ATP8_HUMAN	P03928	1.5e-10	0.464	0.681	ATP synthase protein 8 OS=Homo sapiens OX=9606 GN=MT-ATP8 PE=1 SV=1	Match	TRUE	TRUE	768280000	407030000	1017400000	284290000	470200000	618350000	138390000	326400000	379960000	362290000
6	NP_597973.1	NP_597973.1	NP_597973.1	ATP synthase F0 subunit 6 (mitochondrion) [Ursus arctos]	ATP6	5	5	5	1	5	5	5	40.7	40.7	40.7	24.825	226	226	0	31.921	37	1109;7206;8293;8294;8607	True;True;True;True;True	1242;7959;9157;9158;9587	14080;14081;14082;14083;14084;14085;14086;14087;14088;14089;14090;14091;14092;14093;14094;89271;89272;89273;89274;89275;89276;89277;89278;89279;89280;89281;89282;89283;89284;103315;103316;103317;103318;103319;103320;103321;103322;103323;103324;103325;103326;103327;103328;103329;103330;103331;103332;103333;103334;103335;103336;103337;103338;103339;103340;103341;103342;103343;103344;103345;103346;1…	11199;11200;11201;11202;11203;11204;11205;11206;11207;11208;11209;11210;69593;69594;69595;69596;69597;69598;69599;80526;80527;80528;80529;80530;80531;80532;80533;80534;80535;80536;80537;80538;80539;80540;80541;80542;80543;80544;80545;80546;80547;80548;80549;80550;80551;80552;80553;80554;83800	11199;69595;80546;80554;83800			A0A3Q7K758	ATP6_HUMAN	P00846	2.5e-90	0.739	0.934	ATP synthase subunit a OS=Homo sapiens OX=9606 GN=MT-ATP6 PE=1 SV=1	Match	TRUE	TRUE	583460000	523710000	1145100000	273280000	488040000	731670000	126230000	236690000	506600000	380780000
7	NP_597977.1	NP_597977.1	NP_597977.1	NADH dehydrogenase subunit 4 (mitochondrion) [Ursus arctos]	ND4	8	8	8	1	8	8	8	19.6	19.6	19.6	51.696	459	459	0	39.479	39	513;514;2853;5503;7067;8528;8637;10618	True;True;True;True;True;True;True;True	564;565;566;3133;3134;6043;7803;7804;9474;9475;9634;9635;11853	6366;6367;6368;6369;6370;6371;6372;6373;6374;6375;6376;6377;6378;6379;6380;6381;6382;6383;6384;6385;6386;6387;6388;6389;32917;32918;32919;32920;32921;32922;32923;32924;32925;32926;32927;32928;32929;32930;32931;65685;65686;65687;65688;87292;87293;87294;87295;87296;87297;87298;87299;87300;87301;87302;106444;106445;106446;106447;106448;106449;106450;106451;106452;106453;106454;106455;106456;106457;1…	5102;5103;5104;5105;5106;5107;5108;5109;5110;5111;5112;5113;5114;5115;5116;5117;5118;5119;5120;25881;25882;25883;25884;25885;25886;25887;25888;25889;25890;51332;51333;68061;68062;68063;68064;68065;68066;68067;83009;83010;83011;83012;83013;83014;83015;83016;83017;83018;83019;83020;84096;84097;84098;84099;84100;84101;84102;84103;84104;84105;84106;84107;84108;84109;84110;84111;84112;84113;84114;8411…	5109;5120;25884;51333;68061;83019;84107;102383	44;45;46;47;48;49;50;51	9;10;207;229;243;244;437;453	A0A3Q7K8N2	NU4M_HUMAN	P03905	2.4e-146	0.735	0.899	NADH-ubiquinone oxidoreductase chain 4 OS=Homo sapiens OX=9606 GN=MT-ND4 PE=1 SV=1	Match	TRUE	TRUE	417020000	271330000	518980000	249070000	349420000	301900000	92624000	178040000	787240000	536420000
8	NP_597978.1	NP_597978.1	NP_597978.1	NADH dehydrogenase subunit 5 (mitochondrion) [Ursus arctos]	ND5	10	10	10	1	10	10	10	25.9	25.9	25.9	68.274	606	606	0	99.942	40	177;756;851;6131;6840;7521;8413;10645;11245;11626	True;True;True;True;True;True;True;True;True;True	198;843;844;959;6756;7558;8292;8293;8294;8295;9292;9293;9294;11881;11882;12551;12966	2370;2371;2372;2373;2374;2375;2376;2377;2378;2379;2380;2381;2382;2383;2384;2385;2386;2387;2388;2389;2390;2391;2392;2393;2394;2395;2396;2397;2398;2399;9883;9884;9885;9886;9887;9888;9889;9890;9891;11011;74714;74715;74716;74717;74718;74719;74720;74721;74722;74723;84552;84553;84554;84555;84556;84557;84558;84559;84560;84561;84562;84563;84564;84565;84566;84567;84568;93187;93188;93189;93190;93191;93192;…	1946;1947;1948;1949;1950;1951;1952;1953;1954;1955;1956;1957;1958;1959;1960;1961;1962;1963;1964;1965;1966;1967;7854;7855;7856;7857;7858;7859;8754;58426;58427;58428;58429;58430;58431;65997;65998;65999;66000;66001;66002;66003;66004;66005;66006;66007;66008;66009;66010;66011;72570;72571;72572;72573;72574;72575;72576;72577;72578;72579;72580;72581;72582;72583;72584;72585;72586;72587;72588;72589;72590;72…	1961;7859;8754;58430;66008;72628;81523;102602;108165;112035	52;53;54;55;56;57;58	383;539;540;544;548;551;571	A0A3Q7K759	NU5M_HUMAN	P03915	1.1e-181	0.685	0.871	NADH-ubiquinone oxidoreductase chain 5 OS=Homo sapiens OX=9606 GN=MT-ND5 PE=1 SV=2	Match	TRUE	TRUE	185080000	115930000	236330000	140520000	246370000	233390000	35038000	76388000	210140000	181400000
9	NP_597980.1	NP_597980.1	NP_597980.1	cytochrome b (mitochondrion) [Ursus arctos]	CYTB	4	4	4	1	4	4	4	20.6	20.6	20.6	42.411	379	379	0	17.676	41	2256;3279;7066;10630	True;True;True;True	2471;3600;7802;11865	26079;26080;26081;26082;26083;26084;26085;26086;26087;26088;26089;26090;26091;26092;26093;26094;26095;26096;26097;26098;26099;26100;26101;26102;26103;37965;87285;87286;87287;87288;87289;87290;87291;131582;131583;131584;131585;131586;131587;131588;131589;131590;131591;131592;131593	20566;20567;20568;20569;20570;20571;20572;20573;20574;20575;20576;20577;20578;20579;20580;20581;20582;20583;20584;20585;20586;20587;20588;20589;29878;68058;68059;68060;102459;102460;102461;102462;102463;102464	20573;29878;68058;102459			A0A3Q7K807	CYB_HUMAN	P00156	2.1e-164	0.805	0.939	Cytochrome b OS=Homo sapiens OX=9606 GN=MT-CYB PE=1 SV=2	Match	TRUE	TRUE	73539000	28436000	57284000	46962000	54900000	63018000	13683000	28430000	49291000	35462000
10	XP_026367280.1	XP_026367280.1	XP_026367280.1	zinc finger protein 40 [Ursus arctos horribilis]; zinc finger protein 40 [Ursus arctos horribilis]	HIVEP1	2;1	2;1	2;1	2	2	2	2	0.3	0.3	0.3	294.69	2723	2723;2723	0.0030457	2.9583	64	4732;9421	True;True	5188;10560	55033;55034;55035;55036;55037;55038;55039;55040;55041;55042;55043;55044;55045;55046;55047;55048;55049;55050;55051;55052;55053;55054;55055;55056;55057;55058;55059;55060;55061;55062;117749;117750;117751;117752;117753;117754;117755;117756	43035;43036;43037;43038;43039;43040;43041;43042;43043;43044;91754;91755;91756;91757;91758;91759	43043;91756			A0A3Q7WZC5	ZEP1_HUMAN	P15822	3.8e-214	0.799	0.909	Zinc finger protein 40	Match	FALSE	FALSE	69057000	93754000	123780000	61541000	35667000	37569000	53104000	56068000	59777000	25491000
12	XP_026333960.1	XP_026333960.1	XP_026333960.1;XP_026338858.1;XP_026370663.1	serine/threonine-protein phosphatase PP1-beta catalytic subunit [Ursus arctos horribilis]	PPP1CB	5;2;2	5;2;2	5;2;2	3	5	5	5	20.5	20.5	20.5	37.186	327	327;330;337	0	16.618	69	189;511;3490;5598;14169	True;True;True;True;True	210;561;3833;6147;15787	2504;2505;6286;6287;6288;6289;6290;6291;6292;6293;6294;6295;6296;6297;40395;40396;40397;40398;40399;40400;40401;40402;40403;66980;66981;66982;66983;66984;66985;66986;66987;66988;66989;66990;66991;66992;66993;66994;66995;66996;66997;66998;177756;177757;177758	2051;2052;5040;5041;5042;5043;5044;5045;31717;31718;31719;31720;31721;52313;52314;52315;52316;52317;52318;52319;52320;52321;52322;52323;52324;52325;52326;52327;52328;52329;138861	2051;5040;31720;52325;138861			A0A3Q7U171	PP1B_HUMAN	P62140	7.4e-165	1.000	1.000	Serine/threonine-protein phosphatase PP1-beta catalytic subunit OS=Homo sapiens OX=9606 GN=PPP1CB PE=1 SV=3	Match	FALSE	FALSE	19022000	26174000	20395000	25827000	20672000	13143000	57607000	34808000	13376000	19907000
13	XP_026333993.1	XP_026333993.1	XP_026333993.1;XP_026354872.1	ADP/ATP translocase 3 [Ursus arctos horribilis]	SLC25A6	21;6	4;0	4;0	2	21	4	4	55	12.8	12.8	32.892	298	298;323	0	14.955	70	145;342;1793;2920;3858;4272;4379;4380;4387;4411;4412;5847;7497;8601;11331;11332;11417;12764;13929;13940;13941	False;False;True;False;False;False;True;True;False;False;False;False;False;False;False;False;True;False;False;False;False	161;374;1975;3207;4235;4684;4803;4804;4813;4844;4845;6435;8266;9577;9578;12647;12648;12739;14250;15527;15538;15539	2022;2023;2024;2025;2026;2027;2028;2029;2030;2031;2032;2033;2034;2035;2036;2037;2038;2039;2040;2041;2042;2043;2044;2045;2046;2047;2048;4195;4196;4197;4198;4199;4200;4201;4202;4203;4204;4205;4206;4207;4208;4209;4210;4211;4212;4213;4214;4215;4216;4217;4218;4219;4220;4221;21124;21125;21126;21127;21128;21129;21130;21131;21132;21133;33627;33628;33629;33630;33631;33632;33633;33634;33635;33636;33637;336…	1674;1675;1676;1677;1678;1679;1680;1681;1682;1683;1684;1685;1686;1687;1688;1689;1690;1691;1692;1693;1694;1695;1696;3390;3391;3392;3393;3394;3395;3396;3397;3398;3399;3400;3401;3402;3403;3404;3405;3406;3407;3408;3409;3410;3411;16685;16686;16687;16688;16689;16690;26436;26437;26438;26439;26440;26441;26442;26443;26444;26445;26446;26447;34721;34722;34723;34724;34725;34726;34727;34728;34729;34730;34731;…	1686;3402;16689;26440;34739;38600;39587;39590;39635;39959;39975;55338;72315;83772;108963;108981;109658;125296;136811;136953;136985	75;76;77;78	201;238;239;240	A0A3Q7UCU5	ADT3_HUMAN	P12236	7.1e-149	0.990	0.997	ADP/ATP translocase 3 OS=Homo sapiens OX=9606 GN=SLC25A6 PE=1 SV=4	Match	TRUE	FALSE	71874000	112670000	171080000	20839000		58504000	5740300	7280200	260000000	52941000
14	XP_026334106.1	XP_026334106.1	XP_026334106.1	ATP-dependent Clp protease ATP-binding subunit clpX-like, mitochondrial [Ursus arctos horribilis]	CLPX	3	3	3	1	3	3	3	5.5	5.5	5.5	69.257	633	633	0	4.8052	72	7743;10896;11732	True;True;True	8553;12167;13088	96048;96049;96050;96051;134780;134781;145330;145331;145332;145333;145334;145335;145336	74796;104874;104875;113121;113122;113123	74796;104875;113122			A0A3Q7TEI8	CLPX_HUMAN	O76031	0	0.981	0.995	ATP-dependent Clp protease ATP-binding subunit clpX-like, mitochondrial OS=Homo sapiens OX=9606 GN=CLPX PE=1 SV=2	Match	TRUE	FALSE	7196100	4882000			5305700	4821000	5347400	5242400	2686600	3019200
15	XP_026337036.1	XP_026337036.1;XP_026334133.1	XP_026337036.1;XP_026334133.1	ras-related protein Rab-11A-like [Ursus arctos horribilis]; ras-related protein Rab-11A [Ursus arctos horribilis]	LOC113242901	3;3	3;3	3;3	2	3	3	3	14.1	14.1	14.1	18.82	170	170;216	0	5.5134	73	3702;3851;8874	True;True;True	4065;4227;9947	42619;42620;42621;42622;42623;44324;44325;44326;44327;44328;44329;44330;44331;111256;111257;111258;111259	33369;34670;34671;34672;86711	33369;34672;86711			A0A3Q7TLC5	RB11A_HUMAN	P62491	3.5e-57	1.000	1.000	Ras-related protein Rab-11A OS=Homo sapiens OX=9606 GN=RAB11A PE=1 SV=3	Match	FALSE	FALSE	4004900	6399100	2099200		6298900	3388500		5679000	10041000	8842000
16	XP_026334238.1	XP_026334238.1;XP_026334239.1	XP_026334238.1;XP_026334239.1;XP_026341012.1;XP_026341011.1	pyruvate kinase PKM isoform X1 [Ursus arctos horribilis]; pyruvate kinase PKM isoform X2 [Ursus arctos horribilis]	PKM	45;39;2;2	45;39;2;2	45;39;2;2	4	45	45	45	82.1	82.1	82.1	58.057	531	531;531;543;566	0	323.31	74	271;272;433;933;1463;1537;2346;2347;3245;3355;3356;3782;3783;3894;3895;3898;3901;4118;4119;4549;4550;4582;4695;4696;5539;6066;6067;6221;6349;6401;6800;6951;7644;7645;8655;9303;9473;9724;10098;10689;11167;11323;11324;13049;13538	True;True;True;True;True;True;True;True;True;True;True;True;True;True;True;True;True;True;True;True;True;True;True;True;True;True;True;True;True;True;True;True;True;True;True;True;True;True;True;True;True;True;True;True;True	299;300;301;302;475;476;477;1055;1620;1703;2567;2568;2569;2570;3563;3685;3686;3687;3688;4149;4150;4276;4277;4280;4281;4284;4518;4519;4994;4995;5028;5029;5030;5031;5149;5150;6080;6680;6681;6682;6683;6858;6999;7056;7509;7675;8442;8443;9662;9663;10430;10616;10882;11286;11287;11930;11931;11932;12463;12464;12465;12639;12640;14567;14568;15097	3423;3424;3425;3426;3427;3428;3429;3430;3431;3432;3433;3434;3435;3436;3437;3438;3439;3440;3441;3442;3443;3444;3445;3446;3447;3448;3449;3450;3451;3452;3453;3454;3455;3456;3457;3458;3459;3460;3461;3462;3463;3464;3465;3466;3467;3468;5267;5268;5269;5270;5271;5272;5273;5274;5275;5276;5277;5278;5279;5280;5281;5282;5283;5284;5285;5286;5287;5288;5289;5290;5291;5292;5293;5294;5295;5296;5297;5298;5299;5300…	2784;2785;2786;2787;2788;2789;2790;2791;2792;2793;2794;2795;2796;2797;2798;2799;2800;2801;2802;2803;2804;2805;2806;2807;2808;2809;2810;2811;2812;2813;2814;2815;2816;2817;2818;2819;4212;4213;4214;4215;4216;4217;4218;4219;4220;4221;4222;4223;4224;4225;4226;4227;4228;4229;4230;4231;4232;4233;4234;4235;4236;4237;4238;9500;9501;9502;9503;9504;9505;9506;9507;9508;9509;9510;9511;9512;9513;9514;9515;9516…	2785;2812;4233;9502;14323;14913;21333;21357;29589;30624;30631;34071;34099;35054;35066;35084;35117;36891;36910;41270;41272;41581;42737;42754;51639;57743;57776;59453;60727;61362;65498;66640;73848;73896;84354;90740;92048;94225;97540;102921;107451;108865;108879;128172;133016	79;80;81;82;83;84;85;86;87;88;89;90;91;92;93;94;95	22;30;60;64;149;239;291;330;334;360;377;389;409;412;414;494;525	A0A3Q7UDK8	KPYM_HUMAN	P14618	1.4e-217	0.944	0.977	Pyruvate kinase PKM OS=Homo sapiens OX=9606 GN=PKM PE=1 SV=4	Match	FALSE	FALSE	4500200000	7211400000	11074000000	4719300000	4803500000	2042700000	2007900000	5831800000	5398500000	5051300000
17	XP_026334316.1	XP_026334316.1;XP_026334318.1;XP_026334315.1	XP_026334316.1;XP_026334318.1;XP_026334315.1	mannose-6-phosphate isomerase isoform X2 [Ursus arctos horribilis]; mannose-6-phosphate isomerase isoform X3 [Ursus arctos horribilis]; mannose-6-phosphate isomerase isoform X1 [Ursus arctos horribilis]	MPI	2;2;1	2;2;1	2;2;1	3	2	2	2	6.2	6.2	6.2	46.165	421	421;418;411	0	12.383	75	7364;13390	True;True	8125;14927	91280;91281;91282;91283;167978;167979;167980;167981;167982;167983;167984;167985;167986;167987;167988;167989;167990;167991	71137;71138;131178;131179;131180;131181;131182;131183;131184;131185;131186	71138;131180			A0A3Q7TEY5	MPI_HUMAN	P34949	3.7e-216	0.891	0.960	Mannose-6-phosphate isomerase OS=Homo sapiens OX=9606 GN=MPI PE=1 SV=2	Match	FALSE	FALSE	9151800	18275000	7757500	16237000	14091000		8231100	18696000	8750200	8313300
18	XP_026334324.1	XP_026334324.1	XP_026334324.1	cytochrome c oxidase subunit 5A, mitochondrial [Ursus arctos horribilis]	LOC113240981	7	7	7	1	7	7	7	38	38	38	16.504	150	150	0	35.508	76	4390;5492;5639;6336;7622;10164;13821	True;True;True;True;True;True;True	4817;4818;6031;6192;6984;6985;8418;11355;15409	50760;50761;50762;50763;50764;50765;50766;50767;50768;50769;50770;50771;50772;50773;50774;50775;50776;50777;50778;50779;50780;50781;50782;50783;50784;50785;50786;50787;50788;50789;50790;50791;50792;50793;65567;65568;65569;65570;65571;65572;65573;65574;65575;65576;65577;65578;65579;65580;65581;65582;65583;65584;65585;65586;65587;65588;67583;67584;67585;67586;67587;67588;67589;67590;67591;67592;675…	39677;39678;39679;39680;39681;39682;39683;39684;39685;39686;39687;39688;39689;39690;39691;39692;39693;39694;39695;39696;39697;39698;39699;39700;39701;39702;39703;39704;39705;39706;39707;51228;51229;51230;51231;51232;51233;51234;51235;51236;51237;51238;51239;51240;51241;51242;51243;51244;51245;51246;51247;51248;51249;52784;52785;52786;52787;52788;52789;52790;52791;52792;52793;52794;52795;52796;527…	39686;51234;52799;60530;73599;98177;135784	96	74	A0A3Q7USC8	COX5A_HUMAN	P20674	1e-58	0.913	0.987	Cytochrome c oxidase subunit 5A, mitochondrial OS=Homo sapiens OX=9606 GN=COX5A PE=1 SV=2	Match	TRUE	TRUE	1031000000	1118000000	165270000	544810000	549210000	1305100000	654190000	418590000	1754700000	2294500000
19	XP_026334470.1	XP_026334470.1	XP_026334470.1	presequence protease, mitochondrial [Ursus arctos horribilis]	PITRM1	3	3	3	1	3	3	3	4.7	4.7	4.7	116.55	1034	1034	0	13.464	77	322;3479;11538	True;True;True	354;3820;12871	3956;3957;3958;3959;3960;40273;40274;142498;142499;142500;142501;142502;142503;142504;142505;142506	3204;3205;31627;31628;110838;110839;110840;110841;110842	3205;31628;110841			A0A3Q7U2H5	PREP_HUMAN	Q5JRX3	0	0.828	0.953	Presequence protease, mitochondrial OS=Homo sapiens OX=9606 GN=PITRM1 PE=1 SV=3	Match	TRUE	FALSE	2741600	2742500	3156900	959050			1758700	3418700	5263800	3586400
20	XP_026334474.1	XP_026334474.1	XP_026334474.1	1,5-anhydro-D-fructose reductase [Ursus arctos horribilis]	AKR1E2	4	1	1	1	4	1	1	14.6	9	9	34.472	301	301	0	5.5006	78	2289;2447;10085;10913	True;False;False;False	2508;2680;11271;12185	26426;26427;28171;28172;28173;28174;28175;28176;28177;28178;28179;28180;28181;28182;28183;124945;124946;124947;124948;124949;124950;124951;124952;124953;124954;124955;124956;124957;124958;124959;124960;124961;124962;124963;124964;134914;134915;134916;134917;134918;134919;134920;134921;134922;134923;134924;134925;134926;134927;134928;134929;134930;134931;134932;134933;134934	20822;20823;22160;22161;22162;22163;22164;22165;22166;97315;97316;97317;97318;97319;97320;97321;97322;97323;97324;97325;97326;97327;97328;97329;97330;97331;97332;97333;104974;104975;104976;104977;104978;104979;104980;104981;104982;104983;104984;104985;104986;104987;104988;104989;104990;104991;104992;104993;104994	20822;22162;97332;104989			A0A3Q7UST0	ALDR_HUMAN	P15121	8.2e-101	0.626	0.849	Aldo-keto reductase family 1 member B1 OS=Homo sapiens OX=9606 GN=AKR1B1 PE=1 SV=3	? --- Same family	FALSE	FALSE			4080600					3745900
21	XP_026334488.1	XP_026334488.1;XP_026334489.1;XP_026344986.1	XP_026334488.1;XP_026334489.1;XP_026344986.1	rab GDP dissociation inhibitor beta isoform X1 [Ursus arctos horribilis]; rab GDP dissociation inhibitor beta isoform X2 [Ursus arctos horribilis]; rab GDP dissociation inhibitor alpha [Ursus arctos horribilis]	GDI2	8;5;4	8;5;4	8;5;4	3	8	8	8	25.4	25.4	25.4	50.385	445	445;400;447	0	28.326	79	3486;3745;5579;6206;7909;8576;10959;11426	True;True;True;True;True;True;True;True	3827;4112;6126;6839;8730;9543;12235;12749	40315;43114;43115;43116;43117;43118;43119;43120;66817;66818;66819;66820;66821;66822;66823;66824;66825;66826;66827;66828;66829;66830;66831;75763;75764;75765;75766;98191;107241;107242;135562;135563;135564;135565;135566;135567;135568;135569;135570;135571;135572;135573;135574;135575;135576;135577;135578;135579;135580;135581;141032;141033	31653;33766;33767;33768;33769;52197;52198;52199;52200;52201;52202;52203;52204;52205;52206;52207;59246;76439;83617;83618;105481;105482;105483;105484;105485;105486;105487;105488;105489;105490;105491;109718;109719	31653;33769;52203;59246;76439;83618;105489;109718			A0A3Q7UE90	GDIB_HUMAN	P50395	0	0.978	0.991	Rab GDP dissociation inhibitor beta OS=Homo sapiens OX=9606 GN=GDI2 PE=1 SV=2	Match	FALSE	FALSE	16941000	22247000	26771000	35168000	38218000	8988800	29923000	23035000	15874000	13730000
22	XP_026334508.1	XP_026334508.1;XP_026334507.1	XP_026334508.1;XP_026334507.1;XP_026356819.1;XP_026356818.1	protein kinase C theta type isoform X2 [Ursus arctos horribilis]; protein kinase C theta type isoform X1 [Ursus arctos horribilis]	PRKCQ	4;4;1;1	4;4;1;1	4;4;1;1	4	4	4	4	6.4	6.4	6.4	81.719	706	706;720;669;672	0	7.8711	80	2566;7316;11810;12253	True;True;True;True	2817;8076;13173;13685	29713;90649;90650;90651;90652;90653;90654;90655;90656;90657;90658;90659;90660;146227;153252;153253	23382;70645;70646;70647;70648;70649;113816;119532;119533	23382;70647;113816;119532			A0A3Q7UEB1	KPCT_HUMAN	Q04759	1.9e-213	0.965	0.990	Protein kinase C theta type OS=Homo sapiens OX=9606 GN=PRKCQ PE=1 SV=3	Match	FALSE	FALSE	3960400	6614700	16230000		3520700		4029700	2376600	10208000	8665500
23	XP_026334522.1	XP_026334522.1	XP_026334522.1	ATP synthase subunit gamma, mitochondrial isoform X3 [Ursus arctos horribilis]	ATP5F1C	19	19	19	1	19	19	19	65.1	65.1	65.1	33.027	298	298	0	323.31	81	199;3095;3096;3611;4244;4947;4948;6464;8102;8811;8812;8890;9401;9402;9826;11391;11550;11551;13662	True;True;True;True;True;True;True;True;True;True;True;True;True;True;True;True;True;True;True	220;3398;3399;3400;3401;3965;4654;5422;5423;7136;8944;9876;9877;9878;9963;10540;10541;10985;10986;12712;12713;12883;12884;15235	2570;2571;2572;2573;2574;2575;2576;2577;2578;2579;2580;2581;2582;2583;2584;2585;2586;2587;2588;2589;2590;2591;2592;2593;2594;2595;2596;2597;2598;2599;2600;2601;2602;2603;2604;2605;2606;2607;35553;35554;35555;35556;35557;35558;35559;35560;35561;35562;35563;35564;35565;35566;35567;35568;35569;35570;35571;35572;35573;35574;35575;35576;35577;35578;35579;35580;35581;35582;35583;35584;35585;35586;35587…	2105;2106;2107;2108;2109;2110;2111;2112;2113;2114;2115;2116;2117;2118;2119;2120;2121;2122;2123;2124;2125;2126;2127;2128;2129;2130;2131;2132;2133;2134;2135;2136;2137;2138;2139;27964;27965;27966;27967;27968;27969;27970;27971;27972;27973;27974;27975;27976;27977;27978;27979;27980;27981;27982;27983;27984;27985;27986;27987;27988;27989;27990;27991;27992;27993;27994;27995;27996;27997;27998;27999;28000;28…	2114;27969;28071;32707;38276;45197;45231;62182;78630;86245;86300;86797;91675;91683;95161;109519;111001;111025;134364	97;98;99;100	114;129;215;267	A0A3Q7V9K4	ATPG_HUMAN	P36542	3.4e-116	0.953	0.997	ATP synthase subunit gamma, mitochondrial OS=Homo sapiens OX=9606 GN=ATP5F1C PE=1 SV=1	Match	TRUE	TRUE	5231400000	5012400000	3284300000	3035500000	2517200000	4340100000	4396700000	3408200000	4862600000	4736500000
24	XP_026334646.1	XP_026334646.1	XP_026334646.1;XP_026352974.1;XP_026352969.1;XP_026349076.1	plastin-3 [Ursus arctos horribilis]	PLS3	6;2;2;1	6;2;2;1	6;2;2;1	4	6	6	6	11.3	11.3	11.3	70.797	630	630;556;629;627	0	12.782	82	1425;5596;8532;8870;9633;13646	True;True;True;True;True;True	1578;6144;9480;9943;10785;15214	17524;17525;17526;17527;17528;17529;17530;17531;17532;17533;17534;17535;66963;66964;66965;66966;66967;106515;111226;111227;111228;111229;111230;119847;119848;119849;119850;171802	13885;13886;13887;13888;13889;13890;13891;52301;52302;52303;83070;86690;93363;93364;134250	13888;52303;83070;86690;93364;134250			A0A3Q7TFJ7	PLST_HUMAN	P13797	0	0.997	1.000	Plastin-3 OS=Homo sapiens OX=9606 GN=PLS3 PE=1 SV=4	Match	FALSE	FALSE	6633600	3237500	2623300	36135000		3377300	17578000	18121000	12794000
25	XP_026334675.1	XP_026334675.1	XP_026334675.1	ADP/ATP translocase 2 [Ursus arctos horribilis]	SLC25A5	23	8	5	1	23	8	5	55.7	22.8	16.1	32.913	298	298	0	21.096	83	342;1773;1794;2920;3858;4147;4272;4387;4411;4412;5847;7497;7499;8601;9691;11331;11332;11350;11351;12764;13929;13940;13941	False;False;True;True;False;False;True;False;False;False;True;False;True;False;True;False;False;True;True;False;False;False;False	374;1955;1976;3207;4235;4548;4684;4813;4844;4845;6435;8266;8268;9577;9578;10846;12647;12648;12667;12668;14250;15527;15538;15539	4195;4196;4197;4198;4199;4200;4201;4202;4203;4204;4205;4206;4207;4208;4209;4210;4211;4212;4213;4214;4215;4216;4217;4218;4219;4220;4221;20974;20975;20976;20977;20978;20979;20980;20981;20982;20983;21134;21135;21136;21137;21138;21139;21140;21141;21142;21143;21144;21145;33627;33628;33629;33630;33631;33632;33633;33634;33635;33636;33637;33638;33639;33640;33641;33642;44389;44390;44391;44392;44393;44394;…	3390;3391;3392;3393;3394;3395;3396;3397;3398;3399;3400;3401;3402;3403;3404;3405;3406;3407;3408;3409;3410;3411;16590;16591;16592;16593;16594;16595;16596;16691;16692;16693;16694;16695;26436;26437;26438;26439;26440;26441;26442;26443;26444;26445;26446;26447;34721;34722;34723;34724;34725;34726;34727;34728;34729;34730;34731;34732;34733;34734;34735;34736;34737;34738;34739;34740;34741;34742;34743;34744;3…	3402;16596;16695;26440;34739;37109;38600;39635;39959;39975;55338;72315;72372;83772;93910;108963;108981;109132;109134;125296;136811;136953;136985	75;76;77;78	201;238;239;240	A0A3Q7U323	ADT2_HUMAN	P05141	3.2e-157	0.980	0.993	ADP/ATP translocase 2 OS=Homo sapiens OX=9606 GN=SLC25A5 PE=1 SV=7	Match	TRUE	FALSE	22993000	20642000	37695000		58043000	31879000	9628000	16698000	25364000	20583000
26	XP_026334691.1	XP_026334691.1	XP_026334691.1	NADH dehydrogenase [ubiquinone] 1 alpha subcomplex subunit 1 [Ursus arctos horribilis]	NDUFA1	2	2	2	1	2	2	2	67.1	67.1	67.1	8.0333	70	70	0	5.1935	84	8750;12307	True;True	9805;13740;13741	109814;109815;109816;109817;109818;154122;154123;154124;154125;154126;154127;154128;154129;154130;154131;154132;154133;154134;154135	85533;85534;85535;120231;120232;120233;120234;120235;120236;120237;120238;120239;120240	85534;120237	101	48	A0A3Q7TFM5	NDUA1_HUMAN	O15239	8.9e-29	0.743	0.971	NADH dehydrogenase [ubiquinone] 1 alpha subcomplex subunit 1 OS=Homo sapiens OX=9606 GN=NDUFA1 PE=1 SV=1	Match	TRUE	TRUE	41958000	128450000	23790000			55646000	239990000	26219000	42969000
27	XP_026334706.1	XP_026334706.1	XP_026334706.1	threonine synthase-like 1 [Ursus arctos horribilis]	THNSL1	2	2	2	1	2	2	2	4.2	4.2	4.2	83.23	743	743	0	5.5317	85	5186;6425	True;True	5694;7082	61647;78782	48185;61543	48185;61543			A0A3Q7VA45	THNS1_HUMAN	Q8IYQ7	0	0.903	0.976	Threonine synthase-like 1 OS=Homo sapiens OX=9606 GN=THNSL1 PE=1 SV=2	Match	TRUE	FALSE		4248300
28	XP_026334784.1	XP_026334784.1	XP_026334784.1;XP_026357349.1;XP_026357348.1;XP_026357576.1;XP_026349813.1;XP_026374763.1;XP_026368420.1;CON__H-INV:HIT000292931;XP_026368421.1;XP_026374762.1	vimentin [Ursus arctos horribilis]	VIM	29;3;3;2;2;2;1;1;1;1	22;1;1;0;0;0;0;0;0;0	22;1;1;0;0;0;0;0;0;0	10	29	22	22	58.4	49.6	49.6	53.597	466	466;469;470;491;501;861;432;443;472;544	0	102.71	86	3025;3026;3149;3170;3171;3202;3457;4964;5148;5671;5672;6409;6530;7409;7761;7898;8469;9096;9576;9897;9986;10018;10850;11071;11253;11798;12162;12429;12446	True;True;False;True;True;True;False;False;True;True;True;False;True;False;True;True;True;True;True;True;True;True;True;True;True;False;True;False;True	3322;3323;3458;3482;3483;3517;3796;5442;5651;6229;6230;7064;7207;8170;8572;8573;8719;9378;10193;10725;11066;11167;11200;12108;12359;12561;13160;13573;13875;13894;13895	34601;34602;34603;34604;34605;34606;34607;34608;34609;34610;34611;34612;34613;34614;36205;36206;36207;36208;36209;36210;36211;36212;36213;36214;36215;36216;36217;36218;36219;36220;36221;36222;36223;36224;36427;36428;36429;36430;36431;36432;36433;36434;36435;36436;36437;36438;36439;36440;36441;36442;36443;36444;36923;36924;36925;36926;36927;36928;36929;36930;36931;36932;36933;36934;40013;40014;400…	27192;27193;27194;27195;27196;27197;27198;27199;27200;28464;28465;28466;28467;28468;28469;28470;28471;28472;28473;28474;28475;28476;28477;28478;28479;28480;28481;28645;28646;28647;28648;28649;28650;28651;28652;28653;28654;28655;28656;28657;29053;29054;29055;29056;29057;31438;31439;31440;31441;31442;31443;31444;31445;31446;31447;31448;31449;31450;31451;45440;45441;45442;45443;45444;45445;45446;454…	27192;27195;28474;28648;28657;29054;31443;45451;47664;53201;53214;61439;62710;71452;74962;76325;82200;88724;92905;95635;96411;96741;104349;106540;108246;113716;117901;121509;121680	102;103;104	183;372;376	A0A3Q7UTS3	VIME_HUMAN	P08670	1e-96	0.981	1.000	Vimentin OS=Homo sapiens OX=9606 GN=VIM PE=1 SV=4	Match	FALSE	FALSE	221300000	243560000	15077000	816850000	141790000	298070000	361670000	329400000	219570000	248860000
29	XP_026334957.1	XP_026334957.1;XP_026334948.1;XP_026334972.1	XP_026334957.1;XP_026334948.1;XP_026334972.1	atlastin-2 isoform X2 [Ursus arctos horribilis]; atlastin-2 isoform X1 [Ursus arctos horribilis]; atlastin-2 isoform X4 [Ursus arctos horribilis]	ATL2	2;2;1	2;2;1	2;2;1	3	2	2	2	4.8	4.8	4.8	64.105	564	564;583;584	0	4.7474	88	447;9127	True;True	493;10229	5542;114323;114324	4434;89085;89086	4434;89086			A0A3Q7VAV3	ATLA2_HUMAN	Q8NHH9	0	0.982	0.993	Atlastin-2 OS=Homo sapiens OX=9606 GN=ATL2 PE=1 SV=2	Match	FALSE	FALSE	4741800		10411000
30	XP_026335086.1	XP_026335086.1;XP_026335087.1	XP_026335086.1;XP_026335087.1	carnitine O-palmitoyltransferase 1, muscle isoform isoform X1 [Ursus arctos horribilis]; carnitine O-palmitoyltransferase 1, muscle isoform isoform X2 [Ursus arctos horribilis]	CPT1B	44;42	44;42	44;42	2	44	44	44	46.2	46.2	46.2	87.85	772	772;734	0	323.31	89	70;211;212;728;938;939;1559;2386;2967;3659;4913;4914;4936;5615;5616;5839;6593;6594;6672;6673;7111;7112;7475;7741;7742;7866;8006;9018;9513;9525;9526;10203;10353;10354;10500;10998;11972;11973;12450;13628;13633;13715;14084;14091	True;True;True;True;True;True;True;True;True;True;True;True;True;True;True;True;True;True;True;True;True;True;True;True;True;True;True;True;True;True;True;True;True;True;True;True;True;True;True;True;True;True;True;True	75;233;234;808;1060;1061;1062;1727;2612;3259;4020;5382;5383;5411;6167;6168;6425;7277;7278;7368;7369;7850;7851;7852;7853;8240;8241;8551;8552;8686;8834;10111;10661;10673;10674;11395;11396;11557;11558;11559;11723;12277;13352;13353;13901;15196;15201;15290;15696;15704	832;833;834;835;836;837;838;839;840;841;842;843;844;845;846;847;848;849;850;2735;2736;2737;2738;2739;2740;2741;2742;2743;2744;2745;2746;2747;2748;2749;2750;2751;2752;2753;2754;2755;2756;2757;2758;2759;2760;2761;2762;2763;2764;2765;2766;2767;2768;9415;9416;9417;9418;9419;9420;9421;9422;9423;9424;9425;9426;9427;9428;9429;9430;9431;9432;9433;9434;9435;9436;9437;9438;9439;9440;9441;9442;9443;9444;944…	657;658;659;660;661;662;663;664;665;666;667;668;669;670;671;672;2240;2241;2242;2243;2244;2245;2246;2247;2248;2249;2250;2251;2252;2253;2254;2255;2256;2257;2258;2259;2260;2261;2262;2263;2264;2265;2266;2267;2268;7507;7508;7509;7510;7511;7512;7513;7514;7515;7516;7517;7518;7519;7520;7521;7522;7523;7524;7525;7526;7527;7528;7529;7530;7531;7532;7533;7534;9577;9578;9579;9580;9581;9582;9583;9584;9585;15194…	666;2253;2256;7527;9581;9585;15194;21599;26753;33017;44898;44915;45076;52484;52488;55230;63290;63301;64150;64153;68358;68371;72065;74752;74792;75963;77263;88028;92429;92520;92533;98581;99905;99913;101357;105866;115880;115884;121786;134085;134176;134783;138143;138225	105;106;107;108;109;110	165;259;281;283;362;619	A0A3Q7TGK9	CPT1B_HUMAN	Q92523	0	0.913	0.975	Carnitine O-palmitoyltransferase 1, muscle isoform OS=Homo sapiens OX=9606 GN=CPT1B PE=1 SV=2	Match	TRUE	FALSE	2663900000	1485100000	2789400000	821030000	1654400000	1242800000	344630000	959130000	1027400000	1153700000
31	XP_026335240.1	XP_026335240.1	XP_026335240.1	sorting and assembly machinery component 50 homolog [Ursus arctos horribilis]	SAMM50	23	23	23	1	23	23	23	52.9	52.9	52.9	51.861	469	469	0	143.14	90	2746;3012;3039;3764;3890;4710;5199;6900;7719;8079;8928;9071;9072;9277;9592;10329;11052;11537;11645;11956;13065;13436;13437	True;True;True;True;True;True;True;True;True;True;True;True;True;True;True;True;True;True;True;True;True;True;True	3014;3308;3336;4131;4272;5165;5707;7620;7621;8528;8919;10003;10164;10165;10166;10167;10401;10743;11530;12339;12340;12870;12990;13335;14584;14981;14982	31913;31914;31915;31916;31917;31918;31919;31920;31921;31922;31923;31924;31925;31926;31927;31928;31929;34513;34514;34515;34516;34517;34518;34519;34520;34521;34522;34523;34524;34525;34717;34718;34719;34720;34721;34722;34723;34724;34725;34726;34727;34728;34729;34730;34731;34732;34733;43318;43319;43320;43321;43322;43323;43324;43325;43326;43327;43328;43329;43330;43331;43332;43333;43334;43335;43336;433…	25146;25147;25148;25149;25150;25151;25152;25153;25154;25155;25156;25157;25158;25159;25160;25161;27133;27134;27135;27136;27137;27138;27139;27140;27141;27142;27143;27282;27283;27284;27285;27286;27287;27288;27289;27290;27291;27292;27293;27294;27295;33918;33919;33920;33921;33922;33923;33924;33925;33926;33927;33928;33929;33930;33931;33932;33933;33934;33935;33936;33937;33938;35023;35024;35025;35026;350…	25149;27139;27292;33930;35028;42833;48238;66333;74577;78189;87126;88583;88595;90570;92982;99680;106431;110830;112313;115609;128403;131633;131635	111;112;113	80;262;448	A0A3Q7U4Q0	SAM50_HUMAN	Q9Y512	0	0.974	0.998	Sorting and assembly machinery component 50 homolog OS=Homo sapiens OX=9606 GN=SAMM50 PE=1 SV=3	Match	TRUE	FALSE	903300000	889400000	1051600000	678190000	806990000	882530000	710400000	741010000	861560000	900690000
32	XP_026335250.1	XP_026335250.1	XP_026335250.1;XP_026335252.1;XP_026335251.1	malonyl-CoA-acyl carrier protein transacylase, mitochondrial isoform X1 [Ursus arctos horribilis]	MCAT	4;1;1	4;1;1	4;1;1	3	4	4	4	12.1	12.1	12.1	41.451	379	379;191;197	0	6.0776	91	1274;3181;7599;12724	True;True;True;True	1418;3494;8383;14209	15866;15867;15868;15869;15870;15871;15872;15873;15874;15875;36589;36590;36591;36592;36593;36594;94153;94154;160173	12568;12569;12570;12571;12572;12573;28784;28785;73329;73330;124969	12572;28785;73329;124969			A0A3Q7U4R0	FABD_HUMAN	Q8IVS2	5.5e-137	0.819	0.928	Malonyl-CoA-acyl carrier protein transacylase, mitochondrial OS=Homo sapiens OX=9606 GN=MCAT PE=1 SV=2	Match	TRUE	FALSE	6421500	4498800	4507200		2729700	5970600	7057000		5436200	4195400
33	XP_026335276.1	XP_026335276.1;XP_026335275.1	XP_026335276.1;XP_026335275.1	NADH-cytochrome b5 reductase 3 isoform X2 [Ursus arctos horribilis]; NADH-cytochrome b5 reductase 3 isoform X1 [Ursus arctos horribilis]	LOC113241692	15;15	15;15	15;15	2	15	15	15	46.2	46.2	46.2	34.129	301	301;304	0	133.06	92	1918;3195;3426;3600;4451;5229;5383;5384;7204;8337;8692;11126;11127;11170;13655	True;True;True;True;True;True;True;True;True;True;True;True;True;True;True	2104;3509;3763;3953;4889;5739;5907;5908;7957;9201;9718;9719;9720;12421;12422;12468;12469;12470;15226	22483;22484;22485;22486;22487;22488;22489;22490;22491;36769;36770;36771;36772;36773;36774;36775;36776;36777;36778;36779;36780;36781;36782;36783;36784;36785;36786;36787;36788;39696;39697;39698;39699;39700;39701;39702;39703;39704;39705;39706;41648;51652;51653;51654;51655;51656;51657;51658;51659;51660;62021;62022;62023;62024;62025;62026;62027;63935;63936;63937;63938;63939;63940;63941;63942;63943;639…	17740;17741;17742;17743;17744;28924;28925;28926;28927;28928;28929;28930;28931;28932;28933;28934;28935;28936;28937;28938;28939;28940;31189;31190;31191;31192;32642;40389;40390;40391;40392;40393;48456;48457;48458;48459;48460;48461;48462;49958;49959;49960;49961;49962;49963;49964;49965;49966;49967;49968;49969;49970;49971;49972;49973;49974;49975;49976;49977;49978;49979;49980;49981;49982;49983;49984;499…	17742;28935;31189;32642;40391;48460;49972;49980;69561;80784;84907;106953;106961;107524;134322	114;115;116;117	127;134;177;187	A0A3Q7TH24	NB5R3_HUMAN	P00387	1.8e-127	0.930	0.987	NADH-cytochrome b5 reductase 3 OS=Homo sapiens OX=9606 GN=CYB5R3 PE=1 SV=3	Match	TRUE	FALSE	396380000	718820000	239400000	387700000	261140000	396270000	477930000	613780000	339520000	320280000
34	XP_026335283.1	XP_026335283.1;XP_026335282.1;XP_026335281.1;XP_026335280.1	XP_026335283.1;XP_026335282.1;XP_026335281.1;XP_026335280.1	serine hydrolase-like protein 2 isoform X4 [Ursus arctos horribilis]; serine hydrolase-like protein 2 isoform X3 [Ursus arctos horribilis]; serine hydrolase-like protein 2 isoform X2 [Ursus arctos horribilis]; serine hydrolase-like protein 2 isoform X1 [U	SERHL2	9;9;9;9	9;9;9;9	9;9;9;9	4	9	9	9	36	36	36	34.875	308	308;313;337;342	0	27.794	93	565;2743;3810;4310;4640;6740;7252;10637;13118	True;True;True;True;True;True;True;True;True	627;3011;4184;4725;5091;7445;8007;11872;14638	7046;7047;7048;7049;7050;7051;7052;31875;31876;31877;31878;31879;31880;31881;31882;43898;49843;53866;53867;53868;53869;53870;53871;53872;53873;53874;53875;83162;83163;83164;89881;89882;89883;89884;89885;89886;89887;89888;89889;89890;89891;89892;89893;89894;131651;131652;131653;131654;131655;131656;131657;131658;131659;131660;131661;165139;165140;165141;165142	5607;5608;5609;25120;25121;25122;34357;38934;42144;42145;42146;42147;42148;42149;64911;64912;64913;70053;70054;70055;70056;70057;70058;70059;70060;70061;70062;102512;102513;102514;102515;102516;102517;102518;128889;128890	5607;25120;34357;38934;42145;64912;70055;102514;128890	118	151	A0A3Q7UGL2	SEHL2_HUMAN	Q9H4I8	3.3e-99	0.670	0.869	Serine hydrolase-like protein 2 OS=Homo sapiens OX=9606 GN=SERHL2 PE=2 SV=1	Match	FALSE	FALSE	143310000	88951000	39486000	65428000	96195000	57894000	78862000		14988000	12007000
35	XP_026335303.1	XP_026335303.1	XP_026335303.1	NADH dehydrogenase [ubiquinone] 1 alpha subcomplex subunit 6 [Ursus arctos horribilis]	NDUFA6	9	9	9	1	9	9	9	54.7	54.7	54.7	15.069	128	128	0	27.717	94	1;113;3292;3772;4214;8391;8941;13530;13531	True;True;True;True;True;True;True;True;True	1;127;3618;4139;4622;4623;9257;10021;15085;15086	6;7;8;9;10;11;12;13;14;15;16;17;18;19;20;21;22;1516;1517;1518;1519;1520;38164;38165;38166;38167;38168;38169;38170;38171;38172;38173;38174;38175;38176;38177;38178;38179;38180;38181;38182;38183;38184;38185;38186;38187;38188;43399;43400;43401;43402;43403;43404;43405;43406;48744;48745;48746;48747;48748;48749;48750;48751;48752;48753;48754;48755;48756;48757;48758;48759;104286;112010;112011;112012;11201…	3;4;5;6;7;8;9;10;11;12;13;14;15;16;17;1235;30037;30038;30039;30040;30041;30042;30043;30044;30045;30046;30047;30048;30049;30050;30051;30052;33983;38093;38094;38095;38096;38097;38098;38099;38100;38101;38102;38103;81290;87288;87289;132761;132762;132763;132764;132765;132766;132767;132768;132769;132770;132771;132772;132773;132774;132775;132776;132777;132778;132779;132780;132781;132782;132783;132784;13…	6;1235;30049;33983;38094;81290;87288;132775;132783	119	88	A0A3Q7UGN2	NDUA6_HUMAN	P56556	1.7e-55	0.891	0.969	NADH dehydrogenase [ubiquinone] 1 alpha subcomplex subunit 6 OS=Homo sapiens OX=9606 GN=NDUFA6 PE=1 SV=4	Match	TRUE	TRUE	576300000	776990000	162800000	239660000	489590000	805640000	540290000	351990000	631070000	815030000
36	XP_026335304.1	XP_026335304.1	XP_026335304.1	essential MCU regulator, mitochondrial [Ursus arctos horribilis]	SMDT1	2	2	2	1	2	2	2	15.9	15.9	15.9	11.276	107	107	0.0039101	2.7399	95	8678;10505	True;True	9698;11729	108801;108802;108803;130185;130186;130187;130188;130189;130190;130191;130192;130193	84781;101390;101391;101392	84781;101391			A0A3Q7UWH7	EMRE_HUMAN	Q9H4I9	2.5e-40	0.925	0.963	Essential MCU regulator, mitochondrial OS=Homo sapiens OX=9606 GN=SMDT1 PE=1 SV=1	Match	TRUE	FALSE	5249200	2747800	2640300	1656400		2846600	2343100	1137400	1262600
37	XP_026335332.1	XP_026335332.1;XP_026335331.1;XP_026335330.1	XP_026335332.1;XP_026335331.1;XP_026335330.1;XP_026357681.1	aconitate hydratase, mitochondrial isoform X3 [Ursus arctos horribilis]; aconitate hydratase, mitochondrial isoform X2 [Ursus arctos horribilis]; aconitate hydratase, mitochondrial isoform X1 [Ursus arctos horribilis]	ACO2	57;57;57;1	57;57;57;1	57;57;57;1	4	57	57	57	70.9	70.9	70.9	85.528	780	780;799;802;2110	0	323.31	96	260;261;468;547;599;1192;1524;1533;1641;1886;1920;1961;2179;2590;3075;3076;3423;3551;3552;3603;3919;4065;4086;4087;4201;5456;6183;6184;6471;6848;6849;7660;7814;7815;8077;8078;8088;8826;8844;8845;8929;9307;9450;9661;9662;10976;12212;12248;12249;12250;12292;12293;12397;12571;13822;13884;14000	True;True;True;True;True;True;True;True;True;True;True;True;True;True;True;True;True;True;True;True;True;True;True;True;True;True;True;True;True;True;True;True;True;True;True;True;True;True;True;True;True;True;True;True;True;True;True;True;True;True;True;True;True;True;True;True;True	288;289;516;603;667;1331;1688;1699;1814;2071;2106;2150;2389;2845;3376;3377;3760;3900;3901;3956;4302;4461;4462;4463;4484;4485;4607;5988;6813;6814;7143;7566;7567;8462;8627;8628;8917;8918;8929;9893;9913;9914;10004;10434;10591;10813;10814;12254;13632;13675;13676;13677;13678;13679;13680;13681;13682;13725;13726;13842;14031;14032;15410;15479;15604	3280;3281;3282;3283;3284;3285;3286;3287;3288;3289;3290;3291;3292;3293;3294;3295;3296;3297;3298;3299;3300;3301;3302;3303;3304;3305;3306;3307;3308;3309;3310;3311;3312;3313;3314;3315;3316;3317;3318;3319;3320;3321;3322;3323;3324;3325;3326;3327;3328;3329;3330;3331;3332;3333;3334;3335;3336;3337;3338;3339;3340;3341;3342;3343;3344;3345;5782;5783;5784;5785;5786;5787;5788;5789;6821;6822;6823;6824;6825;6826…	2667;2668;2669;2670;2671;2672;2673;2674;2675;2676;2677;2678;2679;2680;2681;2682;2683;2684;2685;2686;2687;2688;2689;2690;2691;2692;2693;2694;2695;2696;2697;2698;2699;2700;2701;2702;2703;2704;2705;2706;2707;2708;2709;2710;2711;2712;2713;2714;2715;2716;2717;2718;2719;2720;2721;4640;4641;4642;4643;4644;5437;5438;5439;5440;5441;5442;5443;5995;5996;5997;5998;5999;6000;6001;6002;6003;6004;6005;6006;6007…	2668;2710;4640;5439;6011;11864;14734;14881;15642;17469;17764;18186;19986;23605;27743;27808;31157;32273;32277;32646;35283;36377;36553;36555;37908;50803;58914;58963;62244;66052;66066;74052;75437;75446;78139;78161;78230;86362;86547;86559;87140;90765;91902;93537;93567;105652;118569;119336;119440;119486;120010;120074;121183;122911;135786;136355;137480	120;121;122;123;124;125;126	33;97;104;106;279;285;392	A0A3Q7VBX7	ACON_HUMAN	Q99798	0	0.970	0.996	Aconitate hydratase, mitochondrial OS=Homo sapiens OX=9606 GN=ACO2 PE=1 SV=2	Match	TRUE	FALSE	22192000000	18626000000	21498000000	12013000000	15111000000	17604000000	13343000000	12091000000	16354000000	15950000000
38	XP_026335356.1	XP_026335356.1	XP_026335356.1	hsc70-interacting protein isoform X1 [Ursus arctos horribilis]	ST13	3	3	3	1	3	3	3	5.7	5.7	5.7	41.374	369	369	0	5.0745	97	524;525;6646	True;True;True	577;578;7339	6550;6551;6552;6553;6554;6555;6556;6557;81760;81761;81762;81763;81764;81765;81766;81767;81768;81769;81770;81771;81772;81773	5238;5239;5240;5241;63768;63769;63770;63771;63772;63773;63774;63775;63776;63777;63778	5238;5241;63769			A0A3Q7TH93	F10A1_HUMAN	P50502	8.9e-95	0.959	0.995	Hsc70-interacting protein OS=Homo sapiens OX=9606 GN=ST13 PE=1 SV=2	Match	FALSE	FALSE	18197000	10546000	2216100	13752000	20008000	10165000	9428500	13713000	11686000	10489000
39	XP_026335367.1	XP_026335367.1;XP_026335368.1	XP_026335367.1;XP_026335368.1	adenylosuccinate lyase isoform X1 [Ursus arctos horribilis]; adenylosuccinate lyase isoform X2 [Ursus arctos horribilis]	ADSL	13;9	13;9	13;9	2	13	13	13	30.4	30.4	30.4	55.582	490	490;415	0	38.854	98	209;210;353;3450;4950;5941;6525;8779;9585;10898;12358;12962;12963	True;True;True;True;True;True;True;True;True;True;True;True;True	231;232;385;3788;5425;6539;7201;9841;10736;12169;13799;14464;14465	2727;2728;2729;2730;2731;2732;2733;2734;4330;4331;4332;4333;4334;4335;4336;4337;4338;4339;4340;39926;39927;39928;39929;57849;57850;57851;72211;80250;110202;110203;110204;110205;110206;110207;110208;110209;110210;110211;110212;110213;119299;119300;119301;134802;134803;134804;134805;134806;134807;134808;134809;134810;134811;134812;134813;134814;134815;154802;154803;163043;163044;163045;163046;16304…	2235;2236;2237;2238;2239;3489;3490;3491;3492;3493;31365;31366;45237;56450;62655;85860;85861;85862;85863;85864;85865;85866;92968;92969;92970;104895;104896;104897;104898;104899;104900;104901;120769;120770;127239;127240	2235;2239;3490;31365;45237;56450;62655;85860;92969;104895;120770;127239;127240	127;128	318;322	A0A3Q7VC07	PUR8_HUMAN	P30566	0	0.949	0.978	Adenylosuccinate lyase OS=Homo sapiens OX=9606 GN=ADSL PE=1 SV=2	Match	FALSE	FALSE	21525000	48953000	50110000	63977000	32505000	15181000	32677000	45128000	44670000	41799000
40	XP_026335401.1	XP_026335401.1;XP_026335400.1	XP_026335401.1;XP_026335400.1	mitochondrial import receptor subunit TOM22 homolog isoform X2 [Ursus arctos horribilis]; mitochondrial import receptor subunit TOM22 homolog isoform X1 [Ursus arctos horribilis]	TOMM22	3;3	3;3	3;3	2	3	3	3	40.8	40.8	40.8	15.466	142	142;151	0	20.446	99	0;7825;9704	True;True;True	0;8641;10859;10860	0;1;2;3;4;5;97071;120664;120665;120666;120667;120668;120669;120670;120671;120672;120673;120674;120675;120676;120677;120678;120679	0;1;2;75561;94010;94011;94012;94013;94014;94015;94016;94017;94018	2;75561;94011	129	131	A0A3Q7THE4	TOM22_HUMAN	Q9NS69	2.1e-44	0.944	0.972	Mitochondrial import receptor subunit TOM22 homolog OS=Homo sapiens OX=9606 GN=TOMM22 PE=1 SV=3	Match	TRUE	FALSE	7302500	7206700	12156000			4765100	2663600	3495200	9310300	6547900
41	XP_026335461.1	XP_026335461.1	XP_026335461.1	galectin-1 [Ursus arctos horribilis]	LGALS1	9	9	9	1	9	9	9	74.1	74.1	74.1	14.787	135	135	0	54.977	100	170;1824;2135;3257;7653;7692;10501;10502;13191	True;True;True;True;True;True;True;True;True	190;2008;2339;3578;8452;8497;11724;11725;14716	2333;2334;2335;2336;2337;2338;2339;2340;2341;2342;2343;2344;2345;2346;2347;2348;2349;2350;21542;25036;25037;25038;25039;25040;25041;25042;25043;25044;25045;25046;25047;25048;25049;37675;37676;94960;95441;95442;95443;95444;95445;95446;95447;95448;130151;130152;130153;130154;130155;130156;130157;130158;166102;166103;166104;166105;166106;166107;166108;166109;166110	1917;1918;1919;1920;1921;1922;1923;1924;1925;1926;1927;1928;1929;1930;17009;19781;19782;19783;19784;19785;19786;19787;19788;19789;19790;19791;19792;29658;29659;73954;74309;74310;74311;74312;74313;74314;74315;101365;101366;101367;129658;129659;129660;129661;129662;129663;129664;129665;129666	1930;17009;19781;29658;73954;74312;101365;101367;129659	130	127	A0A3Q7THJ7	LEG1_HUMAN	P09382	1.5e-56	0.844	0.963	Galectin-1 OS=Homo sapiens OX=9606 GN=LGALS1 PE=1 SV=2	Match	FALSE	FALSE	30603000	130750000	25271000	132660000	17303000	33991000	116820000	290640000	183550000	263420000
42	XP_026335478.1	XP_026335478.1	XP_026335478.1	cytochrome c oxidase subunit 7A-related protein, mitochondrial [Ursus arctos horribilis]	LOC113241827	2	2	2	1	2	2	2	40.4	40.4	40.4	12.777	114	114	0	7.1866	101	7994;8081	True;True	8820;8921	99140;100354	77188;78191	77188;78191			A0A3Q7UH36	COX7R_HUMAN	O14548	2.3e-48	0.886	0.982	Cytochrome c oxidase subunit 7A-related protein, mitochondrial OS=Homo sapiens OX=9606 GN=COX7A2L PE=1 SV=2	Match	TRUE	TRUE		7065800
43	XP_026335502.1	XP_026335502.1;XP_026335499.1;XP_026335503.1	XP_026335502.1;XP_026335499.1;XP_026335503.1	four and a half LIM domains protein 1 isoform X3 [Ursus arctos horribilis]; four and a half LIM domains protein 1 isoform X1 [Ursus arctos horribilis]; four and a half LIM domains protein 1 isoform X4 [Ursus arctos horribilis]	FHL1	30;23;21	30;23;21	30;23;21	3	30	30	30	78.7	78.7	78.7	33.73	296	296;339;257	0	323.31	102	581;582;1448;1496;1550;1551;1624;1738;1829;3228;3238;3670;3671;3726;3865;3906;3907;4584;4585;5036;9196;9247;9441;9442;10003;10004;10106;12124;12607;14298	True;True;True;True;True;True;True;True;True;True;True;True;True;True;True;True;True;True;True;True;True;True;True;True;True;True;True;True;True;True	645;646;1605;1655;1718;1719;1797;1917;2013;3545;3555;4031;4032;4090;4243;4289;4290;5033;5034;5526;10313;10368;10582;10583;11184;11185;11295;13532;14072;14073;15933	7290;7291;7292;7293;7294;7295;7296;7297;7298;7299;7300;7301;7302;7303;7304;7305;7306;7307;7308;7309;7310;7311;7312;7313;7314;7315;17838;17839;17840;17841;17842;17843;17844;17845;17846;17847;17848;17849;17850;17851;17852;17853;17854;17855;18326;18327;18328;18329;18330;18331;18332;18333;18334;18335;18336;18337;18338;18339;18340;18341;18342;18343;18344;18345;18346;18347;18348;18349;18350;18351;18352…	5811;5812;5813;5814;5815;5816;5817;5818;5819;5820;5821;5822;5823;5824;5825;5826;14139;14140;14141;14142;14143;14144;14145;14146;14147;14148;14149;14150;14151;14152;14153;14154;14546;14547;14548;14549;14550;14551;14552;14553;14554;14555;14556;14557;14558;14559;14560;14561;14562;14563;14564;14565;14566;14567;15058;15059;15060;15061;15062;15063;15064;15065;15066;15067;15068;15069;15070;15071;15072;1…	5819;5822;14151;14555;15087;15095;15584;16374;17015;29365;29510;33080;33107;33546;34794;35210;35222;41596;41635;46534;89783;90284;91876;91879;96615;96627;97569;117590;123411;139816	131	17	A0A3Q7VCF4	FHL1_HUMAN	Q13642	8e-64	0.834	0.881	Four and a half LIM domains protein 1 OS=Homo sapiens OX=9606 GN=FHL1 PE=1 SV=4	Match	FALSE	FALSE	1471100000	2945900000	1568300000	3400000000	2281600000	1333700000	3156300000	5478900000	4786100000	5341300000
44	XP_026335626.1	XP_026335626.1	XP_026335626.1	protein disulfide-isomerase A3 [Ursus arctos horribilis]	PDIA3	6	6	6	1	6	6	6	14.1	14.1	14.1	56.759	505	505	0	13.472	103	117;3502;6507;7308;8422;11448	True;True;True;True;True;True	131;3845;7183;8067;9307;12773	1565;40518;40519;40520;40521;40522;40523;40524;40525;80105;80106;80107;80108;80109;90590;90591;90592;90593;90594;90595;90596;90597;90598;90599;104770;141321	1274;31810;31811;31812;31813;62562;70603;70604;70605;70606;70607;70608;81670;109945	1274;31813;62562;70607;81670;109945			A0A3Q7THZ2	PDIA3_HUMAN	P30101	0	0.952	0.978	Protein disulfide-isomerase A3 OS=Homo sapiens OX=9606 GN=PDIA3 PE=1 SV=4	Match	FALSE	FALSE	6469400	33225000	1348200	16020000	13677000	11734000	12787000	26871000	4158600	3987300
45	XP_026335671.1	XP_026335671.1	XP_026335671.1	erythrocyte membrane protein band 4.2 [Ursus arctos horribilis]	EPB42	4	4	4	1	4	4	4	7.7	7.7	7.7	81.977	732	732	0	21.27	105	11180;11870;13163;14199	True;True;True;True	12480;13241;14688;15823	138270;147310;147311;165822;165823;165824;165825;165826;165827;165828;165829;165830;178165	107571;114705;114706;129450;129451;129452;129453;129454;129455;139190	107571;114706;129455;139190			A0A3Q7TI29	EPB42_HUMAN	P16452	0	0.760	0.918	Erythrocyte membrane protein band 4.2 OS=Homo sapiens OX=9606 GN=EPB42 PE=1 SV=3	Match	FALSE	FALSE			8512400	24646000		21332000	8539200	2757400	9367400	7439000
46	XP_026335715.1	XP_026335715.1;XP_026335714.1;XP_026335713.1;XP_026335712.1;XP_026335711.1;XP_026335710.1	XP_026335715.1;XP_026335714.1;XP_026335713.1;XP_026335712.1;XP_026335711.1;XP_026335710.1	calpain-3 isoform X6 [Ursus arctos horribilis]; calpain-3 isoform X5 [Ursus arctos horribilis]; calpain-3 isoform X4 [Ursus arctos horribilis]; calpain-3 isoform X3 [Ursus arctos horribilis]; calpain-3 isoform X2 [Ursus arctos horribilis]; calpain-3 isofo	CAPN3	3;3;3;3;3;3	3;3;3;3;3;3	3;3;3;3;3;3	6	3	3	3	4.9	4.9	4.9	83.945	729	729;773;777;783;815;821	0	6.0559	106	1786;3568;12001	True;True;True	1968;3917;13390	21072;21073;21074;41323;41324;41325;41326;41327;41328;149065;149066	16657;32419;116143	16657;32419;116143			A0A3Q7U630	CAN9_HUMAN	O14815	3.8e-172	0.561	0.849	Calpain-9 OS=Homo sapiens OX=9606 GN=CAPN9 PE=1 SV=1	Match	FALSE	FALSE	1542200		810210		717980		16707000	488540	1445600
47	XP_026335804.1	XP_026335804.1;XP_026335805.1	XP_026335804.1;XP_026335805.1	isovaleryl-CoA dehydrogenase, mitochondrial isoform X1 [Ursus arctos horribilis]; isovaleryl-CoA dehydrogenase, mitochondrial isoform X2 [Ursus arctos horribilis]	IVD	13;12	13;12	13;12	2	13	13	13	40.6	40.6	40.6	46.603	426	426;396	0	38.4	108	367;1093;3506;4176;4391;4569;7263;8232;8349;8350;10051;11369;13092	True;True;True;True;True;True;True;True;True;True;True;True;True	399;1225;3849;4579;4819;5015;8018;9088;9213;9214;11234;12686;14611	4434;4435;4436;4437;4438;4439;4440;4441;4442;13923;13924;13925;13926;13927;40546;40547;40548;40549;40550;40551;48045;48046;48047;48048;48049;48050;48051;48052;48053;48054;48055;48056;48057;48058;50794;50795;50796;50797;50798;50799;52931;52932;52933;52934;52935;52936;52937;90005;90006;90007;102363;102364;103806;103807;103808;103809;103810;103811;103812;103813;103814;103815;103816;103817;103818;103…	3563;3564;3565;3566;3567;3568;3569;3570;11067;31831;31832;31833;31834;37525;37526;37527;37528;37529;37530;37531;37532;37533;37534;39708;39709;39710;41402;41403;70149;70150;70151;79791;80897;80898;80899;80900;80901;80902;80903;80904;80905;80906;80907;80908;80909;80910;80911;80912;80913;80914;80915;80916;96991;96992;96993;96994;96995;96996;96997;96998;96999;97000;97001;97002;97003;97004;97005;97006…	3567;11067;31831;37526;39710;41402;70150;79791;80901;80916;96995;109335;128671			A0A3Q7UYQ4	IVD_HUMAN	P26440	0	0.927	0.979	Isovaleryl-CoA dehydrogenase, mitochondrial OS=Homo sapiens OX=9606 GN=IVD PE=1 SV=2	Match	TRUE	FALSE	209480000	153380000	163960000	99442000	213740000	170720000	186610000	87433000	91325000	100150000
48	XP_026335854.1	XP_026335854.1;XP_026359871.1;XP_026338564.1	XP_026335854.1;XP_026359871.1;XP_026338564.1	actin, alpha cardiac muscle 1 [Ursus arctos horribilis]; actin, aortic smooth muscle [Ursus arctos horribilis]; actin, gamma-enteric smooth muscle [Ursus arctos horribilis]	ACTC1	38;36;34	38;36;34	0;0;0	3	38	38	0	80.1	80.1	0	42.019	377	377;377;376	0	323.31	109	413;1291;1292;1464;1588;1589;2027;2028;2193;2194;2662;2663;2687;2693;3595;4793;4794;5019;5020;5490;5491;5575;5725;6189;6781;6810;8660;8713;9458;9604;9605;11226;11227;12007;12257;12258;14141;14142	True;True;True;True;True;True;True;True;True;True;True;True;True;True;True;True;True;True;True;True;True;True;True;True;True;True;True;True;True;True;True;True;True;True;True;True;True;True	451;1435;1436;1621;1756;1757;1758;1759;2219;2220;2221;2403;2404;2920;2921;2922;2923;2947;2948;2956;3946;3947;3948;5255;5256;5503;5504;5505;5506;5507;5508;6029;6030;6122;6291;6819;7487;7488;7519;7520;9668;9669;9670;9751;9752;9753;9754;10600;10755;10756;12530;12531;13396;13397;13690;13691;15757;15758	5008;5009;5010;5011;5012;5013;5014;5015;5016;5017;5018;5019;5020;5021;5022;5023;5024;5025;5026;5027;5028;5029;5030;5031;5032;5033;5034;5035;5036;5037;16057;16058;16059;16060;16061;16062;16063;16064;16065;16066;16067;16068;16069;16070;16071;16072;16073;16074;16075;16076;16077;16078;16079;16080;16081;16082;16083;16084;16085;16086;16087;16088;16089;16090;16091;16092;16093;16094;16095;16096;16097;160…	4037;4038;4039;4040;4041;4042;4043;4044;4045;4046;4047;4048;4049;4050;4051;4052;4053;4054;4055;4056;4057;4058;4059;4060;4061;4062;4063;4064;4065;12714;12715;12716;12717;12718;12719;12720;12721;12722;12723;12724;12725;12726;12727;12728;12729;12730;12731;12732;12733;12734;12735;12736;12737;12738;12739;12740;12741;12742;12743;12744;12745;12746;12747;12748;12749;12750;12751;12752;12753;12754;12755;12…	4045;12714;12745;14324;15347;15351;18828;18874;20048;20069;24339;24368;24608;24672;32632;43701;43714;46270;46311;51149;51212;52161;53861;59050;65292;65686;84489;85070;91965;93100;93167;107925;107997;116384;119570;119639;138683;138684	134;135;136;137;138;139;140;141;142;143;144;145	46;49;121;125;134;178;192;229;271;285;315;327	A0A3Q7UYV0	ACTC_HUMAN	P68032	1.3e-192	1.000	1.000	Actin, alpha cardiac muscle 1 OS=Homo sapiens OX=9606 GN=ACTC1 PE=1 SV=1	Match	FALSE	FALSE
49	XP_026335910.1	XP_026335910.1	XP_026335910.1;XP_026362732.1	phosphoglycerate kinase 1 [Ursus arctos horribilis]	PGK1	35;6	35;6	35;6	2	35	35	35	77.9	77.9	77.9	44.575	417	417;417	0	323.31	111	63;64;153;298;419;420;512;626;664;740;741;1745;1746;2262;2781;3232;3870;5561;6070;6071;6150;6293;7035;8093;9719;10780;11511;12350;12351;12919;12929;13327;13784;13838;14198	True;True;True;True;True;True;True;True;True;True;True;True;True;True;True;True;True;True;True;True;True;True;True;True;True;True;True;True;True;True;True;True;True;True;True	68;69;170;329;457;458;459;562;563;694;740;822;823;824;825;1924;1925;2479;3052;3549;4249;6107;6686;6687;6779;6939;7768;8935;10877;12034;12840;12841;13788;13789;13790;13791;14415;14416;14426;14859;15366;15426;15822	775;776;777;778;779;780;781;782;783;784;785;786;787;788;789;790;791;2150;2151;2152;2153;2154;2155;2156;2157;2158;2159;2160;2161;2162;2163;2164;2165;2166;2167;2168;2169;2170;2171;2172;2173;2174;2175;2176;2177;2178;2179;2180;2181;2182;2183;2184;2185;2186;3721;3722;3723;3724;3725;3726;3727;3728;3729;3730;3731;3732;3733;3734;3735;3736;3737;3738;3739;3740;3741;3742;5072;5073;5074;5075;5076;5077;5078;5…	610;611;612;613;614;615;616;617;618;619;620;621;622;623;1780;1781;1782;1783;1784;1785;1786;1787;1788;1789;1790;1791;1792;1793;1794;1795;1796;1797;1798;1799;1800;1801;1802;1803;1804;1805;1806;1807;1808;1809;1810;1811;1812;1813;3019;3020;3021;3022;3023;3024;3025;3026;3027;3028;3029;3030;3031;3032;3033;3034;3035;3036;3037;3038;3039;3040;4086;4087;4088;4089;4090;4091;4092;4093;4094;4095;4096;4097;504…	614;623;1804;3022;4092;4097;5084;6333;6739;7686;7706;16426;16436;20681;25370;29392;34844;51964;57786;57806;58591;60130;67589;78355;94173;103772;110582;120632;120670;126813;126904;130741;135512;135901;139182	147;148;149;150;151	29;176;251;312;356	A0A3Q7U6M2	PGK1_HUMAN	P00558	0	0.974	0.995	Phosphoglycerate kinase 1 OS=Homo sapiens OX=9606 GN=PGK1 PE=1 SV=3	Match	FALSE	FALSE	1500100000	2295600000	2031800000	2985700000	1891500000	1159800000	1610800000	2806800000	2384600000	2485600000
50	XP_026335927.1	XP_026335927.1;XP_026335929.1	XP_026335927.1;XP_026335929.1	MICOS complex subunit MIC27 isoform X1 [Ursus arctos horribilis]; MICOS complex subunit MIC27 isoform X3 [Ursus arctos horribilis]	APOOL	10;9	10;9	10;9	2	10	10	10	52.2	52.2	52.2	30.611	278	278;240	0	33.318	112	4731;5046;5192;6260;7113;7147;9822;10445;10700;12000	True;True;True;True;True;True;True;True;True;True	5187;5537;5700;6902;7854;7892;10981;11662;11945;13389	55024;55025;55026;55027;55028;55029;55030;55031;55032;59626;59627;59628;59629;59630;59631;59632;59633;59634;59635;59636;59637;59638;61665;61666;61667;61668;61669;61670;61671;61672;61673;61674;76591;76592;76593;76594;76595;87737;87738;88205;88206;88207;88208;88209;88210;88211;88212;88213;88214;88215;88216;88217;88218;88219;88220;88221;88222;88223;88224;88225;88226;88227;88228;88229;88230;88231;882…	43030;43031;43032;43033;43034;46623;46624;46625;46626;46627;46628;48199;48200;48201;48202;48203;48204;48205;48206;59884;59885;68373;68749;68750;68751;68752;68753;68754;68755;68756;68757;68758;68759;68760;68761;68762;68763;68764;68765;68766;68767;68768;68769;68770;68771;68772;68773;68774;95048;95049;95050;95051;95052;95053;95054;95055;95056;95057;95058;95059;95060;95061;95062;100781;100782;102987;…	43033;46624;48204;59885;68373;68769;95055;100782;102987;116142			A0A3Q7VDK7	MIC27_HUMAN	Q6UXV4	1.9e-119	0.888	0.974	MICOS complex subunit MIC27 OS=Homo sapiens OX=9606 GN=APOOL PE=1 SV=1	Match	TRUE	FALSE	76945000	89976000	60173000	20306000	52571000	95516000	65062000	41112000	78402000	70269000
51	XP_026346375.1	XP_026346375.1;XP_026335967.1	XP_026346375.1;XP_026335967.1	eukaryotic translation initiation factor 2 subunit 3, X-linked-like [Ursus arctos horribilis]; eukaryotic translation initiation factor 2 subunit 3 [Ursus arctos horribilis]	LOC113249008	2;2	2;2	2;2	2	2	2	2	6.8	6.8	6.8	51.05	472	472;472	0.0010905	3.9245	113	10347;12589	True;True	11551;14053	128193;157879;157880	99835;123213;123214	99835;123214			A0A3Q7V310	IF2G_HUMAN	P41091	0	0.985	0.994	Eukaryotic translation initiation factor 2 subunit 3 OS=Homo sapiens OX=9606 GN=EIF2S3 PE=1 SV=3	Match	FALSE	FALSE					9685600			5703900
52	XP_026335968.1	XP_026335968.1;XP_026335970.1;XP_026335969.1	XP_026335968.1;XP_026335970.1;XP_026335969.1	MICOS complex subunit MIC26 isoform X1 [Ursus arctos horribilis]; MICOS complex subunit MIC26 isoform X3 [Ursus arctos horribilis]; MICOS complex subunit MIC26 isoform X2 [Ursus arctos horribilis]	APOO	7;6;5	7;6;5	7;6;5	3	7	7	7	37.9	37.9	37.9	22.357	198	198;166;171	0	29.9	114	4776;8346;8665;11844;11845;13033;14268	True;True;True;True;True;True;True	5238;9210;9677;13213;13214;14550;15898	55551;55552;55553;103778;103779;103780;103781;103782;103783;103784;103785;108518;146975;146976;146977;146978;146979;146980;146981;146982;146983;146984;146985;146986;146987;146988;146989;146990;164012;164013;164014;164015;164016;164017;164018;164019;164020;164021;164022;164023;164024;164025;164026;164027;164028;164029;164030;164031;178672;178673;178674;178675;178676;178677;178678;178679;178680;178…	43413;43414;43415;80878;80879;80880;80881;80882;84567;114435;114436;114437;114438;114439;114440;114441;114442;128002;128003;128004;128005;128006;128007;128008;128009;128010;128011;128012;128013;128014;128015;128016;128017;128018;128019;128020;139598;139599;139600;139601;139602;139603;139604	43414;80880;84567;114435;114442;128004;139603			A0A3Q7UII2	MIC26_HUMAN	Q9BUR5	7.4e-86	0.894	0.975	MICOS complex subunit MIC26 OS=Homo sapiens OX=9606 GN=APOO PE=1 SV=1	Match	TRUE	FALSE	62053000	75743000	62860000	17299000	44780000	73665000	51311000	31042000	56599000	84614000
53	XP_026335974.1	XP_026335974.1;XP_026335973.1;XP_026335972.1	XP_026335974.1;XP_026335973.1;XP_026335972.1	acyl-coenzyme A thioesterase 9, mitochondrial isoform X3 [Ursus arctos horribilis]; acyl-coenzyme A thioesterase 9, mitochondrial isoform X2 [Ursus arctos horribilis]; acyl-coenzyme A thioesterase 9, mitochondrial isoform X1 [Ursus arctos horribilis]	ACOT9	3;3;3	3;3;3	3;3;3	3	3	3	3	10	10	10	50.351	439	439;448;451	0	4.3512	115	2138;5331;12810	True;True;True	2342;5855;14300	25063;25064;25065;25066;25067;25068;63309;63310;63311;63312;63313;161127	19799;19800;49468;49469;125728	19799;49469;125728	152	316	A0A3Q7UZ62	ACOT9_HUMAN	Q9Y305	0	0.886	0.966	Acyl-coenzyme A thioesterase 9, mitochondrial OS=Homo sapiens OX=9606 GN=ACOT9 PE=1 SV=2	Match	TRUE	FALSE		2919300	1730400	989700			2057600	3232800	4393400	4172700
54	XP_026335976.1	XP_026335976.1;XP_026335975.1	XP_026335976.1;XP_026335975.1	peroxiredoxin-4 isoform X2 [Ursus arctos horribilis]; peroxiredoxin-4 isoform X1 [Ursus arctos horribilis]	PRDX4	4;4	1;1	1;1	2	4	1	1	11	4	4	30.7	272	272;272	0.0031088	3.166	116	4263;4264;9716;11159	False;False;True;False	4674;4675;10874;12455	49254;49255;49256;49257;49258;49259;49260;49261;49262;49263;49264;49265;49266;49267;49268;49269;49270;49271;49272;49273;49274;49275;49276;49277;49278;49279;49280;49281;49282;49283;49284;49285;120839;120840;120841;120842;120843;137985;137986;137987;137988;137989;137990;137991;137992	38479;38480;38481;38482;38483;38484;38485;38486;38487;38488;38489;38490;38491;38492;38493;38494;38495;38496;38497;38498;38499;38500;38501;38502;94143;94144;94145;94146;94147;107352;107353;107354;107355;107356;107357;107358	38481;38497;94146;107355			A0A3Q7TIT6	PRDX4_HUMAN	Q13162	2.1e-119	0.928	0.966	Peroxiredoxin-4 OS=Homo sapiens OX=9606 GN=PRDX4 PE=1 SV=1	Match	FALSE	FALSE	3395900	10775000						14231000
55	XP_026336007.1	XP_026336007.1	XP_026336007.1;XP_026365383.1;XP_026365382.1	pyruvate dehydrogenase E1 component subunit alpha, somatic form, mitochondrial [Ursus arctos horribilis]	PDHA1	34;8;8	34;8;8	34;8;8	3	34	34	34	72.3	72.3	72.3	43.323	390	390;360;391	0	323.31	117	22;23;502;1467;2470;2617;2618;2640;2641;3831;3881;3882;3944;4343;4439;6289;6872;6873;7686;7687;8454;8732;8733;8895;8931;10108;10378;10379;10535;10691;11904;12353;13979;14009	True;True;True;True;True;True;True;True;True;True;True;True;True;True;True;True;True;True;True;True;True;True;True;True;True;True;True;True;True;True;True;True;True;True	23;24;552;1624;2707;2872;2873;2896;2897;4207;4262;4263;4264;4328;4763;4874;4875;6935;7592;7593;8491;8492;9356;9357;9779;9780;9781;9782;9968;10006;11297;11584;11585;11586;11587;11762;11763;11934;11935;13275;13793;13794;15581;15582;15613;15614	243;244;245;246;247;248;249;250;251;252;253;254;255;256;257;258;259;260;261;262;263;264;265;266;267;268;269;270;271;272;273;274;275;276;277;278;279;280;281;282;283;284;285;286;287;288;289;290;291;292;293;294;295;296;297;298;299;300;301;302;303;304;305;6110;6111;6112;6113;6114;6115;6116;6117;6118;6119;6120;6121;6122;6123;6124;6125;6126;6127;6128;6129;6130;6131;6132;6133;6134;6135;6136;6137;6138;61…	183;184;185;186;187;188;189;190;191;192;193;194;195;196;197;198;199;200;201;202;203;204;205;206;207;208;209;210;211;212;213;214;215;216;217;218;219;220;221;222;223;224;225;226;227;228;229;230;231;232;233;234;235;236;237;4886;4887;4888;4889;4890;4891;4892;4893;4894;4895;4896;4897;4898;4899;4900;4901;4902;4903;4904;4905;4906;4907;4908;4909;4910;4911;4912;4913;4914;4915;4916;4917;14347;14348;14349;1…	183;224;4894;14374;22380;23885;23891;24094;24111;34515;34972;34981;35425;39271;40273;60073;66167;66178;74266;74276;82004;85392;85412;86840;87187;97579;100167;100231;101720;102936;115008;120706;137323;137587	153;154;155;156;157;158;159	74;229;257;282;294;318;324	A0A3Q7VDS1	ODPA_HUMAN	P08559	1.6e-207	0.987	1.000	Pyruvate dehydrogenase E1 component subunit alpha, somatic form, mitochondrial OS=Homo sapiens OX=9606 GN=PDHA1 PE=1 SV=3	Match	TRUE	FALSE	6455200000	6756100000	4116300000	4350400000	3987500000	5727600000	4919100000	4812500000	4443300000	4784900000
56	XP_026336082.1	XP_026336082.1	XP_026336082.1	proteasome subunit alpha type-3 [Ursus arctos horribilis]	PSMA3	2	2	2	1	2	2	2	8.6	8.6	8.6	28.433	255	255	0.0011148	4.2563	118	1287;10892	True;True	1431;12163	16019;16020;16021;16022;16023;16024;16025;16026;16027;134757	12694;12695;12696;12697;104865	12694;104865			A0A3Q7VDZ1	PSA3_HUMAN	P25788	4.1e-119	0.988	1.000	Proteasome subunit alpha type-3 OS=Homo sapiens OX=9606 GN=PSMA3 PE=1 SV=2	Match	FALSE	FALSE		3854100	2310800	6126300	5776900	2218700	3310600		2791800
57	XP_026336151.1	XP_026336151.1;XP_026336150.1	XP_026336151.1;XP_026336150.1	fermitin family homolog 2 isoform X2 [Ursus arctos horribilis]; fermitin family homolog 2 isoform X1 [Ursus arctos horribilis]	FERMT2	5;5	5;5	5;5	2	5	5	5	12.5	12.5	12.5	77.873	680	680;687	0	14.814	119	3406;3863;5800;7468;8656	True;True;True;True;True	3741;4241;6385;8233;9664	39505;39506;39507;39508;39509;39510;39511;44476;44477;44478;70341;70342;70343;70344;70345;70346;70347;70348;70349;92460;92461;92462;108275;108276	31052;31053;31054;31055;31056;34786;54962;54963;54964;54965;54966;54967;54968;54969;72007;84376;84377	31054;34786;54963;72007;84377	160	451	A0A3Q7TJ89	FERM2_HUMAN	Q96AC1	0	0.999	1.000	Fermitin family homolog 2 OS=Homo sapiens OX=9606 GN=FERMT2 PE=1 SV=1	Match	FALSE	FALSE	6278400	5144800	9175900		6651900	5165600	3399100	9791200	11821000	10140000
58	XP_026336200.1	XP_026336200.1	XP_026336200.1	dehydrogenase/reductase SDR family member 7 [Ursus arctos horribilis]	DHRS7	4	4	4	1	4	4	4	16.2	16.2	16.2	38.218	339	339	0	8.9701	120	2674;3951;6175;12076	True;True;True;True	2934;4337;6805;13476	31024;45409;75263;75264;75265;75266;75267;75268;75269;150216	24459;35480;58850;58851;58852;117034	24459;35480;58852;117034			A0A3Q7U7G9	DHRS7_HUMAN	Q9Y394	4.1e-140	0.858	0.950	Dehydrogenase/reductase SDR family member 7 OS=Homo sapiens OX=9606 GN=DHRS7 PE=1 SV=1	Match	TRUE	FALSE		4956800	409590				2577500	1978100	2813600	2446900
59	XP_026336387.1	XP_026336387.1;XP_026336386.1;XP_026344961.1;XP_026355707.1;XP_026336385.1;XP_026336381.1;XP_026355702.1;XP_026344960.1;XP_026336388.1;XP_026355708.1;XP_026344959.1;XP_026357145.1	XP_026336387.1;XP_026336386.1;XP_026344961.1;XP_026355707.1;XP_026336385.1;XP_026336381.1;XP_026355702.1;XP_026344960.1;XP_026336388.1;XP_026355708.1;XP_026344959.1;XP_026357145.1;XP_026357147.1	plasma membrane calcium-transporting ATPase 4 isoform X4 [Ursus arctos horribilis]; plasma membrane calcium-transporting ATPase 4 isoform X3 [Ursus arctos horribilis]; plasma membrane calcium-transporting ATPase 3 isoform X3 [Ursus arctos horribilis]; pla	ATP2B4	5;5;5;5;5;5;5;5;5;5;5;4;2	5;5;5;5;5;5;5;5;5;5;5;4;2	5;5;5;5;5;5;5;5;5;5;5;4;2	13	5	5	5	4.2	4.2	4.2	127.47	1153	1153;1165;1173;1184;1193;1205;1220;1225;1241;1258;1258;1243;1001	0	15.158	121	2413;4474;6741;10023;10117	True;True;True;True;True	2643;4913;7446;11205;11306	27746;27747;27748;27749;51982;83165;124259;124260;124261;124262;124263;124264;125375	21850;21851;40679;64914;96778;96779;96780;96781;97656	21850;40679;64914;96778;97656			A0A3Q7VER8	AT2B4_HUMAN	P23634	0	0.902	0.970	Plasma membrane calcium-transporting ATPase 4 OS=Homo sapiens OX=9606 GN=ATP2B4 PE=1 SV=2	Match	FALSE	FALSE			6642700	8382000				6561200	8480800	9241400
60	XP_026336390.1	XP_026336390.1	XP_026336390.1	prolargin [Ursus arctos horribilis]	PRELP	6	6	6	1	6	6	6	16.6	16.6	16.6	43.511	379	379	0	16.265	122	3973;6828;7981;9092;9218;13740	True;True;True;True;True;True	4359;7542;8807;10188;10189;10335;15317	45616;45617;45618;45619;45620;45621;84369;84370;84371;84372;84373;84374;84375;84376;99026;99027;99028;99029;99030;99031;99032;113805;113806;113807;113808;113809;113810;113811;113812;113813;115377;115378;115379;172825	35631;35632;35633;65856;65857;65858;65859;65860;77107;77108;88686;88687;88688;88689;89896;89897;89898;135011	35633;65856;77108;88689;89897;135011	161	221	A0A3Q7TJT6	PRELP_HUMAN	P51888	3.5e-63	0.927	0.974	Prolargin OS=Homo sapiens OX=9606 GN=PRELP PE=1 SV=1	Match	FALSE	FALSE	6477700	13895000		64234000	2350100	3116900	112400000	8249200	31249000	17277000
61	XP_026336392.1	XP_026336392.1	XP_026336392.1	fibromodulin [Ursus arctos horribilis]	FMOD	2	2	2	1	2	2	2	11.2	11.2	11.2	43.178	376	376	0.0030675	3.0155	123	6543;10770	True;True	7220;12023	80495;80496;80497;133257	62829;103695	62829;103695			A0A3Q7VES3	FMOD_HUMAN	Q06828	1.5e-92	0.949	0.992	Fibromodulin OS=Homo sapiens OX=9606 GN=FMOD PE=1 SV=2	Match	FALSE	FALSE		1515400					6919100
62	XP_026336400.1	XP_026336400.1	XP_026336400.1	myosin-binding protein H [Ursus arctos horribilis]	MYBPH	8	8	8	1	8	8	8	27.6	27.6	27.6	52.436	489	489	0	42.945	124	59;1804;7104;9041;11475;11517;12183;14015	True;True;True;True;True;True;True;True	64;1987;7843;10134;12801;12848;13600;15622	739;740;741;742;743;744;745;746;747;748;749;21262;21263;21264;21265;21266;21267;21268;21269;21270;87636;87637;87638;87639;87640;87641;87642;113227;113228;113229;113230;113231;113232;113233;113234;113235;113236;113237;113238;113239;113240;113241;113242;113243;113244;141634;141635;141636;141637;141638;141639;141640;141641;141642;141643;141644;141645;141646;141647;142243;142244;142245;142246;142247;…	586;587;588;589;16789;16790;16791;16792;16793;68302;68303;68304;88232;88233;88234;88235;88236;88237;88238;88239;88240;88241;88242;88243;88244;88245;88246;88247;88248;110180;110181;110182;110183;110184;110185;110186;110187;110644;110645;110646;110647;118217;118218;118219;118220;118221;118222;118223;118224;118225;118226;118227;118228;118229;118230;137647;137648;137649	587;16789;68303;88245;110185;110644;118217;137647			A0A3Q7U811	MYBPH_HUMAN	Q13203	5.5e-75	0.846	0.938	Myosin-binding protein H OS=Homo sapiens OX=9606 GN=MYBPH PE=1 SV=4	Match	TRUE	FALSE	14560000	29393000	18794000	39783000	47361000	68920000	62257000	74131000	115400000	75435000
63	XP_026336408.1	XP_026336408.1	XP_026336408.1	NADH-cytochrome b5 reductase 1 [Ursus arctos horribilis]	LOC113242529	20	20	20	1	20	20	20	65.6	65.6	65.6	33.985	305	305	0	100.65	125	1198;1199;1913;2446;2602;3196;3425;3601;3977;3978;3994;4407;4454;5225;5226;5385;5386;8330;8693;10947	True;True;True;True;True;True;True;True;True;True;True;True;True;True;True;True;True;True;True;True	1337;1338;2099;2679;2857;3510;3762;3954;4363;4364;4381;4382;4840;4892;5735;5736;5909;5910;9194;9721;9722;12223	15077;15078;15079;15080;15081;15082;15083;15084;15085;15086;15087;15088;15089;15090;15091;15092;15093;15094;15095;15096;15097;15098;15099;15100;15101;15102;15103;15104;15105;15106;15107;15108;15109;15110;15111;15112;15113;15114;15115;15116;15117;15118;15119;15120;15121;15122;15123;22424;22425;22426;22427;22428;22429;22430;22431;28164;28165;28166;28167;28168;28169;28170;30155;30156;36789;36790;367…	11971;11972;11973;11974;11975;11976;11977;11978;11979;11980;11981;11982;11983;11984;11985;11986;11987;11988;11989;11990;11991;11992;11993;11994;11995;11996;11997;11998;11999;12000;12001;12002;12003;12004;12005;12006;12007;12008;12009;12010;12011;12012;17692;17693;17694;17695;22156;22157;22158;22159;23748;23749;28941;28942;28943;28944;28945;28946;28947;28948;28949;28950;28951;28952;28953;28954;289…	11979;12007;17695;22157;23749;28953;31188;32644;35661;35662;35791;39910;40443;48447;48448;49997;50003;80754;84927;105394	162;163	131;261	A0A3Q7UJT4	NB5R1_HUMAN	Q9UHQ9	9.1e-122	0.915	0.987	NADH-cytochrome b5 reductase 1 OS=Homo sapiens OX=9606 GN=CYB5R1 PE=1 SV=1	Match	TRUE	FALSE	550620000	808350000	475190000	388920000	590620000	584410000	555740000	635590000	419560000	484050000
64	XP_026336461.1	XP_026336461.1	XP_026336461.1	troponin I, slow skeletal muscle [Ursus arctos horribilis]	TNNI1	9	9	9	1	9	9	9	46.4	46.4	46.4	19.165	166	166	0	70.249	126	2960;4341;4921;5861;9325;12299;13255;13257;14067	True;True;True;True;True;True;True;True;True	3252;4761;5392;5393;6452;10454;13732;14784;14786;14787;15678	33977;33978;33979;33980;50199;50200;50201;50202;50203;50204;50205;50206;50207;50208;50209;50210;50211;50212;50213;50214;50215;50216;50217;50218;57534;57535;57536;57537;57538;57539;57540;71242;71243;71244;71245;71246;71247;71248;71249;71250;116688;116689;116690;154034;154035;154036;154037;154038;154039;154040;154041;154042;154043;154044;154045;154046;154047;154048;154049;154050;154051;154052;15405…	26719;26720;39238;39239;39240;39241;39242;39243;39244;39245;39246;39247;39248;39249;39250;39251;39252;39253;39254;39255;44983;44984;55704;55705;55706;55707;55708;90952;90953;120164;120165;120166;120167;120168;120169;120170;120171;120172;120173;120174;120175;120176;120177;120178;120179;130216;130217;130218;130219;130224;130225;130226;130227;130228;138006;138007;138008;138009;138010	26720;39254;44984;55704;90953;120179;130219;130228;138010	164;165	102;115	A0A3Q7TJZ3	TNNI1_HUMAN	P19237	1.6e-70	0.964	0.994	Troponin I, slow skeletal muscle OS=Homo sapiens OX=9606 GN=TNNI1 PE=1 SV=3	Match	FALSE	FALSE	118790000	93409000	7652800	196860000	78762000	249270000	1449200000	63910000	66683000	83197000
65	XP_026336467.1	XP_026336467.1	XP_026336467.1	immunoglobulin-like and fibronectin type III domain-containing protein 1 [Ursus arctos horribilis]	IGFN1	5	5	5	1	5	5	5	2.7	2.7	2.7	305.32	2933	2933	0	19.408	128	4333;4488;5441;11018;12563	True;True;True;True;True	4751;4928;5972;12297;14023	50138;50139;50140;52115;64841;136328;136329;157384;157385	39165;39166;40775;50641;106068;122800	39165;40775;50641;106068;122800			A0A3Q7VEY8	IGFN1_HUMAN	Q86VF2	9.2e-148	0.801	0.914	Immunoglobulin-like and fibronectin type III domain-containing protein 1 OS=Homo sapiens OX=9606 GN=IGFN1 PE=1 SV=2	Match	FALSE	FALSE	2152500						21675000		3322800
66	XP_026336473.1	XP_026336473.1	XP_026336473.1;XP_026356833.1;XP_026356832.1;XP_026358536.1;XP_026369208.1;XP_026369207.1;XP_026369206.1	voltage-dependent L-type calcium channel subunit alpha-1S [Ursus arctos horribilis]	CACNA1S	20;5;5;5;2;2;2	20;5;5;5;2;2;2	20;5;5;5;2;2;2	7	20	20	20	10.5	10.5	10.5	212.11	1872	1872;2137;2157;2168;1919;1974;1985	0	59.973	129	586;684;685;1354;2303;3917;4929;4930;5156;5573;6000;6155;6279;7387;9446;9460;11487;11579;11580;11741	True;True;True;True;True;True;True;True;True;True;True;True;True;True;True;True;True;True;True;True	650;761;762;1503;2523;4300;5403;5404;5662;5663;6120;6604;6784;6924;8148;10587;10602;12814;12914;12915;13097	7339;7340;8682;8683;8684;8685;16856;16857;16858;16859;16860;16861;16862;16863;16864;16865;16866;16867;16868;16869;16870;26570;26571;45117;45118;45119;45120;45121;45122;45123;45124;57602;57603;57604;57605;57606;57607;57608;57609;57610;57611;61118;61119;61120;61121;61122;61123;61124;66713;66714;72824;72825;72826;72827;72828;72829;74997;74998;76765;76766;91518;91519;91520;91521;91522;91523;117932;11…	5847;5848;6910;6911;13351;13352;13353;13354;13355;13356;13357;13358;13359;13360;13361;20935;20936;35275;35276;45027;45028;45029;45030;45031;45032;45033;45034;45035;47760;47761;47762;47763;47764;47765;52118;52119;56911;56912;56913;56914;56915;58627;60021;60022;71319;71320;71321;71322;91891;91980;91981;91982;91983;91984;91985;110325;110326;110327;110328;110329;110330;110331;110332;110333;110334;110…	5848;6910;6911;13361;20935;35276;45027;45035;47763;52118;56914;58627;60022;71320;91891;91980;110335;111444;111447;113220	166	1294	A0A3Q7UJZ0	CAC1S_HUMAN	Q13698	0	0.929	0.973	Voltage-dependent L-type calcium channel subunit alpha-1S OS=Homo sapiens OX=9606 GN=CACNA1S PE=1 SV=4	Match	FALSE	FALSE	5516200	43005000	65923000	36743000	6221400	50357000	28100000	58444000	70846000	50749000
67	XP_026336529.1	XP_026336529.1	XP_026336529.1;XP_026336531.1;XP_026336530.1	C4b-binding protein alpha chain [Ursus arctos horribilis]	C4BPA	7;3;3	7;3;3	7;3;3	3	7	7	7	15.2	15.2	15.2	67.345	598	598;202;264	0	16.233	130	648;1495;2718;4662;4761;11291;12482	True;True;True;True;True;True;True	721;1654;2983;5115;5220;12603;13935	8236;8237;8238;8239;8240;8241;8242;18323;18324;18325;31600;54164;54165;54166;54167;54168;54169;55359;55360;55361;55362;55363;139641;156471	6554;6555;6556;6557;14545;24905;42391;42392;42393;43277;43278;43279;108646;122083	6555;14545;24905;42391;43278;108646;122083			A0A3Q7V0T4	C4BPA_HUMAN	P04003	1e-155	0.593	0.814	C4b-binding protein alpha chain OS=Homo sapiens OX=9606 GN=C4BPA PE=1 SV=2	Match	FALSE	FALSE		1318300	1043700	11554000	1941000		1475200	4843500	22615000	26978000
68	XP_026336611.1	XP_026336611.1	XP_026336611.1	basigin [Ursus arctos horribilis]	BSG	7	7	7	1	7	7	7	24.3	24.3	24.3	29.467	268	268	0	33.474	131	3048;7792;10383;10414;10520;11960;14112	True;True;True;True;True;True;True	3345;8605;11591;11625;11747;13339;15725	34809;34810;34811;34812;34813;96613;96614;96615;96616;96617;96618;96619;96620;96621;96622;96623;96624;128727;128728;128729;128730;128731;128732;128733;128734;128735;129106;130381;130382;130383;130384;130385;130386;130387;130388;130389;130390;130391;130392;130393;130394;130395;130396;130397;130398;130399;148542;148543;148544;148545;148546;148547;148548;148549;148550;148551;148552;148553;148554;177…	27362;27363;75219;75220;75221;75222;75223;75224;75225;75226;100253;100254;100255;100256;100257;100258;100561;101529;101530;101531;101532;101533;101534;101535;101536;101537;101538;101539;101540;101541;101542;101543;101544;101545;115725;115726;115727;115728;115729;115730;115731;115732;115733;138397;138398;138399;138400	27363;75222;100253;100561;101535;115728;138398			A0A3Q7VFD3	BASI_HUMAN	P35613	5.5e-82	0.656	0.889	Basigin OS=Homo sapiens OX=9606 GN=BSG PE=1 SV=2	Match	FALSE	FALSE	31927000	33559000	64443000	63406000	57841000	48558000	41533000	70515000	84130000	93612000
69	XP_026336661.1	XP_026336661.1	XP_026336661.1	phospholipid hydroperoxide glutathione peroxidase [Ursus arctos horribilis]	GPX4	4	4	4	1	4	4	4	20.3	20.3	20.3	22.2	197	197	0	7.3048	132	5603;8731;11379;13839	True;True;True;True	6152;9778;12698;15427	67071;67072;67073;67074;67075;67076;67077;67078;67079;67080;109600;109601;109602;140589;140590;140591;140592;140593;140594;140595;140596;140597;140598;174014;174015;174016;174017;174018;174019	52383;52384;52385;52386;52387;52388;85388;85389;85390;109390;109391;109392;109393;109394;109395;109396;109397;135915;135916	52387;85388;109394;135916			A0A3Q7TKH2	GPX4_HUMAN	P36969	6.7e-96	0.929	0.990	Phospholipid hydroperoxide glutathione peroxidase OS=Homo sapiens OX=9606 GN=GPX4 PE=1 SV=3	Match	TRUE	FALSE	5967800	14119000	10451000	20169000	27074000	16388000	21999000	33345000	20897000	16844000
70	XP_026336677.1	XP_026336677.1	XP_026336677.1	ATP synthase subunit delta, mitochondrial [Ursus arctos horribilis]	ATP5F1D	6	6	6	1	6	6	6	42.9	42.9	42.9	17.42	168	168	0	72.965	133	1028;1029;5255;5256;9987;9988	True;True;True;True;True;True	1157;1158;5765;5766;11168;11169	13063;13064;13065;13066;13067;13068;13069;13070;13071;13072;13073;13074;13075;13076;13077;13078;13079;13080;13081;13082;13083;13084;13085;13086;13087;13088;13089;13090;13091;13092;13093;13094;13095;13096;13097;13098;13099;13100;62236;62237;62238;62239;62240;62241;62242;62243;62244;62245;62246;62247;62248;62249;62250;62251;62252;62253;62254;62255;62256;62257;123810;123811;123812;123813;123814;1238…	10390;10391;10392;10393;10394;10395;10396;10397;10398;10399;10400;10401;10402;10403;10404;10405;10406;10407;10408;10409;10410;10411;10412;10413;10414;10415;10416;10417;10418;10419;10420;10421;10422;10423;10424;10425;10426;48616;48617;48618;48619;48620;48621;48622;48623;48624;48625;48626;48627;48628;48629;96419;96420;96421;96422;96423;96424;96425;96426;96427;96428;96429;96430;96431;96432;96433;964…	10395;10417;48628;48629;96421;96433			A0A3Q7VFK0	ATPD_HUMAN	P30049	8.7e-56	0.899	0.970	ATP synthase subunit delta, mitochondrial OS=Homo sapiens OX=9606 GN=ATP5F1D PE=1 SV=2	Match	TRUE	TRUE	611240000	790850000	222610000	191870000	422860000	524230000	286340000	465970000	543070000	577800000
71	XP_026336689.1	XP_026336689.1;XP_026336688.1	XP_026336689.1;XP_026336688.1	NADH dehydrogenase [ubiquinone] iron-sulfur protein 7, mitochondrial isoform X2 [Ursus arctos horribilis]; NADH dehydrogenase [ubiquinone] iron-sulfur protein 7, mitochondrial isoform X1 [Ursus arctos horribilis]	NDUFS7	11;9	11;9	11;9	2	11	11	11	46.3	46.3	46.3	23.572	216	216;188	0	87.851	134	3942;6161;6162;6550;6786;6787;9914;11087;11088;13649;14292	True;True;True;True;True;True;True;True;True;True;True	4326;6790;6791;7227;7228;7494;7495;11084;11085;12376;12377;15217;15218;15926;15927	45291;45292;45293;45294;45295;45296;45297;45298;75065;75066;75067;80603;80604;80605;80606;80607;80608;80609;80610;80611;80612;80613;80614;80615;80616;80617;80618;80619;80620;80621;80622;80623;80624;80625;80626;80627;80628;80629;80630;80631;80632;80633;80634;80635;80636;80637;80638;80639;80640;80641;80642;80643;80644;80645;80646;83742;83743;83744;83745;83746;83747;83748;83749;83750;83751;83752;837…	35401;35402;35403;35404;58682;58683;62915;62916;62917;62918;62919;62920;62921;62922;62923;62924;62925;62926;62927;62928;62929;62930;62931;62932;62933;62934;62935;62936;62937;62938;62939;62940;62941;62942;62943;62944;62945;65349;65350;65351;65352;65353;65354;65355;65356;65357;65358;65359;65360;65361;65362;65363;65364;65365;65366;65367;65368;65369;65370;65371;65372;65373;95770;95771;95772;95773;957…	35403;58682;58683;62930;65354;65372;95820;106632;106633;134267;139775	167;168;169	123;144;153	A0A3Q7V1B6	NDUS7_HUMAN	O75251	1.2e-86	0.876	0.940	NADH dehydrogenase [ubiquinone] iron-sulfur protein 7, mitochondrial OS=Homo sapiens OX=9606 GN=NDUFS7 PE=1 SV=3	Match	TRUE	TRUE	322200000	663950000	157620000	378620000	430640000	440710000	286000000	386420000	334060000	529150000
72	XP_026336775.1	XP_026336775.1	XP_026336775.1	lamin-B2 [Ursus arctos horribilis]	LMNB2	3	2	2	1	3	2	2	4.7	3.5	3.5	70.822	633	633	0.0039761	2.83	136	678;4258;7407	True;True;False	755;4669;8168	8599;8600;8601;49227;91686;91687;91688;91689;91690;91691;91692;91693;91694	6833;38467;71438;71439;71440;71441;71442;71443	6833;38467;71442			A0A3Q7U943	LMNB2_HUMAN	Q03252	6.1e-117	0.897	0.954	Lamin-B2 OS=Homo sapiens OX=9606 GN=LMNB2 PE=1 SV=4	Match	FALSE	FALSE							4648000	1222700	6697800
73	XP_026336881.1	XP_026336881.1;XP_026336857.1	XP_026336881.1;XP_026336857.1	threonine synthase-like 2 isoform X3 [Ursus arctos horribilis]; threonine synthase-like 2 isoform X1 [Ursus arctos horribilis]	THNSL2	3;3	3;3	3;3	2	3	3	3	9.7	9.7	9.7	45.998	411	411;488	0	7.643	138	2263;5366;7442	True;True;True	2480;5890;8205	26225;63744;63745;63746;63747;63748;92146	20682;49810;71778	20682;49810;71778			A0A3Q7TL03	THNS2_HUMAN	Q86YJ6	2.2e-95	0.724	0.789	Threonine synthase-like 2 OS=Homo sapiens OX=9606 GN=THNSL2 PE=2 SV=3	Match	FALSE	FALSE		2127200	1239300	999950				2691400	2023400
74	XP_026336863.1	XP_026336863.1	XP_026336863.1	elongation factor 2 [Ursus arctos horribilis]	EEF2	16	16	16	1	16	16	16	25.1	25.1	25.1	95.339	858	858	0	38.923	139	427;1563;2449;3046;4093;4445;6378;9145;11121;11424;11527;11611;12500;13039;13766;14269	True;True;True;True;True;True;True;True;True;True;True;True;True;True;True;True	469;1731;2682;3343;4491;4883;7029;10254;12413;12747;12858;12950;13954;14556;15345;15899	5204;5205;5206;5207;5208;5209;5210;5211;5212;19164;19165;19166;19167;19168;19169;19170;19171;28185;28186;34807;46845;46846;46847;46848;46849;46850;46851;51584;78084;78085;78086;114583;114584;114585;114586;114587;137383;141008;141009;141010;141011;141012;142329;143748;143749;143750;143751;143752;143753;156597;156598;156599;156600;156601;156602;164067;164068;164069;164070;164071;164072;164073;16407…	4178;4179;4180;15206;15207;15208;15209;22168;22169;27360;36577;36578;36579;40339;61010;61011;61012;89296;89297;106872;109700;109701;109702;110709;111872;111873;122181;122182;122183;122184;128042;128043;128044;128045;128046;128047;128048;128049;128050;128051;128052;128053;135239;139605;139606;139607;139608	4179;15206;22168;27360;36579;40339;61011;89297;106872;109700;110709;111872;122183;128047;135239;139606			A0A3Q7UL41	EF2_HUMAN	P13639	0	0.995	1.000	Elongation factor 2 OS=Homo sapiens OX=9606 GN=EEF2 PE=1 SV=4	Match	FALSE	FALSE	68732000	45551000	126010000	11953000	55289000	5993500	38881000	61642000	35794000	28593000
75	XP_026336890.1	XP_026336890.1	XP_026336890.1	perilipin-4 [Ursus arctos horribilis]	PLIN4	18	18	18	1	18	18	18	39.6	39.6	39.6	90.286	895	895	0	90.855	140	67;337;553;1735;2228;2229;3855;3856;4644;4645;7032;9528;11725;12093;12094;12095;12096;12412	True;True;True;True;True;True;True;True;True;True;True;True;True;True;True;True;True;True	72;369;610;1914;2440;2441;4231;4232;4233;5096;5097;7765;10676;13080;13494;13495;13496;13497;13857	816;4165;4166;6905;6906;6907;6908;6909;6910;20638;25757;25758;25759;44366;44367;44368;44369;44370;44371;44372;44373;44374;44375;44376;44377;44378;44379;44380;44381;44382;44383;44384;44385;53914;53915;53916;53917;53918;53919;53920;53921;53922;53923;53924;53925;53926;53927;53928;53929;53930;53931;86646;86647;86648;86649;86650;86651;86652;86653;118745;145234;145235;150512;150513;150514;150515;155569	644;3368;5506;5507;5508;5509;16333;20329;20330;20331;34703;34704;34705;34706;34707;34708;34709;34710;34711;34712;34713;34714;34715;34716;34717;34718;42177;42178;42179;42180;42181;42182;42183;42184;42185;42186;67581;67582;67583;92543;113038;113039;117269;117270;117271;117272;121370	644;3368;5506;16333;20329;20330;34705;34707;42178;42179;67581;92543;113039;117269;117270;117271;117272;121370	170	187	A0A3Q7U9E7	PLIN4_HUMAN	Q96Q06	7.1e-219	0.659	0.855	Perilipin-4 OS=Homo sapiens OX=9606 GN=PLIN4 PE=1 SV=2	Match	FALSE	FALSE	199460000	45858000	152310000	41893000	135630000	22078000	47079000	34911000	26319000	8197300
76	XP_026336909.1	XP_026336909.1;XP_026336919.1	XP_026336909.1;XP_026336919.1	histone-lysine N-methyltransferase SMYD1 isoform X1 [Ursus arctos horribilis]; histone-lysine N-methyltransferase SMYD1 isoform X2 [Ursus arctos horribilis]	SMYD1	15;13	15;13	15;13	2	15	15	15	43.8	43.8	43.8	56.454	489	489;476	0	59.483	141	449;1410;1437;2335;2431;2521;4323;5740;8357;9597;9835;10412;10864;13141;13218	True;True;True;True;True;True;True;True;True;True;True;True;True;True;True	495;1563;1592;2556;2663;2767;4741;6307;9221;10748;10999;11623;12123;14665;14743;14744	5544;5545;5546;5547;5548;5549;17430;17431;17432;17433;17434;17435;17436;17437;17438;17439;17440;17673;17674;17675;17676;26983;28028;28029;28030;28031;28032;29194;29195;29196;29197;50037;50038;50039;69197;69198;103889;103890;103891;103892;103893;103894;103895;103896;103897;119395;119396;119397;119398;119399;119400;119401;122265;122266;129083;129084;129085;129086;129087;129088;129089;129090;129091;…	4436;4437;13824;13825;13826;13827;13828;14002;14003;14004;21274;22060;22976;22977;39077;39078;39079;54023;54024;80967;80968;80969;80970;93028;93029;93030;93031;93032;95274;100549;100550;100551;100552;100553;100554;100555;100556;100557;100558;100559;104453;129155;129909;129910;129911	4437;13827;14003;21274;22060;22976;39078;54023;80968;93032;95274;100552;104453;129155;129911	171	446	A0A3Q7V1Y5	SMYD1_HUMAN	Q8NB12	0	0.959	0.994	Histone-lysine N-methyltransferase SMYD1 OS=Homo sapiens OX=9606 GN=SMYD1 PE=1 SV=1	Match	FALSE	FALSE	19561000	19280000	27106000	7033300	13291000		206580000	57480000	52167000	35873000
77	XP_026336952.1	XP_026336952.1	XP_026336952.1	MICOS complex subunit MIC13 [Ursus arctos horribilis]	CUNH19orf70	6	6	6	1	6	6	6	70.3	70.3	70.3	13.353	118	118	0	13.966	142	256;257;2231;2589;4587;5856	True;True;True;True;True;True	284;285;2443;2844;5036;6445	3264;3265;3266;25765;25766;25767;29971;53235;71003;71004;71005;71006;71007;71008;71009;71010;71011;71012;71013;71014;71015;71016;71017;71018;71019	2657;2658;20336;23596;41646;55484;55485;55486;55487;55488;55489;55490;55491;55492;55493;55494;55495;55496;55497;55498	2657;2658;20336;23596;41646;55484			A0A3Q7VGC1	MIC13_HUMAN	Q5XKP0	6.7e-47	0.881	0.949	MICOS complex subunit MIC13 OS=Homo sapiens OX=9606 GN=MICOS13 PE=1 SV=1	Match	TRUE	FALSE	20420000	16257000	13250000		14541000	19876000	9504900	9859000	24147000	29056000
78	XP_026336953.1	XP_026336953.1	XP_026336953.1	lon protease homolog, mitochondrial [Ursus arctos horribilis]	LONP1	29	29	29	1	29	29	29	37.5	37.5	37.5	106.55	959	959	0	125.55	143	361;614;646;749;1910;2627;3000;3665;5077;5194;5613;5634;5705;5706;6166;6694;7092;7299;7993;8193;9390;9760;11414;11628;12864;13535;14099;14114;14203	True;True;True;True;True;True;True;True;True;True;True;True;True;True;True;True;True;True;True;True;True;True;True;True;True;True;True;True;True	393;682;719;836;2096;2882;3295;4026;5573;5702;6165;6186;6271;6272;6795;7394;7829;8057;8819;9044;10528;10918;12736;12968;14355;15094;15712;15727;15827	4394;4395;7771;7772;7773;7774;7775;7776;7777;8222;8223;8224;8225;8226;8227;8228;8229;8230;8231;9813;9814;9815;9816;9817;9818;22377;22378;22379;22380;22381;22382;22383;22384;22385;22386;22387;22388;22389;22390;22391;30443;34396;34397;34398;34399;34400;42216;42217;60022;61680;67170;67171;67172;67173;67174;67175;67176;67177;67178;67179;67180;67181;67182;67183;67184;67185;67186;67187;67530;67531;6753…	3531;3532;6170;6171;6172;6544;6545;6546;6547;6548;6549;7802;7803;17661;17662;17663;17664;17665;17666;17667;17668;17669;23987;27047;33055;33056;46908;48210;52450;52451;52452;52453;52454;52455;52456;52457;52458;52459;52460;52461;52462;52463;52464;52465;52466;52747;52748;52749;52750;52751;52752;52753;52754;52755;52756;52757;52758;52759;52760;52761;52762;52763;52764;53597;53598;53599;53600;53601;5360…	3531;6172;6544;7802;17668;23987;27047;33055;46908;48210;52460;52751;53601;53611;58760;64380;68225;70521;77184;79403;91590;94542;109634;112046;126296;132984;138270;138405;139221	172	552	A0A3Q7ULC2	LONM_HUMAN	P36776	0	0.934	0.980	Lon protease homolog, mitochondrial OS=Homo sapiens OX=9606 GN=LONP1 PE=1 SV=2	Match	TRUE	FALSE	244690000	257570000	267140000	137990000	210870000	254020000	149700000	220740000	274000000	274550000
79	XP_026336960.1	XP_026336960.1	XP_026336960.1	NADH dehydrogenase [ubiquinone] 1 alpha subcomplex subunit 11 [Ursus arctos horribilis]	NDUFA11	5	5	5	1	5	5	5	50.4	50.4	50.4	14.735	141	141	0	47.568	144	2696;8497;11548;11739;11740	True;True;True;True;True	2959;9422;9423;12881;13095;13096	31328;31329;31330;31331;31332;31333;31334;31335;31336;31337;31338;31339;31340;31341;31342;31343;31344;31345;31346;31347;31348;31349;105925;105926;105927;105928;105929;105930;105931;105932;105933;105934;105935;105936;105937;105938;105939;105940;105941;105942;105943;142660;142661;142662;142663;142664;142665;142666;142667;142668;142669;142670;145393;145394;145395;145396;145397;145398;145399;145400;1…	24688;24689;24690;24691;24692;24693;24694;24695;24696;24697;24698;24699;24700;24701;24702;24703;24704;24705;24706;24707;24708;82592;82593;82594;82595;82596;82597;82598;82599;82600;82601;82602;82603;82604;82605;82606;82607;82608;82609;110971;110972;110973;110974;110975;110976;110977;110978;110979;110980;113174;113175;113176;113177;113178;113179;113180;113181;113182;113183;113184;113185;113186;1131…	24707;82597;110973;113188;113194	173	127	A0A3Q7U9M1	NDUAB_HUMAN	Q86Y39	5.6e-52	0.730	0.936	NADH dehydrogenase [ubiquinone] 1 alpha subcomplex subunit 11 OS=Homo sapiens OX=9606 GN=NDUFA11 PE=1 SV=3	Match	TRUE	TRUE	139950000	207420000	198040000	90655000	223090000	274100000	66045000	150600000	216920000	171670000
80	XP_026336999.1	XP_026336999.1	XP_026336999.1;CON__Q2UVX4	complement C3 [Ursus arctos horribilis]	C3	17;2	17;2	17;2	2	17	17	17	12.6	12.6	12.6	186.75	1663	1663;1662	0	46.887	145	29;983;4800;5079;5363;5686;5687;5979;6899;8881;9393;11067;11174;11642;13457;13937;14166	True;True;True;True;True;True;True;True;True;True;True;True;True;True;True;True;True	31;1110;5262;5575;5887;6246;6247;6580;7619;9954;10531;12355;12474;12987;15003;15535;15784	406;407;408;409;410;12522;56009;60056;60057;60058;60059;60060;60061;63719;63720;63721;63722;63723;63724;63725;63726;63727;63728;63729;63730;63731;63732;63733;63734;63735;68368;68369;68370;68371;72527;72528;72529;72530;72531;72532;84994;84995;84996;84997;84998;111292;111293;117536;117537;117538;117539;117540;117541;117542;117543;117544;117545;117546;117547;117548;136897;136898;136899;136900;136901…	321;322;323;9942;43815;46937;46938;46939;46940;46941;49791;49792;49793;49794;49795;49796;49797;49798;49799;49800;49801;49802;49803;49804;53366;53367;53368;56690;56691;56692;56693;66324;66325;66326;86734;91603;91604;91605;91606;91607;106522;106523;106524;106525;106526;107541;107542;107543;107544;112287;112288;131771;131772;136923;138843;138844;138845	321;9942;43815;46937;49792;53366;53368;56693;66324;86734;91604;106524;107544;112287;131771;136923;138843			A0A3Q7V283	CO3_HUMAN	P01024	0	0.743	0.911	Complement C3 OS=Homo sapiens OX=9606 GN=C3 PE=1 SV=2	Match	FALSE	FALSE	4161000	45266000	54641000	60362000	17395000	12260000	15697000	36414000	93419000	54845000
81	XP_026337046.1	XP_026337046.1	XP_026337046.1	mitochondrial import inner membrane translocase subunit TIM44 [Ursus arctos horribilis]	TIMM44	4	4	4	1	4	4	4	12.1	12.1	12.1	51.583	454	454	0	8.0645	146	792;5617;7041;12378	True;True;True;True	883;6169;7774;13822	10357;67224;67225;67226;67227;86797;86798;86799;86800;86801;86802;86803;86804;86805;86806;86807;86808;86809;86810;86811;86812;86813;86814;86815;86816;86817;86818;86819;86820;86821;86822;86823;155097;155098;155099;155100;155101;155102	8237;52498;67699;67700;67701;67702;67703;67704;67705;67706;67707;67708;67709;67710;67711;67712;67713;67714;67715;67716;67717;67718;67719;120993;120994	8237;52498;67718;120993	174	381	A0A3Q7TLD3	TIM44_HUMAN	O43615	1.8e-211	0.921	0.980	Mitochondrial import inner membrane translocase subunit TIM44 OS=Homo sapiens OX=9606 GN=TIMM44 PE=1 SV=2	Match	TRUE	FALSE	215740000	250170000	59530000	235030000	57619000	183560000	250870000	209780000	316280000	301860000
82	XP_026337155.1	XP_026337155.1;XP_026337147.1	XP_026337155.1;XP_026337147.1	MICOS complex subunit MIC60 isoform X2 [Ursus arctos horribilis]; MICOS complex subunit MIC60 isoform X1 [Ursus arctos horribilis]	IMMT	47;46	47;46	47;46	2	47	47	47	71.4	71.4	71.4	82.631	746	746;758	0	323.31	147	83;84;330;509;672;1048;1168;2719;2959;3742;4113;4394;4728;4729;5132;5239;6006;6007;6236;6249;6624;6625;6960;7172;7563;7880;7979;9270;9494;9680;9725;10060;10169;10245;10246;10420;10583;11313;11623;11704;12061;12247;12263;13189;13282;13606;13698	True;True;True;True;True;True;True;True;True;True;True;True;True;True;True;True;True;True;True;True;True;True;True;True;True;True;True;True;True;True;True;True;True;True;True;True;True;True;True;True;True;True;True;True;True;True;True	91;92;93;362;559;749;1177;1306;2984;3251;4108;4513;4823;4824;5184;5185;5632;5749;6611;6612;6613;6614;6875;6889;7316;7317;7685;7919;7920;8341;8700;8805;10393;10639;10834;10883;11245;11360;11438;11439;11440;11632;11817;12628;12962;12963;13055;13458;13673;13674;13696;14714;14813;15174;15272	1019;1020;1021;1022;1023;1024;1025;1026;1027;1028;1029;1030;1031;1032;1033;1034;1035;1036;1037;1038;1039;1040;1041;1042;1043;1044;1045;1046;4061;4062;4063;4064;4065;4066;4067;4068;4069;4070;4071;6262;6263;6264;6265;6266;6267;6268;6269;6270;6271;6272;6273;6274;6275;6276;6277;6278;6279;6280;6281;8551;8552;13318;13319;13320;13321;13322;13323;13324;14790;14791;14792;14793;14794;14795;14796;14797;1479…	818;819;820;821;822;823;824;825;826;827;828;829;830;831;832;833;834;835;836;837;838;839;840;3278;3279;3280;3281;3282;3283;3284;3285;3286;5023;5024;5025;5026;5027;5028;5029;5030;5031;5032;5033;5034;5035;5036;6803;6804;10603;10604;10605;11728;11729;11730;11731;11732;11733;11734;11735;11736;11737;11738;11739;11740;11741;11742;11743;11744;11745;11746;11747;11748;11749;11750;24906;24907;24908;24909;24…	818;832;3284;5024;6803;10605;11744;24907;26717;33714;36826;39727;43018;43025;47549;48548;57004;57016;59689;59804;63572;63581;66738;69100;72984;76133;77081;90488;92164;93791;94230;97062;98251;98905;98915;100616;102074;108731;112013;112858;116876;119243;119703;129646;130406;133924;134688	175;176;177;178;179;180	88;118;248;322;375;635	A0A3Q7UA77	MIC60_HUMAN	Q16891	4.2e-163	0.914	0.954	MICOS complex subunit MIC60 OS=Homo sapiens OX=9606 GN=IMMT PE=1 SV=1	Match	TRUE	FALSE	3405500000	3126300000	2429000000	2326000000	2621000000	2976400000	2510700000	1544500000	2658400000	2358600000
83	XP_026337188.1	XP_026337188.1;XP_026337187.1;XP_026337186.1	XP_026337188.1;XP_026337187.1;XP_026337186.1	choline transporter-like protein 2 isoform X3 [Ursus arctos horribilis]; choline transporter-like protein 2 isoform X2 [Ursus arctos horribilis]; choline transporter-like protein 2 isoform X1 [Ursus arctos horribilis]	SLC44A2	2;2;2	2;2;2	2;2;2	3	2	2	2	3.7	3.7	3.7	80.064	706	706;709;711	0.0031546	3.3458	149	5324;8798	True;True	5848;9863	63234;63235;63236;63237;110564	49408;86151	49408;86151			A0A3Q7UM21	CTL2_HUMAN	Q8IWA5	0	0.939	0.980	Choline transporter-like protein 2 OS=Homo sapiens OX=9606 GN=SLC44A2 PE=1 SV=3	Match	FALSE	FALSE			3061800				1937700		3910500	4434200
84	XP_026337209.1	XP_026337209.1	XP_026337209.1	mitochondrial import inner membrane translocase subunit Tim29 [Ursus arctos horribilis]	TIMM29	6	6	6	1	6	6	6	21.5	21.5	21.5	29.091	260	260	0	9.0431	150	1078;1148;5626;6667;13560;13823	True;True;True;True;True;True	1210;1284;6178;7360;15124;15411	13810;14543;14544;14545;14546;14547;14548;14549;14550;67345;67346;67347;67348;67349;67350;67351;82066;170709;173888;173889;173890;173891;173892;173893;173894;173895;173896	10990;11559;11560;11561;11562;11563;52587;52588;52589;52590;64026;133395;135814;135815;135816	10990;11562;52587;64026;133395;135816			A0A3Q7V2X4	TIM29_HUMAN	Q9BSF4	2e-103	0.842	0.938	Mitochondrial import inner membrane translocase subunit Tim29 OS=Homo sapiens OX=9606 GN=TIMM29 PE=1 SV=2	Match	TRUE	FALSE	9439800	16792000	22715000		22664000	29149000	21319000	12229000	28063000	25612000
85	XP_026337269.1	XP_026337269.1;XP_026337268.1	XP_026337269.1;XP_026337268.1	evolutionarily conserved signaling intermediate in Toll pathway, mitochondrial isoform X2 [Ursus arctos horribilis]; evolutionarily conserved signaling intermediate in Toll pathway, mitochondrial isoform X1 [Ursus arctos horribilis]	ECSIT	2;2	2;2	2;2	2	2	2	2	7.4	7.4	7.4	46.951	418	418;434	0	4.8218	151	2008;13743	True;True	2200;15320	23602;172859	18622;135035	18622;135035			A0A3Q7V341	ECSIT_HUMAN	Q9BQ95	3.2e-90	0.754	0.876	Evolutionarily conserved signaling intermediate in Toll pathway, mitochondrial OS=Homo sapiens OX=9606 GN=ECSIT PE=1 SV=1	Match	TRUE	FALSE	7983000
86	XP_026337338.1	XP_026337338.1;XP_026337337.1;XP_026337340.1;XP_026337339.1	XP_026337338.1;XP_026337337.1;XP_026337340.1;XP_026337339.1	WASH complex subunit 2-like isoform X2 [Ursus arctos horribilis]; WASH complex subunit 2-like isoform X1 [Ursus arctos horribilis]; WASH complex subunit 2C-like isoform X4 [Ursus arctos horribilis]; WASH complex subunit 2-like isoform X3 [Ursus arctos hor	LOC113243115	2;2;1;1	2;2;1;1	2;2;1;1	4	2	2	2	1.8	1.8	1.8	146.73	1337	1337;1341;1249;1320	0.0030488	2.9631	153	9425;12427	True;True	10565;13873	117770;117771;155736;155737;155738;155739;155740;155741;155742;155743;155744;155745;155746;155747;155748	91770;91771;121500;121501;121502;121503;121504;121505;121506	91770;121504			A0A3Q7UMH7	WAC2A_HUMAN	Q641Q2	0	0.829	0.912	WASH complex subunit 2A OS=Homo sapiens OX=9606 GN=WASHC2A PE=1 SV=3	Match	FALSE	FALSE	15402000	12121000	63246000		21661000	40933000	26169000	24504000	31795000	31012000
87	XP_026337439.1	XP_026337439.1	XP_026337439.1	E3 ubiquitin-protein ligase MARCH5 [Ursus arctos horribilis]	MARCH5	2	2	2	1	2	2	2	9.7	9.7	9.7	31.231	278	278	0	7.0188	154	5816;9419	True;True	6401;10558	70472;70473;70474;70475;70476;70477;70478;70479;70480;70481;70482;70483;70484;117744;117745;117746;117747	55065;55066;55067;55068;55069;55070;55071;55072;55073;91750;91751;91752	55072;91752			A0A3Q7V3L5	MARH5_HUMAN	Q9NX47	5.9e-141	1.000	1.000	E3 ubiquitin-protein ligase MARCH5 OS=Homo sapiens OX=9606 GN=MARCH5 PE=1 SV=1	Match	TRUE	FALSE	14315000	10662000	15190000	6753400	1130200	8137300	2544100	9979300	12555000	6482800
88	XP_026337550.1	XP_026337550.1	XP_026337550.1;XP_026359820.1;XP_026335864.1	ryanodine receptor 1 [Ursus arctos horribilis]	RYR1	173;15;10	173;15;10	173;15;10	3	173	173	173	47.3	47.3	47.3	542.31	4805	4805;4970;4884	0	323.31	155	21;42;86;142;168;235;269;379;515;551;558;579;695;768;844;852;1057;1118;1224;1384;1440;1452;1453;1567;1619;1626;1657;1908;2039;2049;2094;2124;2125;2155;2241;2258;2485;2565;2593;2686;2772;2797;2845;2988;3180;3184;3185;3283;3443;3494;3497;3508;3509;3774;3883;3916;4028;4029;4249;4425;4436;4788;4869;5054;5120;5291;5301;5302;5554;5685;6021;6284;6376;6403;6454;6481;6575;6619;6733;6761;6989;7013;7076;715…	True;True;True;True;True;True;True;True;True;True;True;True;True;True;True;True;True;True;True;True;True;True;True;True;True;True;True;True;True;True;True;True;True;True;True;True;True;True;True;True;True;True;True;True;True;True;True;True;True;True;True;True;True;True;True;True;True;True;True;True;True;True;True;True;True;True;True;True;True;True;True;True;True;True;True;True;True;True;True;True…	22;46;95;96;97;158;187;188;263;297;412;413;567;607;608;618;619;643;772;856;948;949;960;1187;1252;1364;1535;1595;1596;1597;1609;1610;1735;1791;1799;1830;2093;2232;2249;2297;2328;2329;2360;2454;2473;2474;2725;2816;2848;2946;3041;3068;3121;3283;3493;3497;3498;3604;3605;3781;3837;3840;3851;3852;4141;4265;4299;4420;4421;4660;4859;4871;5250;5334;5545;5546;5619;5620;5813;5814;5824;5825;6099;6100;6245;66…	239;240;241;242;550;1061;1062;1063;1064;1065;1066;1067;1068;1069;1070;1071;1998;1999;2000;2001;2002;2003;2004;2005;2006;2007;2008;2009;2317;2318;2319;2320;2321;2322;2323;2324;2325;2326;2327;2328;3089;3090;3091;3092;3093;3094;3095;3096;3403;3404;3405;3406;3407;3408;3409;4640;4641;4642;4643;4644;4645;4646;4647;4648;4649;4650;4651;4652;4653;4654;4655;4656;4657;4658;4659;4660;6390;6391;6392;6393;6394…	181;182;423;851;852;853;854;855;856;857;858;1651;1652;1653;1654;1655;1656;1657;1658;1659;1660;1661;1662;1907;1908;1909;1910;1911;1912;1913;1914;1915;2516;2517;2518;2519;2520;2521;2522;2523;2771;2772;2773;2774;2775;3736;3737;3738;3739;3740;3741;3742;3743;3744;3745;3746;3747;3748;3749;3750;3751;3752;3753;3754;3755;5121;5122;5123;5124;5489;5490;5491;5492;5493;5494;5495;5496;5497;5498;5499;5500;5501;…	182;423;854;1654;1914;2523;2771;3738;5124;5502;5561;5786;7052;7981;8699;8755;10743;11243;12185;13578;14065;14179;14186;15213;15544;15595;15736;17653;18945;19235;19494;19735;19739;19893;20384;20614;22592;23380;23633;24591;25319;25484;25827;26946;28783;28835;28839;29903;31329;31742;31778;31840;31854;33987;34989;35265;36062;36084;38391;40117;40202;43631;44538;46683;47409;49130;49203;49209;51865;5336…	184;185;186;187;188;189;190;191;192;193;194;195;196;197;198;199;200;201;202;203;204;205;206;207;208;209;210;211;212;213;214;215;216;217;218;219;220;221	116;334;403;924;982;1286;1398;1399;1462;1573;1579;1608;1730;1852;1986;2120;2149;2153;2198;2531;2579;2583;2609;2619;3107;3202;3240;3251;3336;3438;3574;3639;3653;3859;3876;4065;4185;4511	A0A3Q7UBC3	RYR1_HUMAN	P21817	0	0.925	0.944	Ryanodine receptor 1 OS=Homo sapiens OX=9606 GN=RYR1 PE=1 SV=3	Match	FALSE	FALSE	1339900000	1847400000	3224500000	2617400000	2012400000	2342100000	710280000	2044200000	2018100000	1954000000
89	XP_026337642.1	XP_026337642.1;XP_026337634.1	XP_026337642.1;XP_026337634.1	succinate--CoA ligase [ADP/GDP-forming] subunit alpha, mitochondrial isoform X2 [Ursus arctos horribilis]; succinate--CoA ligase [ADP/GDP-forming] subunit alpha, mitochondrial isoform X1 [Ursus arctos horribilis]	SUCLG1	15;15	15;15	15;15	2	15	15	15	44.6	44.6	44.6	33.071	314	314;346	0	318.92	156	623;4052;4053;5415;5416;5942;5943;7221;8489;8490;9490;9669;9670;10178;12650	True;True;True;True;True;True;True;True;True;True;True;True;True;True;True	691;4448;4449;5942;5943;5944;5945;6540;6541;6542;6543;7975;9412;9413;9414;10635;10822;10823;11370;14119	7874;7875;7876;7877;7878;7879;7880;7881;7882;7883;7884;7885;7886;7887;7888;7889;7890;7891;7892;7893;7894;7895;7896;7897;7898;7899;7900;7901;7902;7903;7904;7905;7906;7907;7908;7909;7910;7911;7912;7913;7914;7915;7916;7917;7918;7919;7920;7921;46462;46463;46464;46465;46466;46467;46468;46469;46470;46471;46472;46473;46474;46475;46476;46477;46478;46479;46480;46481;46482;46483;46484;46485;46486;46487;464…	6254;6255;6256;6257;6258;6259;6260;6261;6262;6263;6264;6265;6266;6267;6268;6269;6270;6271;6272;6273;6274;6275;6276;6277;6278;6279;6280;6281;6282;6283;6284;6285;6286;6287;6288;6289;6290;6291;6292;6293;6294;36286;36287;36288;36289;36290;36291;36292;36293;36294;36295;36296;36297;36298;36299;36300;36301;36302;36303;36304;36305;36306;36307;36308;36309;36310;36311;36312;36313;36314;50401;50402;50403;50…	6278;36287;36313;50401;50413;56454;56466;69770;82543;82556;92137;93660;93675;98358;123897	222;223;224	154;265;295	A0A3Q7VI94	SUCA_HUMAN	P53597	2.2e-147	0.949	0.984	Succinate--CoA ligase [ADP/GDP-forming] subunit alpha, mitochondrial OS=Homo sapiens OX=9606 GN=SUCLG1 PE=1 SV=4	Match	TRUE	FALSE	1720600000	1801300000	1438400000	1180800000	1253100000	1588900000	1643500000	1018400000	1625400000	1387100000
90	XP_026337653.1	XP_026337653.1	XP_026337653.1;XP_026358083.1	glycogen [starch] synthase, muscle [Ursus arctos horribilis]	GYS1	30;2	30;2	30;2	2	30	30	30	48.7	48.7	48.7	83.698	737	737;703	0	222.92	158	12;371;534;629;1053;3623;5426;5427;6317;6432;7733;7920;7921;8558;10139;10167;10725;11069;11806;11807;11896;11897;12553;12666;12779;13040;13421;13747;14074;14145	True;True;True;True;True;True;True;True;True;True;True;True;True;True;True;True;True;True;True;True;True;True;True;True;True;True;True;True;True;True	13;403;588;697;1182;3977;5956;5957;6963;7089;8543;8741;8742;9517;11328;11358;11975;12357;13169;13170;13267;13268;14013;14135;14267;14557;14965;15325;15685;15761	138;139;140;141;142;143;144;145;146;147;148;149;150;151;152;153;154;155;156;4467;4468;4469;6692;6693;7994;7995;7996;7997;7998;7999;8000;8001;8002;8003;8004;8005;8006;8007;13405;13406;13407;13408;13409;13410;13411;13412;13413;41819;41820;41821;41822;41823;41824;41825;41826;41827;41828;41829;41830;41831;41832;41833;41834;41835;64722;64723;64724;64725;64726;64727;64728;64729;64730;64731;64732;64733;…	112;113;114;115;116;117;118;119;120;121;122;123;124;125;126;127;3588;3589;3590;5346;5347;6360;6361;6362;6363;6364;6365;6366;6367;6368;6369;6370;6371;10665;10666;10667;32752;32753;32754;32755;32756;32757;32758;32759;32760;32761;32762;32763;50564;50565;50566;50567;50568;50569;50570;50571;50572;50573;50574;50575;50576;60306;61591;61592;61593;61594;61595;61596;61597;74675;74676;74677;74678;74679;7468…	122;3588;5347;6368;10666;32759;50564;50573;60306;61596;74678;76523;76530;83389;98006;98229;103231;106532;113781;113784;114947;114954;122712;124008;125536;128055;131532;135074;138055;138695			A0A3Q7UNE9	GYS1_HUMAN	P13807	0	0.969	0.993	Glycogen [starch] synthase, muscle OS=Homo sapiens OX=9606 GN=GYS1 PE=1 SV=2	Match	FALSE	FALSE	587940000	582980000	514090000	138710000	204090000	187980000	105990000	211930000	168060000	143750000
91	XP_026337658.1	XP_026337658.1	XP_026337658.1	ferritin light chain [Ursus arctos horribilis]	FTL	4	4	4	1	4	4	4	27.4	27.4	27.4	19.956	175	175	0	12.473	159	6638;8259;8483;10800	True;True;True;True	7331;9122;9401;12055	81617;81618;81619;81620;81621;81622;102767;102768;102769;102770;102771;102772;102773;102774;102775;105750;133572;133573;133574;133575;133576;133577;133578;133579;133580;133581;133582;133583;133584;133585;133586	63646;63647;63648;80096;80097;80098;80099;80100;80101;82455;103938;103939;103940;103941;103942;103943;103944;103945;103946;103947	63646;80098;82455;103946	225	145	A0A3Q7UNF4	FRIL_HUMAN	P02792	1.1e-71	0.880	0.977	Ferritin light chain OS=Homo sapiens OX=9606 GN=FTL PE=1 SV=2	Match	FALSE	FALSE	1493500	28387000	3158200	42227000		20602000	5543700	75299000	54164000	22226000
92	XP_026337670.1	XP_026337670.1	XP_026337670.1	branched-chain-amino-acid aminotransferase, mitochondrial [Ursus arctos horribilis]	BCAT2	9	9	9	1	9	9	9	31.3	31.3	31.3	44.319	393	393	0	66.881	160	566;1400;3068;4942;6764;6997;7064;9927;12126	True;True;True;True;True;True;True;True;True	628;1553;3369;5417;7469;7724;7725;7800;11100;13534	7053;7054;7055;7056;7057;7058;7059;7060;7061;7062;7063;7064;7065;7066;17320;17321;17322;17323;17324;17325;17326;17327;17328;35227;35228;35229;35230;35231;35232;35233;35234;35235;35236;35237;35238;35239;35240;57754;57755;57756;57757;57758;57759;57760;83358;83359;83360;83361;83362;83363;83364;83365;83366;83367;83368;86229;86230;86231;86232;86233;86234;86235;86236;86237;86238;86239;86240;86241;86242…	5610;5611;5612;5613;5614;5615;5616;5617;5618;5619;5620;5621;13735;27698;27699;27700;27701;27702;27703;27704;27705;27706;27707;45161;45162;45163;45164;45165;45166;65055;65056;65057;65058;67263;67264;67265;67266;67267;67268;67269;67270;67271;67272;67273;67274;67275;67276;67277;67278;67279;67280;67281;67282;68035;68036;68037;68038;68039;68040;68041;68042;68043;68044;68045;68046;68047;68048;68049;680…	5617;13735;27700;45161;65056;67270;68040;95913;117625	226	125	A0A3Q7UBP8	BCAT2_HUMAN	O15382	2.8e-186	0.852	0.952	Branched-chain-amino-acid aminotransferase, mitochondrial OS=Homo sapiens OX=9606 GN=BCAT2 PE=1 SV=2	Match	TRUE	FALSE	147160000	191920000	190150000	109130000	202200000	117920000	159960000	153150000	110150000	91029000
93	XP_026337710.1	XP_026337710.1;XP_026337709.1	XP_026337710.1;XP_026337709.1	transmembrane protein 143 isoform X2 [Ursus arctos horribilis]; transmembrane protein 143 isoform X1 [Ursus arctos horribilis]	TMEM143	8;8	8;8	8;8	2	8	8	8	26.6	26.6	26.6	56.584	504	504;505	0	40.409	161	986;2387;6819;7569;7752;10324;10475;11135	True;True;True;True;True;True;True;True	1113;2613;7531;8347;8563;11525;11697;12430	12535;12536;12537;27456;27457;27458;27459;27460;27461;27462;27463;27464;27465;84305;93773;93774;93775;93776;93777;93778;93779;93780;93781;93782;93783;93784;93785;93786;96178;96179;96180;96181;96182;96183;96184;96185;96186;96187;96188;127985;127986;127987;129869;129870;129871;129872;129873;129874;129875;129876;129877;129878;129879;137603;137604;137605;137606;137607;137608;137609;137610;137611;1376…	9949;9950;9951;21614;21615;21616;21617;21618;65801;73033;73034;73035;73036;73037;73038;73039;73040;73041;73042;73043;73044;74902;74903;74904;74905;74906;74907;74908;74909;74910;74911;99665;99666;99667;101143;101144;101145;101146;101147;101148;101149;107058;107059;107060;107061;107062;107063;107064	9949;21616;65801;73035;74910;99665;101149;107062			A0A3Q7UBU2	TM143_HUMAN	Q96AN5	3.6e-130	0.869	0.952	Transmembrane protein 143 OS=Homo sapiens OX=9606 GN=TMEM143 PE=2 SV=1	Match	FALSE	FALSE	49863000	55790000	66150000	30231000	42456000	51224000	36512000	30476000	67201000	53312000
94	XP_026337734.1	XP_026337734.1	XP_026337734.1;XP_026339089.1	EH domain-containing protein 2 [Ursus arctos horribilis]	EHD2	25;1	25;1	25;1	2	25	25	25	49.5	49.5	49.5	61.173	543	543;534	0	62.5	162	1923;3308;3529;4749;5897;6955;6956;7394;7517;7657;7720;7736;8480;8650;9770;10697;11666;11942;12115;12623;12624;13563;13657;13664;13665	True;True;True;True;True;True;True;True;True;True;True;True;True;True;True;True;True;True;True;True;True;True;True;True;True	2109;3634;3873;3874;5208;6491;7679;7680;8155;8288;8457;8529;8546;9396;9655;10928;11942;13013;13318;13518;14089;14090;15127;15228;15229;15237;15238	22565;22566;22567;22568;22569;22570;22571;22572;38315;38316;40824;40825;40826;40827;40828;40829;40830;55290;55291;55292;55293;55294;55295;55296;55297;55298;55299;55300;55301;55302;71641;71642;71643;71644;71645;85463;85464;85465;85466;85467;85468;85469;91593;91594;91595;91596;91597;91598;91599;93153;93154;93155;93156;93157;93158;93159;93160;93161;94993;94994;94995;94996;94997;94998;94999;95783;957…	17805;17806;30152;32031;32032;43229;43230;43231;43232;43233;43234;43235;43236;56014;66690;66691;66692;66693;71376;71377;71378;72547;72548;72549;72550;73976;73977;73978;74593;74594;74595;74596;74691;74692;74693;74694;74695;74696;74697;74698;74699;74700;74701;82435;82436;84275;84276;94642;94643;102974;102975;112436;112437;112438;112439;115490;117418;117419;117420;123570;123571;133400;133401;133402;…	17805;30152;32031;43233;56014;66690;66691;71377;72549;73978;74593;74701;82436;84276;94643;102974;112439;115490;117419;123570;123571;133406;134336;134369;134375	227;228	137;237	A0A3Q7V4E3	EHD2_HUMAN	Q9NZN4	0	0.994	1.000	EH domain-containing protein 2 OS=Homo sapiens OX=9606 GN=EHD2 PE=1 SV=2	Match	FALSE	FALSE	98223000	95350000	36309000	189300000	91585000	116910000	286380000	103700000	107360000	87076000
95	XP_026337748.1	XP_026337748.1	XP_026337748.1	39S ribosomal protein L19, mitochondrial [Ursus arctos horribilis]	MRPL19	3	3	3	1	3	3	3	11.3	11.3	11.3	33.35	293	293	0	4.4791	163	5656;5886;13492	True;True;True	6212;6480;15044	67887;67888;67889;67890;67891;67892;71520;71521;71522;71523;71524;169122	53013;53014;53015;55918;55919;132109	53015;55918;132109			A0A3Q7UNQ3	RM19_HUMAN	P49406	1.1e-81	0.853	0.932	39S ribosomal protein L19, mitochondrial OS=Homo sapiens OX=9606 GN=MRPL19 PE=1 SV=2	Match	TRUE	FALSE	3435600	4776200	4111600	701120	5549500		3838200	2635800	5442500	2734900
96	XP_026337828.1	XP_026337828.1	XP_026337828.1	optic atrophy 3 protein [Ursus arctos horribilis]	OPA3	3	3	3	1	3	3	3	23.4	23.4	23.4	21.341	192	192	0	6.5636	164	6652;7592;13552	True;True;True	7345;8373;15116	81848;81849;94066;94067;94068;94069;94070;94071;94072;94073;94074;94075;94076;94077;94078;94079;94080;94081;94082;94083;94084;94085;94086;94087;170567;170568;170569;170570;170571;170572;170573;170574	63844;73264;73265;73266;73267;73268;73269;73270;73271;73272;73273;73274;73275;73276;73277;73278;73279;73280;73281;73282;73283;73284;133286;133287	63844;73264;133286			A0A3Q7UNY1	OPA3_HUMAN	Q9H6K4	1.7e-62	0.865	0.961	Optic atrophy 3 protein OS=Homo sapiens OX=9606 GN=OPA3 PE=1 SV=1	Match	TRUE	FALSE	24231000	29751000	24341000	13366000	26814000	25375000	11410000	14099000	24246000	30283000
97	XP_026337833.1	XP_026337833.1	XP_026337833.1	reticulon-2 [Ursus arctos horribilis]	RTN2	5	5	5	1	5	5	5	12.3	12.3	12.3	50.642	471	471	0	99.013	165	607;5843;7982;9683;13607	True;True;True;True;True	675;6431;8808;10837;10838;15175	7660;7661;7662;7663;7664;7665;7666;7667;7668;7669;7670;7671;7672;7673;7674;7675;7676;7677;7678;7679;7680;7681;7682;7683;7684;7685;70735;70736;70737;70738;70739;70740;70741;70742;70743;70744;70745;70746;70747;70748;70749;70750;70751;70752;70753;70754;70755;70756;70757;70758;70759;70760;70761;70762;70763;70764;70765;70766;70767;99033;99034;99035;99036;99037;99038;99039;99040;99041;99042;99043;99044…	6076;6077;6078;6079;6080;6081;6082;6083;6084;6085;6086;6087;6088;6089;6090;6091;6092;6093;6094;6095;6096;6097;55265;55266;55267;55268;55269;55270;55271;55272;55273;55274;55275;55276;55277;55278;55279;55280;55281;55282;55283;55284;55285;55286;55287;55288;55289;55290;55291;55292;77109;77110;77111;77112;77113;77114;77115;77116;77117;77118;77119;77120;77121;77122;77123;77124;77125;77126;77127;77128;7…	6081;55278;77116;93838;133959	229	428	A0A3Q7UNY6	RTN2_HUMAN	O75298	2.3e-34	0.757	0.817	Reticulon-2 OS=Homo sapiens OX=9606 GN=RTN2 PE=1 SV=1	Match	FALSE	FALSE	460370000	680750000	764500000	384260000	477460000	664210000	265730000	588100000	354240000	352950000
98	XP_026337846.1	XP_026337846.1	XP_026337846.1	creatine kinase M-type [Ursus arctos horribilis]	CKM	38	37	36	1	38	37	36	75.3	75.3	75.3	43.112	381	381	0	323.31	166	423;796;797;1284;1972;2934;3235;3236;3263;4008;4041;4191;4492;4618;4619;4798;4799;4865;5003;5277;6234;6893;7135;7613;7614;7676;8013;8014;9485;10095;10120;10478;10479;10617;11366;11367;12728;14314	True;True;True;True;True;True;True;True;True;True;True;True;True;True;True;True;True;True;True;True;True;True;True;True;True;True;True;True;True;True;True;True;True;True;True;True;False;True	462;463;887;888;1428;2161;3222;3223;3552;3553;3584;4399;4436;4437;4596;4932;4933;5067;5068;5260;5261;5330;5487;5799;6872;6873;7613;7880;8405;8406;8407;8408;8409;8481;8841;8842;10628;11283;11309;11700;11701;11852;12683;12684;14213;15949	5108;5109;5110;5111;5112;5113;5114;5115;5116;5117;5118;5119;5120;5121;5122;5123;5124;5125;5126;5127;5128;5129;5130;5131;5132;5133;5134;5135;5136;5137;5138;5139;5140;5141;5142;5143;5144;5145;5146;5147;5148;5149;5150;5151;5152;5153;5154;5155;5156;5157;5158;5159;5160;5161;5162;5163;5164;5165;5166;5167;5168;5169;5170;5171;5172;5173;5174;5175;5176;10400;10401;10402;10403;10404;10405;10406;10407;10408;…	4104;4105;4106;4107;4108;4109;4110;4111;4112;4113;4114;4115;4116;4117;4118;4119;4120;4121;4122;4123;4124;4125;4126;4127;4128;4129;4130;4131;4132;4133;4134;4135;4136;4137;4138;4139;4140;4141;4142;4143;4144;4145;4146;4147;4148;4149;4150;4151;4152;4153;4154;4155;8277;8278;8279;8280;8281;8282;8283;8284;8285;8286;8287;8288;8289;8290;8291;8292;8293;8294;8295;8296;8297;8298;8299;8300;8301;8302;8303;8304…	4149;8278;8296;12650;18358;26528;29459;29486;29707;35927;36222;37793;40785;41957;41983;43785;43813;44513;46025;48963;59663;66284;68629;73440;73515;74164;77314;77363;92110;97464;97718;101219;101220;102371;109285;109319;124981;139994	230;231;232;233;234;235;236	179;207;246;272;360;363;376	A0A3Q7TP33	KCRM_HUMAN	P06732	1.8e-217	0.974	0.997	Creatine kinase M-type OS=Homo sapiens OX=9606 GN=CKM PE=1 SV=2	Match	FALSE	FALSE	15326000000	24466000000	8125600000	15813000000	7404800000	8300500000	14533000000	16001000000	9562300000	8691400000
99	XP_026337880.1	XP_026337880.1	XP_026337880.1	mitochondrial import receptor subunit TOM40 homolog [Ursus arctos horribilis]	TOMM40	5	5	5	1	5	5	5	23.8	23.8	23.8	37.654	361	361	0	13.302	167	2742;6413;8404;9808;10200	True;True;True;True;True	3010;7070;9276;9277;10967;11392	31869;31870;31871;31872;31873;31874;78704;78705;78706;78707;78708;78709;104367;104368;121894;126517;126518;126519;126520	25119;61489;61490;61491;81340;81341;94964;98559	25119;61490;81341;94964;98559	237	176	A0A3Q7UCC3	TOM40_HUMAN	O96008	1.7e-61	0.967	1.000	Mitochondrial import receptor subunit TOM40 homolog OS=Homo sapiens OX=9606 GN=TOMM40 PE=1 SV=1	Match	TRUE	FALSE	15178000	11739000					7656300	2639100	3447800
100	XP_026337950.1	XP_026337950.1	XP_026337950.1	persulfide dioxygenase ETHE1, mitochondrial isoform X1 [Ursus arctos horribilis]	ETHE1	3	3	3	1	3	3	3	14.2	14.2	14.2	27.779	254	254	0	11.704	168	2372;10561;10784	True;True;True	2596;11795;12039	27268;27269;27270;27271;27272;27273;27274;27275;27276;27277;27278;27279;27280;27281;27282;27283;27284;130953;130954;130955;130956;130957;130958;130959;130960;130961;130962;130963;130964;130965;130966;130967;130968;130969;130970;133382;133383;133384;133385;133386;133387;133388;133389;133390;133391	21475;21476;21477;21478;21479;21480;21481;21482;21483;21484;21485;21486;21487;21488;21489;101974;101975;101976;101977;101978;101979;101980;101981;101982;101983;101984;101985;101986;101987;101988;101989;103791;103792;103793;103794;103795	21479;101986;103794			A0A3Q7UCJ2	ETHE1_HUMAN	O95571	1.1e-125	0.940	0.984	Persulfide dioxygenase ETHE1, mitochondrial OS=Homo sapiens OX=9606 GN=ETHE1 PE=1 SV=2	Match	TRUE	FALSE	27364000	38990000	13790000	35485000	36007000	31453000	28124000	29325000	36004000	47411000
101	XP_026338008.1	XP_026338008.1	XP_026338008.1	2-oxoisovalerate dehydrogenase subunit alpha, mitochondrial isoform X1 [Ursus arctos horribilis]	BCKDHA	3	3	3	1	3	3	3	10.8	10.8	10.8	50.536	446	446	0	20.31	169	4852;5744;9667	True;True;True	5317;6311;10819	56682;56683;56684;56685;69240;120123;120124	44343;44344;44345;44346;54057;93583;93584	44346;54057;93584			A0A3Q7UPD8	ODBA_HUMAN	P12694	1.6e-218	0.939	0.982	2-oxoisovalerate dehydrogenase subunit alpha, mitochondrial OS=Homo sapiens OX=9606 GN=BCKDHA PE=1 SV=2	Match	TRUE	FALSE	17168000	16102000				10234000		16464000
102	XP_026338064.1	XP_026338064.1	XP_026338064.1	flavin reductase (NADPH) [Ursus arctos horribilis]	BLVRB	4	4	4	1	4	4	4	16.5	16.5	16.5	22.101	206	206	0	14.132	170	5138;6365;7767;8861	True;True;True;True	5638;7016;8579;9932	60869;60870;60871;60872;60873;60874;60875;60876;60877;60878;60879;60880;60881;60882;77932;77933;96407;96408;96409;96410;96411;96412;96413;96414;96415;96416;96417;96418;96419;96420;111196;111197;111198;111199	47591;47592;47593;47594;47595;47596;47597;47598;47599;47600;60897;75071;75072;75073;75074;75075;75076;75077;86667;86668;86669;86670	47594;60897;75071;86669			A0A3Q7V5A7	BLVRB_HUMAN	P30043	3e-93	0.947	0.985	Flavin reductase (NADPH) OS=Homo sapiens OX=9606 GN=BLVRB PE=1 SV=3	Match	FALSE	FALSE	17300000	18753000	12607000	41147000	28055000	24644000	35869000	20698000	19780000	28867000
103	XP_026338106.1	XP_026338106.1	XP_026338106.1	mitochondrial import inner membrane translocase subunit TIM50 [Ursus arctos horribilis]	TIMM50	7	7	7	1	7	7	7	19.4	19.4	19.4	40.195	355	355	0	23.353	171	5824;5825;9933;11560;11829;12083;12084	True;True;True;True;True;True;True	6409;6410;11106;12893;13193;13483;13484	70531;70532;70533;70534;70535;70536;70537;70538;70539;70540;70541;70542;70543;70544;123201;123202;123203;123204;123205;142860;142861;146501;146502;146503;150261;150262;150263;150264;150265;150266;150267;150268;150269	55107;55108;55109;55110;55111;55112;55113;55114;55115;55116;55117;55118;95973;111130;111131;114030;114031;114032;117066;117067;117068;117069;117070	55108;55114;95973;111130;114032;117068;117069			A0A3Q7TPT3	TIM50_HUMAN	Q3ZCQ8	1.3e-140	0.938	0.972	Mitochondrial import inner membrane translocase subunit TIM50 OS=Homo sapiens OX=9606 GN=TIMM50 PE=1 SV=2	Match	TRUE	FALSE	33842000	24485000	8207200	11377000		23298000	22532000		16722000	19031000
104	XP_026338120.1	XP_026338120.1;XP_026338119.1	XP_026338120.1;XP_026338119.1	40S ribosomal protein S16 isoform X2 [Ursus arctos horribilis]; 40S ribosomal protein S16 isoform X1 [Ursus arctos horribilis]	RPS16	3;2	3;2	3;2	2	3	3	3	13.7	13.7	13.7	16.445	146	146;156	0	5.2158	172	805;7421;7422	True;True;True	898;8182;8183	10508;10509;10510;10511;10512;91820;91821;91822;91823;91824;91825;91826;91827;91828;91829;91830;91831;91832;91833;91834;91835;91836;91837;91838;91839	8352;8353;71540;71541;71542;71543;71544;71545;71546;71547;71548;71549;71550;71551;71552	8353;71545;71551			A0A3Q7UD17	RS16_HUMAN	P62249	2.9e-74	1.000	1.000	40S ribosomal protein S16 OS=Homo sapiens OX=9606 GN=RPS16 PE=1 SV=2	Match	FALSE	FALSE		6136900	8413700	9221500	1715700	8422000	19317000	18854000	11806000	10733000
105	XP_026338160.1	XP_026338160.1	XP_026338160.1	delta(3,5)-Delta(2,4)-dienoyl-CoA isomerase, mitochondrial [Ursus arctos horribilis]	ECH1	16	16	16	1	16	16	16	58.8	58.8	58.8	35.834	328	328	0	139.54	174	1387;2401;2402;2852;3060;4897;5796;6439;8478;8594;8958;12491;12678;12679;13863;14152	True;True;True;True;True;True;True;True;True;True;True;True;True;True;True;True	1538;2631;2632;3132;3358;5364;6379;7103;9393;9566;10041;13944;14151;14152;15452;15768	17149;17150;17151;17152;17153;17154;27620;27621;27622;27623;27624;27625;27626;27627;27628;27629;27630;27631;27632;27633;27634;27635;27636;27637;27638;27639;27640;27641;27642;27643;27644;27645;27646;27647;27648;27649;27650;27651;27652;27653;27654;32908;32909;32910;32911;32912;32913;32914;32915;32916;34910;34911;34912;34913;34914;34915;34916;34917;34918;34919;57274;57275;57276;57277;57278;57279;572…	13597;13598;21752;21753;21754;21755;21756;21757;21758;21759;21760;21761;21762;21763;21764;21765;21766;21767;21768;21769;21770;21771;21772;21773;21774;21775;21776;21777;21778;21779;21780;21781;21782;25877;25878;25879;25880;27434;27435;27436;27437;27438;27439;27440;44790;44791;44792;44793;44794;44795;44796;44797;54863;54864;54865;54866;54867;54868;54869;54870;54871;54872;54873;54874;54875;54876;548…	13598;21773;21782;25879;27435;44793;54870;61778;82405;83731;87423;122130;124215;124229;136190;138730	238;239	232;233	A0A3Q7UD60	ECH1_HUMAN	Q13011	3.7e-145	0.793	0.936	Delta(3,5)-Delta(2,4)-dienoyl-CoA isomerase, mitochondrial OS=Homo sapiens OX=9606 GN=ECH1 PE=1 SV=2	Match	TRUE	FALSE	310430000	417250000	360460000	369810000	356230000	424020000	375810000	255000000	443590000	485040000
106	XP_026338166.1	XP_026338166.1;XP_026338163.1;XP_026338165.1;XP_026338164.1	XP_026338166.1;XP_026338163.1;XP_026338165.1;XP_026338164.1	alpha-actinin-4 isoform X4 [Ursus arctos horribilis]; alpha-actinin-4 isoform X1 [Ursus arctos horribilis]; alpha-actinin-4 isoform X3 [Ursus arctos horribilis]; alpha-actinin-4 isoform X2 [Ursus arctos horribilis]	ACTN4	22;22;22;21	2;2;2;2	2;2;2;2	4	22	2	2	19.6	2	2	104.44	906	906;911;933;875	0.0010929	3.9559	175	652;1601;2557;2558;3189;3190;4174;4759;4760;5060;6356;6508;6699;6700;6862;6922;7604;8707;11451;11452;11615;13211	False;False;False;False;False;False;True;False;False;False;False;False;False;False;False;False;False;False;False;False;False;True	726;1773;2806;2807;3503;3504;4577;5218;5219;5552;5553;7006;7184;7400;7401;7581;7645;8390;8391;9741;9742;12776;12777;12954;14736	8293;8294;8295;8296;19456;19457;19458;19459;19460;19461;19462;19463;19464;19465;19466;19467;19468;19469;19470;19471;19472;19473;19474;19475;19476;19477;19478;19479;19480;19481;19482;19483;19484;19485;29537;29538;29539;29540;29541;29542;29543;29544;29545;29546;29547;29548;29549;29550;29551;29552;29553;29554;29555;29556;29557;29558;29559;29560;29561;29562;29563;29564;29565;29566;29567;29568;36705;3…	6602;6603;6604;15426;15427;15428;15429;15430;15431;15432;15433;15434;15435;15436;15437;15438;15439;15440;15441;15442;15443;15444;15445;15446;15447;15448;15449;15450;15451;23222;23223;23224;23225;23226;23227;23228;23229;23230;23231;23232;23233;23234;23235;23236;23237;23238;23239;23240;23241;23242;23243;23244;23245;23246;23247;23248;23249;23250;28877;28878;28879;28880;28881;28882;28883;28884;28885;…	6603;15432;23222;23248;28892;28897;37523;43272;43273;46716;60775;62566;64486;64489;66097;66478;73357;85033;109958;109969;111883;129859	240;241;242;243	85;141;145;729	A0A3Q7TPZ5	ACTN4_HUMAN	O43707	0	0.966	0.986	Alpha-actinin-4 OS=Homo sapiens OX=9606 GN=ACTN4 PE=1 SV=2	Match	FALSE	FALSE	5496500			4836500			4807800	2947100
107	XP_026338171.1	XP_026338171.1	XP_026338171.1	LOW QUALITY PROTEIN: serine protease HTRA2, mitochondrial [Ursus arctos horribilis]	HTRA2	2	2	2	1	2	2	2	5	5	5	48.85	458	458	0	5.7142	176	5917;12693	True;True	6512;14171	71825;71826;71827;71828;71829;71830;71831;71832;71833;71834;71835;159585	56153;56154;56155;56156;124503	56155;124503			A0A3Q7TPZ8	HTRA2_HUMAN	O43464	8e-151	0.904	0.943	Serine protease HTRA2, mitochondrial OS=Homo sapiens OX=9606 GN=HTRA2 PE=1 SV=2	Match	TRUE	FALSE	4684900	8018300	5385500		4145100		5315700	3900800	5053300	6875900
108	XP_026338256.1	XP_026338256.1;XP_026338255.1;XP_026338258.1;XP_026338257.1	XP_026338256.1;XP_026338255.1;XP_026338258.1;XP_026338257.1	HLA class I histocompatibility antigen, B-14 alpha chain-like isoform X2 [Ursus arctos horribilis]; DLA class I histocompatibility antigen, A9/A9 alpha chain-like isoform X1 [Ursus arctos horribilis]; patr class I histocompatibility antigen, A-2 alpha cha	LOC113243704	3;3;2;2	3;3;2;2	1;1;1;1	4	3	3	1	9.2	9.2	3.2	45.14	402	402;418;333;383	0	10.838	177	11216;13679;14083	True;True;True	12520;15253;15695	138643;138644;138645;138646;138647;138648;138649;138650;172182;172183;172184;172185;172186;172187;172188;172189;172190;172191;172192;176863;176864;176865;176866;176867;176868;176869;176870	107858;107859;107860;107861;107862;107863;107864;107865;134521;134522;134523;134524;134525;134526;134527;134528;134529;134530;138139;138140;138141;138142	107860;134529;138140			A0A3Q7TQ81	HLAA_HUMAN	P04439	3.4e-115	0.766	0.903	HLA class I histocompatibility antigen, A alpha chain OS=Homo sapiens OX=9606 GN=HLA-A PE=1 SV=2	Match	FALSE	FALSE			3934700	16643000		6730000		9421500	25529000	24733000
109	XP_026338259.1	XP_026338259.1;XP_026343845.1	XP_026338259.1;XP_026343845.1	spliceosome RNA helicase DDX39B [Ursus arctos horribilis]; ATP-dependent RNA helicase DDX39A [Ursus arctos horribilis]	DDX39B	3;2	3;2	3;2	2	3	3	3	10.3	10.3	10.3	49.005	428	428;427	0	9.1109	178	1519;4239;5734	True;True;True	1682;4649;6301	18520;18521;18522;18523;48952;69117;69118;69119;69120;69121;69122;69123;69124;69125;69126;69127;69128	14696;38245;53956;53957;53958;53959;53960;53961;53962;53963	14696;38245;53958			A0A3Q7V5T4	DX39B_HUMAN	Q13838	1.3e-214	0.998	1.000	Spliceosome RNA helicase DDX39B OS=Homo sapiens OX=9606 GN=DDX39B PE=1 SV=1	Match	FALSE	FALSE			4227000		3880600	3023100	5395600	9112500	16421000	12474000
110	XP_026338305.1	XP_026338305.1;XP_026338306.1	XP_026338305.1;XP_026338306.1	protein ABHD16A isoform X1 [Ursus arctos horribilis]; protein ABHD16A isoform X2 [Ursus arctos horribilis]	ABHD16A	7;6	7;6	7;6	2	7	7	7	12	12	12	63.121	558	558;495	0	16.527	179	4597;7546;9620;9740;11647;14154;14155	True;True;True;True;True;True;True	5046;8323;10772;10898;12992;15770;15771	53283;53284;53285;53286;53287;93562;93563;93564;93565;93566;93567;119702;119703;119704;119705;119706;119707;119708;119709;119710;119711;119712;119713;119714;119715;121134;144304;144305;144306;144307;144308;177606;177607;177608;177609;177610;177611;177612;177613;177614;177615;177616;177617;177618;177619;177620;177621;177622;177623;177624;177625	41684;41685;41686;41687;72872;72873;72874;72875;93269;93270;93271;93272;93273;93274;93275;94365;112319;112320;138741;138742;138743;138744;138745;138746;138747;138748;138749;138750;138751;138752;138753;138754;138755;138756	41685;72873;93273;94365;112320;138747;138755			A0A3Q7UDL7	ABHGA_HUMAN	O95870	0	0.971	0.998	Phosphatidylserine lipase ABHD16A OS=Homo sapiens OX=9606 GN=ABHD16A PE=1 SV=3	Match	FALSE	FALSE	43923000	27762000	59996000		29465000	28923000	11453000	17762000	23343000	23553000
111	XP_026338312.1	XP_026338312.1	XP_026338312.1	complement C4-A-like [Ursus arctos horribilis]	LOC113243734	2	2	2	1	2	2	2	1.7	1.7	1.7	191.54	1742	1742	0.0031712	3.4311	180	4970;14296	True;True	5448;15931	58248;178942	45556;139786	45556;139786			A0A3Q7VK26	CO4A_HUMAN	P0C0L4	0	0.845	0.943	Complement C4-A OS=Homo sapiens OX=9606 GN=C4A PE=1 SV=2	Match	FALSE	FALSE		3199100
112	XP_026338319.1	XP_026338319.1	XP_026338319.1	LOW QUALITY PROTEIN: valine--tRNA ligase [Ursus arctos horribilis]	VARS	3	3	3	1	3	3	3	3.2	3.2	3.2	140.12	1264	1264	0	7.1473	181	1320;7905;10623	True;True;True	1467;8726;11858	16534;16535;16536;98139;131546	13098;76397;102432	13098;76397;102432			A0A3Q7V5Y9	SYVC_HUMAN	P26640	0	0.955	0.987	Valine--tRNA ligase OS=Homo sapiens OX=9606 GN=VARS PE=1 SV=4	Match	FALSE	FALSE			722200						1548400	1142200
113	XP_026338431.1	XP_026338431.1;XP_026338430.1	XP_026338431.1;XP_026338430.1	estradiol 17-beta-dehydrogenase 8 isoform X2 [Ursus arctos horribilis]; estradiol 17-beta-dehydrogenase 8 isoform X1 [Ursus arctos horribilis]	HSD17B8	4;4	4;4	4;4	2	4	4	4	18.5	18.5	18.5	26.601	259	259;293	0	14.391	182	491;10310;12583;13154	True;True;True;True	541;11510;14045;14046;14679	6031;6032;6033;6034;6035;6036;6037;6038;6039;6040;6041;6042;6043;6044;6045;6046;6047;6048;127814;127815;127816;127817;157805;157806;157807;157808;157809;157810;157811;157812;157813;165633;165634;165635;165636;165637;165638;165639;165640	4831;4832;4833;4834;4835;4836;4837;4838;4839;4840;4841;4842;4843;4844;4845;4846;99525;99526;99527;99528;123155;123156;123157;123158;123159;123160;129293;129294	4839;99525;123160;129294	244	162	A0A3Q7TQQ6	DHB8_HUMAN	Q92506	4.1e-94	0.893	0.946	Estradiol 17-beta-dehydrogenase 8 OS=Homo sapiens OX=9606 GN=HSD17B8 PE=1 SV=2	Match	TRUE	FALSE	61841000	57269000	62599000	27120000	80185000	40105000	25480000	29794000	28034000	41381000
114	XP_026338596.1	XP_026338596.1	XP_026338596.1	lactoylglutathione lyase [Ursus arctos horribilis]	GLO1	4	4	4	1	4	4	4	21.7	21.7	21.7	20.795	184	184	0	7.8096	183	3957;5649;10728;12305	True;True;True;True	4343;6203;6204;11978;13738	45468;45469;45470;45471;45472;45473;45474;67803;67804;67805;67806;67807;67808;67809;67810;67811;67812;67813;67814;67815;67816;67817;67818;67819;67820;67821;67822;67823;132692;132693;132694;132695;132696;132697;132698;132699;154113;154114;154115;154116	35530;35531;35532;52962;52963;52964;52965;52966;52967;52968;52969;52970;52971;52972;103254;103255;103256;103257;120226;120227;120228;120229	35532;52970;103254;120227	245	55	A0A3Q7TR87	LGUL_HUMAN	Q04760	2e-86	0.880	0.967	Lactoylglutathione lyase OS=Homo sapiens OX=9606 GN=GLO1 PE=1 SV=4	Match	FALSE	FALSE	19688000	25049000	1010100	28474000	10322000	11915000	14948000	23906000	19647000	16256000
115	XP_026338638.1	XP_026338638.1	XP_026338638.1	troponin I, fast skeletal muscle [Ursus arctos horribilis]	TNNI2	10	10	10	1	10	10	10	54.4	54.4	54.4	21.369	182	182	0	88.195	184	2015;2723;2724;2970;4920;5214;8672;9859;11111;11182	True;True;True;True;True;True;True;True;True;True	2207;2988;2989;2990;3262;3263;5390;5391;5723;5724;9688;9689;11027;11028;12402;12403;12483;12484	23684;23685;23686;31644;31645;31646;31647;31648;31649;31650;31651;31652;31653;31654;31655;31656;34032;34033;34034;34035;34036;34037;34038;34039;34040;57527;57528;57529;57530;57531;57532;57533;61888;61889;61890;61891;61892;61893;61894;61895;61896;61897;61898;61899;61900;61901;61902;61903;61904;61905;61906;61907;61908;61909;61910;61911;61912;61913;61914;61915;108655;108656;108657;108658;108659;1086…	18690;24939;24940;24941;24942;24943;24944;26760;26761;26762;26763;44981;44982;48374;48375;48376;48377;48378;48379;48380;48381;48382;48383;48384;48385;48386;48387;48388;48389;48390;48391;84675;84676;84677;84678;84679;84680;84681;84682;84683;84684;95386;95387;95388;106813;106814;106815;106816;107604;107605;107606;107607;107608;107609;107610;107611;107612;107613;107614;107615;107616;107617;107618	18690;24939;24944;26762;44982;48391;84678;95388;106815;107617	246;247;248;249;250;251;252	22;58;82;96;117;122;135	A0A3Q7UR57	TNNI2_HUMAN	P48788	2.1e-64	0.956	1.000	Troponin I, fast skeletal muscle OS=Homo sapiens OX=9606 GN=TNNI2 PE=1 SV=2	Match	FALSE	FALSE	65999000	48456000	9397600	99953000	6923000	55295000	1005800000	42849000	103250000	104120000
116	XP_026338659.1	XP_026338659.1	XP_026338659.1	alpha-actinin-3 [Ursus arctos horribilis]	ACTN3	66	51	50	1	66	51	50	77.4	63.4	62.5	103.38	901	901	0	323.31	185	165;483;557;652;1085;1112;1204;1598;1601;1760;1842;2111;2308;2557;2558;2782;2783;3007;3189;3190;3813;4021;4203;4257;4342;4757;4758;5031;5063;5212;5604;6267;6508;6701;6702;6725;6726;6862;7428;7429;7604;7798;7945;8268;8285;8291;8556;8602;8707;8947;9352;9353;9615;9882;10219;10894;11451;11452;11616;11622;12420;12539;12544;12618;12802;12803	True;True;False;True;False;True;True;True;False;True;True;True;True;False;False;True;True;True;False;False;True;True;True;True;True;True;True;True;True;True;True;True;False;False;False;True;True;False;True;True;False;True;True;True;True;True;True;True;False;True;True;True;True;True;True;True;False;False;True;True;True;True;True;True;True;True	183;184;533;616;617;726;1217;1245;1344;1769;1773;1940;2027;2315;2528;2806;2807;3053;3054;3302;3503;3504;4187;4412;4413;4609;4610;4668;4762;5216;5217;5521;5558;5559;5721;6153;6909;7184;7402;7403;7426;7427;7428;7429;7581;8189;8190;8390;8391;8611;8767;8768;9131;9149;9155;9513;9514;9579;9580;9741;9742;10028;10485;10486;10767;11051;11412;12165;12776;12777;12955;12961;13866;13996;14001;14002;14003;1408…	2292;2293;2294;2295;2296;2297;5948;5949;5950;5951;5952;6949;6950;6951;6952;6953;6954;6955;6956;6957;6958;6959;6960;6961;6962;6963;6964;6965;6966;6967;6968;6969;6970;6971;6972;6973;6974;6975;6976;6977;6978;8293;8294;8295;8296;13837;13838;13839;13840;13841;13842;13843;13844;13845;13846;13847;13848;13849;13850;13851;13852;13853;13854;13855;13856;13857;13858;13859;13860;13861;13862;13863;13864;13865;…	1890;1891;4767;4768;5537;5538;5539;5540;5541;5542;5543;5544;5545;5546;5547;5548;5549;5550;5551;5552;5553;5554;5555;5556;5557;6602;6603;6604;11011;11012;11013;11014;11015;11016;11017;11018;11019;11020;11021;11022;11023;11024;11025;11026;11027;11028;11029;11030;11031;11032;11033;11034;11035;11036;11037;11038;11039;11214;11215;11216;11217;11218;11219;11220;11221;12044;12045;12046;12047;12048;12049;1…	1891;4767;5551;6603;11027;11221;12057;15412;15432;16524;17120;19661;20970;23222;23248;25381;25391;27115;28892;28897;34371;36007;37927;38466;39268;43267;43270;46509;46771;48354;52395;59895;62566;64501;64529;64794;64796;66097;71595;71597;73357;75303;76817;80277;80470;80501;83340;83783;85033;87342;91188;91194;93248;95506;98720;104869;109958;109969;111895;111996;121454;122531;122596;123517;125663;125…	241;242;243;253;254;255;256;257;258;259;260;261;262;263;264;265;266;267	1;2;3;5;27;80;136;140;235;253;320;323;368;430;674;682;724;792	A0A3Q7V6W4	ACTN3_HUMAN	Q08043	0	0.960	0.993	Alpha-actinin-3 OS=Homo sapiens OX=9606 GN=ACTN3 PE=1 SV=2	Match	FALSE	FALSE	383270000	172970000	311930000	663170000	213880000	276290000	4341800000	372650000	1100300000	1175200000
117	XP_026338686.1	XP_026338686.1	XP_026338686.1	cathepsin D [Ursus arctos horribilis]	CTSD	15	15	15	1	15	15	15	41.2	41.2	41.2	44.406	410	410	0	71.833	186	537;1441;2081;3246;4006;4007;6016;7378;8980;8981;9867;9946;12569;13365;14320	True;True;True;True;True;True;True;True;True;True;True;True;True;True;True	591;592;1598;2284;3564;3565;4397;4398;6624;6625;8139;10068;10069;11036;11120;14029;14902;15955	6708;6709;6710;6711;6712;6713;6714;6715;6716;6717;6718;6719;6720;6721;6722;6723;6724;6725;6726;6727;6728;6729;6730;6731;6732;6733;6734;6735;6736;6737;6738;6739;6740;6741;6742;6743;6744;6745;17754;17755;17756;17757;17758;17759;17760;17761;17762;17763;17764;17765;17766;17767;17768;17769;17770;17771;17772;24588;24589;24590;24591;37578;37579;37580;37581;37582;37583;37584;37585;37586;37587;37588;37589…	5357;5358;5359;5360;5361;5362;5363;5364;5365;5366;5367;5368;5369;5370;5371;5372;5373;5374;5375;5376;5377;5378;5379;5380;5381;5382;5383;5384;5385;5386;5387;14066;14067;14068;14069;14070;14071;14072;14073;14074;14075;14076;14077;14078;14079;14080;14081;14082;14083;19420;19421;29590;29591;29592;29593;29594;29595;29596;29597;29598;29599;29600;29601;29602;29603;29604;35922;35923;35924;57128;57129;5713…	5375;14071;19420;29593;35922;35924;57156;71265;87701;87707;95417;96029;122863;131017;140036	268;269;270;271	199;217;244;324	A0A3Q7TRI2	CATD_HUMAN	P07339	2.8e-179	0.881	0.964	Cathepsin D OS=Homo sapiens OX=9606 GN=CTSD PE=1 SV=1	Match	FALSE	FALSE	60970000	315550000	92520000	580490000	203580000	545330000	198800000	473790000	424610000	458480000
118	XP_026338696.1	XP_026338696.1;XP_026338695.1	XP_026338696.1;XP_026338695.1	troponin T, fast skeletal muscle isoform X2 [Ursus arctos horribilis]; troponin T, fast skeletal muscle isoform X1 [Ursus arctos horribilis]	TNNT3	7;7	7;7	7;7	2	7	7	7	22	22	22	30.826	259	259;305	0	38.082	187	789;2003;5833;9735;9842;12348;13881	True;True;True;True;True;True;True	879;880;2192;2193;6418;10893;11008;11009;13786;15473	10329;10330;10331;10332;10333;10334;10335;23549;23550;23551;23552;23553;70600;70601;70602;70603;70604;70605;70606;70607;70608;70609;70610;70611;70612;70613;70614;70615;70616;70617;121058;121059;121060;121061;121062;121063;121064;121065;121066;122339;122340;122341;122342;122343;122344;122345;122346;122347;122348;122349;154617;154618;154619;174485;174486;174487;174488;174489;174490;174491;174492;17…	8215;8216;8217;8218;8219;18581;18582;18583;55161;55162;55163;55164;55165;55166;55167;55168;55169;55170;55171;55172;55173;55174;55175;55176;55177;94292;94293;94294;94295;94296;94297;94298;94299;94300;95328;95329;95330;120623;136283;136284;136285;136286;136287;136288;136289;136290;136291;136292;136293	8219;18582;55169;94292;95329;120623;136293	272;273	70;151	A0A3Q7TRJ2	TNNT3_HUMAN	P45378	2.3e-42	0.937	0.959	Troponin T, fast skeletal muscle OS=Homo sapiens OX=9606 GN=TNNT3 PE=1 SV=3	Match	FALSE	FALSE	67468000	59241000		98791000	100530000	46546000	851090000	84832000	120820000	126830000
119	XP_026338785.1	XP_026338785.1	XP_026338785.1	T-complex protein 1 subunit eta [Ursus arctos horribilis]	CCT7	2	2	2	1	2	2	2	3.1	3.1	3.1	59.466	543	543	0.0030832	3.0822	189	674;7391	True;True	751;8152	8567;8568;8569;8570;8571;8572;8573;8574;8575;8576;8577;8578;8579;91562;91563;91564;91565;91566;91567;91568;91569;91570;91571;91572;91573	6812;6813;6814;6815;6816;6817;6818;6819;71353;71354;71355;71356;71357;71358;71359	6812;71359			A0A3Q7UF09	TCPH_HUMAN	Q99832	0	0.980	0.993	T-complex protein 1 subunit eta OS=Homo sapiens OX=9606 GN=CCT7 PE=1 SV=2	Match	FALSE	FALSE	10569000	12110000	21263000	12116000	24741000	6276000	8792700	11664000	9262700
120	XP_026338815.1	XP_026338815.1	XP_026338815.1	NADH dehydrogenase [ubiquinone] iron-sulfur protein 8, mitochondrial isoform X1 [Ursus arctos horribilis]	NDUFS8	10	10	10	1	10	10	10	48.3	48.3	48.3	23.805	211	211	0	88.21	190	110;2886;3741;4274;4275;6752;7555;11197;12029;13880	True;True;True;True;True;True;True;True;True;True	124;3169;4107;4686;4687;4688;4689;7457;8332;12499;13421;13422;15471;15472	1456;1457;1458;1459;1460;1461;1462;1463;1464;1465;1466;1467;1468;1469;1470;1471;1472;1473;1474;1475;1476;1477;1478;1479;1480;1481;1482;1483;1484;1485;1486;1487;1488;1489;1490;1491;1492;1493;33270;33271;33272;33273;33274;33275;33276;33277;33278;33279;33280;43038;43039;43040;43041;43042;43043;43044;43045;43046;49409;49410;49411;49412;49413;49414;49415;49416;49417;49418;49419;49420;49421;49422;49423…	1182;1183;1184;1185;1186;1187;1188;1189;1190;1191;1192;1193;1194;1195;1196;1197;1198;1199;1200;1201;1202;1203;1204;1205;1206;1207;1208;1209;1210;1211;1212;1213;1214;1215;26161;26162;26163;26164;26165;26166;26167;33706;33707;33708;33709;33710;33711;33712;33713;38603;38604;38605;38606;38607;38608;38609;38610;38611;38612;38613;38614;38615;38616;38617;64967;64968;64969;64970;64971;64972;64973;64974;6…	1190;26166;33711;38606;38612;64968;72935;107728;116617;136281	274;275	71;148	A0A3Q7UF44	NDUS8_HUMAN	O00217	5.3e-102	0.938	0.976	NADH dehydrogenase [ubiquinone] iron-sulfur protein 8, mitochondrial OS=Homo sapiens OX=9606 GN=NDUFS8 PE=1 SV=1	Match	TRUE	TRUE	387890000	520550000	68215000	278000000	130040000	302350000	314480000	220910000	317340000	376390000
121	XP_026338823.1	XP_026338823.1	XP_026338823.1	NADH dehydrogenase [ubiquinone] flavoprotein 1, mitochondrial [Ursus arctos horribilis]	NDUFV1	29	29	29	1	29	29	29	66.8	66.8	66.8	50.719	464	464	0	323.31	191	146;2422;2581;2582;2646;3197;3799;3876;3913;3914;4002;4005;4424;4507;4810;4824;5359;6985;6986;7209;7328;8183;8770;9412;9687;10112;11653;14115;14116	True;True;True;True;True;True;True;True;True;True;True;True;True;True;True;True;True;True;True;True;True;True;True;True;True;True;True;True;True	162;2653;2833;2834;2835;2836;2903;3511;4172;4256;4296;4297;4393;4396;4858;4949;5273;5288;5883;7711;7712;7713;7962;8088;9034;9830;10551;10842;11301;12998;15728;15729	2049;2050;2051;2052;2053;2054;2055;2056;2057;2058;2059;2060;2061;2062;2063;2064;2065;2066;27844;27845;27846;27847;27848;27849;27850;27851;27852;27853;27854;27855;27856;27857;27858;27859;27860;27861;27862;27863;27864;29888;29889;29890;29891;29892;29893;29894;29895;29896;29897;29898;29899;29900;29901;29902;29903;29904;29905;29906;29907;29908;29909;29910;29911;29912;29913;29914;29915;29916;30670;306…	1697;1698;1699;1700;1701;1702;1703;1704;1705;1706;1707;1708;1709;1710;1711;1712;1713;1714;21917;21918;21919;21920;21921;21922;21923;21924;21925;21926;21927;21928;21929;21930;21931;21932;21933;21934;21935;21936;21937;23528;23529;23530;23531;23532;23533;23534;23535;23536;23537;23538;23539;23540;23541;23542;23543;23544;23545;23546;24166;24167;24168;24169;24170;24171;24172;24173;24174;24175;24176;241…	1697;21920;23539;23543;24184;28985;34280;34871;35236;35248;35880;35914;40087;40952;43899;44051;49746;67135;67142;69632;70755;79318;85717;91734;93862;97627;112340;138426;138436	276;277;278	292;392;396	A0A3Q7URM6	NDUV1_HUMAN	P49821	0	0.966	0.989	NADH dehydrogenase [ubiquinone] flavoprotein 1, mitochondrial OS=Homo sapiens OX=9606 GN=NDUFV1 PE=1 SV=4	Match	TRUE	TRUE	2563700000	2469100000	2045100000	1667500000	2109600000	2627400000	2535700000	1550100000	2436500000	2091200000
122	XP_026338829.1	XP_026338829.1	XP_026338829.1;XP_026338834.1;XP_026338832.1	glutathione S-transferase P isoform X1 [Ursus arctos horribilis]	LOC113244018	7;3;2	7;3;2	7;3;2	3	7	7	7	39	39	39	23.571	210	210;210;175	0	51.991	192	1073;2333;2334;3576;8572;9455;10761	True;True;True;True;True;True;True	1204;2554;2555;3925;9538;9539;10597;12013	13779;13780;13781;13782;13783;13784;13785;13786;13787;13788;13789;13790;13791;13792;26968;26969;26970;26971;26972;26973;26974;26975;26976;26977;26978;26979;26980;26981;26982;41411;41412;41413;41414;41415;41416;41417;41418;41419;41420;41421;41422;41423;41424;41425;41426;41427;41428;41429;107211;107212;107213;107214;107215;107216;107217;107218;107219;107220;117965;117966;117967;117968;117969;117970…	10968;10969;10970;10971;10972;10973;10974;10975;10976;21266;21267;21268;21269;21270;21271;21272;21273;32483;32484;32485;32486;32487;32488;32489;32490;32491;32492;32493;32494;32495;32496;32497;32498;32499;32500;32501;83601;83602;83603;83604;91914;91915;91916;91917;91918;91919;91920;91921;91922;91923;91924;91925;91926;91927;91928;91929;91930;91931;91932;91933;103577;103578;103579;103580;103581;1035…	10969;21266;21272;32496;83601;91928;103585	279	20	A0A3Q7V7C7	GSTP1_HUMAN	P09211	3e-88	0.862	0.962	Glutathione S-transferase P OS=Homo sapiens OX=9606 GN=GSTP1 PE=1 SV=2	Match	TRUE	FALSE	71500000	155660000	46873000	182180000	79218000	78160000	58644000	139000000	147990000	149750000
123	XP_026338845.1	XP_026338845.1;XP_026338854.1	XP_026338845.1;XP_026338854.1	sideroflexin-5 isoform X1 [Ursus arctos horribilis]; sideroflexin-5 isoform X2 [Ursus arctos horribilis]	SFXN5	3;3	3;3	3;3	2	3	3	3	14.7	14.7	14.7	37.175	340	340;358	0	8.3671	194	229;3606;11297	True;True;True	257;3959;12610	2984;41712;41713;41714;41715;41716;41717;41718;41719;41720;139686;139687;139688;139689;139690;139691;139692;139693;139694;139695	2431;32680;32681;32682;108676;108677;108678;108679;108680;108681;108682	2431;32682;108676			A0A3Q7UF71	SFXN5_HUMAN	Q8TD22	3.7e-168	0.982	0.997	Sideroflexin-5 OS=Homo sapiens OX=9606 GN=SFXN5 PE=1 SV=1	Match	TRUE	FALSE	10723000	6603200	13069000		21818000		8102800		10795000	12718000
124	XP_026338878.1	XP_026338878.1	XP_026338878.1	sepiapterin reductase [Ursus arctos horribilis]	SPR	8	8	8	1	8	8	8	27.7	27.7	27.7	28.638	267	267	0	16.694	195	641;1267;2789;7553;7554;7556;13094;13602	True;True;True;True;True;True;True;True	713;1411;3060;8330;8331;8333;14613;15170	8165;8166;8167;8168;8169;8170;8171;8172;8173;8174;8175;8176;8177;8178;8179;8180;8181;8182;15758;32298;93642;93643;93645;93646;93647;93648;93649;93650;93651;93652;164865;164866;171293	6499;6500;6501;6502;6503;6504;6505;6506;6507;6508;6509;6510;6511;6512;6513;6514;6515;6516;12479;25432;72933;72934;72936;72937;72938;72939;72940;128676;133860	6506;12479;25432;72933;72934;72940;128676;133860			A0A3Q7URR6	SPRE_HUMAN	P35270	2.4e-95	0.873	0.969	Sepiapterin reductase OS=Homo sapiens OX=9606 GN=SPR PE=1 SV=1	Match	FALSE	FALSE	24538000	43702000	6272900	11979000	20107000	37032000	18713000	15374000	48136000	53775000
125	XP_026338879.1	XP_026338879.1	XP_026338879.1	pyruvate carboxylase, mitochondrial isoform X1 [Ursus arctos horribilis]	PC	21	21	21	1	21	21	21	24.7	24.7	24.7	130.94	1190	1190	0	59.839	196	186;234;520;637;906;1698;2875;3390;3391;3524;3828;4242;6813;8956;8957;9997;10487;11065;11206;12230;12471	True;True;True;True;True;True;True;True;True;True;True;True;True;True;True;True;True;True;True;True;True	207;262;572;708;1026;1876;3158;3724;3725;3868;4204;4652;7524;10039;10040;11178;11710;12353;12509;13652;13924	2488;2489;2490;2491;2492;2493;2494;2495;3082;3083;3084;3085;3086;3087;3088;6482;6483;6484;8103;8104;8105;8106;8107;8108;8109;11600;11601;11602;20266;33104;39254;39255;39256;39257;39258;39259;39260;39261;39262;39263;39264;39265;39266;40806;40807;44041;44042;44043;48973;48974;48975;48976;48977;48978;48979;48980;48981;48982;84233;84234;84235;84236;84237;84238;84239;84240;84241;112187;112188;112189;1…	2042;2043;2044;2045;2046;2047;2512;2513;2514;2515;5188;6449;6450;6451;9205;9206;16058;26020;30850;30851;30852;30853;30854;30855;32022;32023;34457;38263;38264;38265;38266;38267;38268;65733;65734;65735;65736;65737;87420;87421;96550;101274;101275;101276;101277;101278;101279;106518;106519;106520;107767;107768;107769;107770;107771;118754;121959	2043;2512;5188;6449;9205;16058;26020;30851;30855;32023;34457;38263;65735;87420;87421;96550;101274;106520;107769;118754;121959			A0A3Q7V7H5	PYC_HUMAN	P11498	0	0.977	0.992	Pyruvate carboxylase, mitochondrial OS=Homo sapiens OX=9606 GN=PC PE=1 SV=2	Match	TRUE	FALSE	83432000	58587000	144130000	14401000	57125000	23374000	14952000	50789000	51743000	44043000
126	XP_026338914.1	XP_026338914.1;XP_026338915.1;XP_026338919.1	XP_026338914.1;XP_026338915.1;XP_026338919.1	dipeptidyl peptidase 3 isoform X1 [Ursus arctos horribilis]; dipeptidyl peptidase 3 isoform X2 [Ursus arctos horribilis]; dipeptidyl peptidase 3 isoform X4 [Ursus arctos horribilis]	DPP3	3;3;2	3;3;2	3;3;2	3	3	3	3	8.7	8.7	8.7	83.413	746	746;745;713	0	10.591	197	8064;10489;12900	True;True;True	8896;11712;14395	99901;130047;130048;130049;162247	77810;101282;126631	77810;101282;126631			A0A3Q7V7L0	DPP3_HUMAN	Q9NY33	0	0.939	0.984	Dipeptidyl peptidase 3 OS=Homo sapiens OX=9606 GN=DPP3 PE=1 SV=2	Match	FALSE	FALSE		3759800							1701400
127	XP_026338935.1	XP_026338935.1;XP_026338934.1	XP_026338935.1;XP_026338934.1	ras-related protein Rab-1B isoform X2 [Ursus arctos horribilis]; ras-related protein Rab-1B isoform X1 [Ursus arctos horribilis]	RAB1B	6;6	5;5	3;3	2	6	5	3	38.3	32.8	27.9	22.171	201	201;223	0	18.418	198	2491;7484;8495;8816;11586;13536	True;False;True;True;True;True	2732;8252;9420;9882;12922;15095	28730;28731;28732;28733;28734;28735;28736;28737;28738;28739;92693;92694;92695;92696;92697;92698;92699;92700;92701;92702;92703;92704;92705;92706;92707;92708;92709;92710;92711;92712;92713;92714;92715;92716;92717;105920;105921;105922;105923;110758;110759;110760;110761;110762;143295;143296;143297;143298;143299;170190;170191;170192;170193;170194;170195	22612;22613;22614;22615;22616;72176;72177;72178;72179;72180;72181;72182;72183;72184;72185;72186;72187;72188;72189;72190;72191;72192;72193;72194;72195;72196;72197;72198;82590;86315;111496;132986;132987;132988;132989;132990;132991	22616;72176;82590;86315;111496;132990	282	173	A0A3Q7UFF3	RAB1B_HUMAN	Q9H0U4	5.2e-82	1.000	1.000	Ras-related protein Rab-1B OS=Homo sapiens OX=9606 GN=RAB1B PE=1 SV=1	Match	FALSE	FALSE	7797300	8784800	12313000				6322300	7604800	8852400	9363300
128	XP_026339005.1	XP_026339005.1;XP_026338988.1;XP_026338968.1;XP_026338950.1;XP_026339014.1;XP_026338997.1;XP_026338977.1;XP_026338958.1	XP_026339005.1;XP_026338988.1;XP_026338968.1;XP_026338950.1;XP_026339014.1;XP_026338997.1;XP_026338977.1;XP_026338958.1	dysferlin isoform X7 [Ursus arctos horribilis]; dysferlin isoform X5 [Ursus arctos horribilis]; dysferlin isoform X3 [Ursus arctos horribilis]; dysferlin isoform X1 [Ursus arctos horribilis]; dysferlin isoform X8 [Ursus arctos horribilis]; dysferlin isofo	DYSF	68;68;68;68;65;65;65;65	68;68;68;68;65;65;65;65	68;68;68;68;65;65;65;65	8	68	68	68	40.9	40.9	40.9	235.49	2069	2069;2090;2100;2121;2068;2089;2099;2120	0	323.31	199	346;633;698;975;1121;1566;2009;2022;2023;2103;2259;2395;2475;2515;2516;3089;3256;3282;3386;3387;3473;3474;4574;4739;4966;5116;5392;6074;6211;6555;6663;6668;6744;7068;7289;7500;7547;7702;7857;8016;8188;8466;8584;9123;9283;9619;9688;9767;9794;10192;10209;10224;10758;10816;11192;11283;11355;11506;11737;12403;12498;12868;12920;13005;13096;13097;13222;13761	True;True;True;True;True;True;True;True;True;True;True;True;True;True;True;True;True;True;True;True;True;True;True;True;True;True;True;True;True;True;True;True;True;True;True;True;True;True;True;True;True;True;True;True;True;True;True;True;True;True;True;True;True;True;True;True;True;True;True;True;True;True;True;True;True;True;True;True	378;701;702;775;1102;1255;1734;2201;2214;2215;2306;2475;2624;2625;2712;2761;2762;3391;3577;3603;3720;3721;3814;3815;5020;5197;5198;5444;5614;5918;6690;6844;6845;7233;7356;7361;7449;7805;8045;8269;8324;8507;8677;8844;9039;9373;9554;10223;10408;10771;10843;10925;10953;11384;11402;11417;12010;12074;12494;12592;12672;12835;13093;13848;13951;13952;14359;14417;14515;14615;14616;14748;15340	4266;4267;8041;8042;8043;8044;8045;8046;8047;8048;8890;8891;8892;8893;8894;8895;8896;8897;8898;8899;12478;12479;12480;12481;12482;12483;14155;19178;19179;23603;23604;23605;23606;23607;23608;23609;23610;23611;23612;23613;23750;23751;23752;23753;23754;23755;23756;23757;23758;23759;23760;24771;24772;24773;24774;24775;24776;24777;24778;24779;24780;24781;26139;26140;26141;26142;26143;26144;27529;27530…	3442;3443;6396;6397;6398;6399;6400;6401;6402;6403;7083;7084;7085;7086;7087;7088;7089;7090;9907;9908;9909;11250;15212;18623;18624;18625;18626;18627;18628;18629;18630;18631;18741;18742;18743;18744;18745;18746;18747;18748;18749;19571;19572;19573;19574;19575;19576;19577;19578;20618;20619;20620;20621;20622;21671;21672;21673;21674;21675;21676;21677;21678;21679;21680;21681;21682;21683;21684;21685;21686;…	3442;6400;7087;9909;11250;15212;18631;18741;18747;19575;20620;21681;22471;22919;22920;27916;29654;29884;30820;30829;31589;31593;41430;43188;45483;47354;50147;57850;59298;62969;63978;64027;64931;68068;70426;72379;72877;74345;75909;77384;79372;82186;83682;89058;90617;93267;93888;94622;94893;98494;98650;98773;103528;104101;107696;108524;109161;110497;113163;121263;122175;126368;126833;127740;128730;…	283;284;285;286;287;288;289	397;402;423;786;1309;1551;1833	A0A3Q7UFL7	DYSF_HUMAN	O75923	0	0.924	0.973	Dysferlin OS=Homo sapiens OX=9606 GN=DYSF PE=1 SV=1	Match	FALSE	FALSE	410210000	545180000	777470000	844490000	630700000	806910000	142580000	1049000000	750770000	702610000
129	XP_026338972.1	XP_026338972.1	XP_026338972.1	cofilin-1 [Ursus arctos horribilis]	CFL1	3	2	2	1	3	2	2	20.5	15.7	15.7	18.502	166	166	0	5.1527	200	1099;7065;12489	True;True;False	1231;7801;13942	13979;13980;13981;13982;13983;13984;13985;13986;13987;13988;13989;13990;13991;13992;13993;13994;13995;13996;13997;13998;13999;14000;14001;14002;14003;14004;14005;87277;87278;87279;87280;87281;87282;87283;87284;156512;156513;156514;156515;156516;156517	11114;11115;11116;11117;11118;11119;11120;11121;11122;11123;11124;11125;11126;11127;11128;11129;11130;11131;11132;11133;11134;11135;11136;11137;11138;68057;122117;122118;122119	11123;68057;122118	290	18	A0A3Q7VLX8	COF1_HUMAN	P23528	8.3e-87	1.000	1.000	Cofilin-1 OS=Homo sapiens OX=9606 GN=CFL1 PE=1 SV=3	Match	FALSE	FALSE	47434000	77665000	45792000	118420000	40476000	34084000	51714000	69995000	53140000	64704000
130	XP_026339041.1	XP_026339041.1	XP_026339041.1	calpain-1 catalytic subunit [Ursus arctos horribilis]	CAPN1	3	3	3	1	3	3	3	4.9	4.9	4.9	81.852	715	715	0	4.709	201	1785;8351;10207	True;True;True	1967;9215;11400	21062;21063;21064;21065;21066;21067;21068;21069;21070;21071;103834;103835;103836;103837;103838;103839;103840;126622;126623	16653;16654;16655;16656;80917;80918;80919;98639;98640	16653;80917;98639			A0A3Q7TSI4	CAN1_HUMAN	P07384	0	0.969	0.993	Calpain-1 catalytic subunit OS=Homo sapiens OX=9606 GN=CAPN1 PE=1 SV=1	Match	FALSE	FALSE	5878300	4768900	14372000		15887000		5167600	13885000
131	XP_026339109.1	XP_026339109.1	XP_026339109.1;XP_026369504.1;XP_026369503.1	glycogen phosphorylase, muscle form [Ursus arctos horribilis]	PYGM	94;10;10	94;10;10	77;2;2	3	94	94	77	81.2	81.2	68.4	97.227	842	842;820;851	0	323.31	202	97;945;946;1056;1397;1801;1802;1932;1933;2122;2329;2330;2522;2523;2669;2670;3146;3163;3164;3313;3435;3650;4237;4238;4786;4787;4940;4941;4962;5205;5206;5388;5389;5479;5736;5737;5797;6411;6577;6837;7271;7272;7302;7331;7549;7550;7679;7900;8690;8691;8967;9039;9161;9422;9596;9609;9787;9863;10001;10143;10165;10181;10275;10278;10481;11009;11341;11342;11568;11589;11936;11937;12099;12167;12168;12224;12409…	True;True;True;True;True;True;True;True;True;True;True;True;True;True;True;True;True;True;True;True;True;True;True;True;True;True;True;True;True;True;True;True;True;True;True;True;True;True;True;True;True;True;True;True;True;True;True;True;True;True;True;True;True;True;True;True;True;True;True;True;True;True;True;True;True;True;True;True;True;True;True;True;True;True;True;True;True;True;True;True…	109;1070;1071;1185;1186;1550;1984;1985;2119;2120;2326;2550;2551;2768;2769;2929;2930;3455;3475;3476;3639;3773;4006;4647;4648;5248;5249;5415;5416;5440;5713;5714;5715;5913;5914;6014;6303;6304;6380;6381;7067;7259;7260;7551;8027;8028;8060;8092;8326;8327;8484;8721;9714;9715;9716;9717;10054;10132;10273;10274;10561;10747;10760;10946;11032;11182;11333;11334;11356;11373;11472;11475;11704;12288;12657;12658;…	1312;1313;1314;1315;1316;1317;12108;12109;12110;12111;12112;12113;12114;12115;12116;12117;12118;12119;12120;12121;12122;12123;12124;12125;12126;12127;12128;12129;12130;12131;12132;12133;12134;12135;12136;12137;12138;12139;13425;13426;13427;13428;13429;13430;13431;13432;13433;13434;13435;13436;13437;13438;13439;13440;13441;13442;13443;13444;13445;13446;13447;13448;13449;13450;13451;13452;13453;134…	1070;1071;9618;9619;9620;9621;9622;9623;9624;9625;9626;9627;9628;9629;9630;9631;9632;9633;9634;9635;9636;9637;9638;9639;9640;9641;9642;9643;9644;10674;10675;10676;10677;10678;10679;10680;10681;10682;10683;10684;10685;10686;10687;10688;10689;10690;10691;10692;10693;10694;10695;10696;10697;10698;10699;10700;10701;10702;10703;10704;10705;10706;10707;10708;10709;10710;10711;10712;10713;10714;10715;10…	1071;9621;9640;10724;13705;16775;16783;17851;17855;19718;21194;21238;22978;22981;24396;24432;28415;28592;28604;30212;31291;32951;38206;38222;43585;43607;45093;45129;45413;48299;48300;50029;50060;51045;53971;54000;54913;61473;63143;65947;70243;70279;70540;70802;72885;72891;74188;76368;84866;84873;87580;88227;89481;91761;93025;93203;94837;95405;96597;98019;98198;98376;99176;99229;101257;105944;1090…	291;292;293;294;295;296;297;298;299;300;301;302	92;148;177;198;225;242;351;429;442;605;616;680	A0A3Q7V853	PYGM_HUMAN	P11217	0	0.977	0.996	Glycogen phosphorylase, muscle form OS=Homo sapiens OX=9606 GN=PYGM PE=1 SV=6	Match	FALSE	FALSE	24172000000	33200000000	31067000000	15797000000	12176000000	10651000000	6062700000	17129000000	16217000000	14072000000
132	XP_026339141.1	XP_026339141.1	XP_026339141.1	peroxiredoxin-5, mitochondrial [Ursus arctos horribilis]	PRDX5	4	4	4	1	4	4	4	31.5	31.5	31.5	22.914	219	219	0	11.316	203	3011;3437;11543;12523	True;True;True;True	3307;3775;12876;13979	34512;39843;142565;142566;142567;142568;156862;156863;156864;156865;156866;156867;156868;156869;156870;156871	27132;31297;110887;110888;110889;122386;122387;122388;122389;122390;122391;122392;122393	27132;31297;110887;122390			A0A3Q7TST7	PRDX5_HUMAN	P30044	5.9e-76	0.782	0.905	Peroxiredoxin-5, mitochondrial OS=Homo sapiens OX=9606 GN=PRDX5 PE=1 SV=4	Match	TRUE	FALSE	7804600	10184000	1879500				5547500	5964000	9741300	10335000
133	XP_026339171.1	XP_026339171.1	XP_026339171.1	LOW QUALITY PROTEIN: O-acetyl-ADP-ribose deacetylase MACROD1 [Ursus arctos horribilis]	MACROD1	8	8	8	1	8	8	8	30.9	30.9	30.9	36.202	337	337	0	94.548	204	55;3887;6045;10355;10356;12373;12374;14273	True;True;True;True;True;True;True;True	60;4269;6657;11560;11561;13817;13818;15903	707;708;709;710;711;712;713;714;715;44785;44786;73595;73596;73597;73598;73599;73600;73601;73602;73603;73604;73605;73606;73607;73608;73609;73610;73611;73612;73613;73614;73615;73616;73617;73618;73619;73620;73621;73622;73623;73624;73625;73626;128295;128296;128297;128298;128299;128300;128301;128302;128303;128304;128305;128306;128307;128308;128309;128310;128311;128312;128313;128314;128315;128316;12831…	561;562;563;564;565;566;567;35019;57554;57555;57556;57557;57558;57559;57560;57561;57562;57563;57564;57565;57566;57567;57568;57569;57570;57571;57572;57573;57574;57575;57576;57577;57578;57579;57580;99914;99915;99916;99917;99918;99919;99920;99921;99922;99923;99924;99925;99926;99927;99928;99929;99930;99931;99932;99933;99934;99935;99936;99937;99938;99939;99940;99941;99942;99943;99944;99945;99946;12093…	563;35019;57559;99915;99944;120939;120965;139633			A0A3Q7TSW8	MACD1_HUMAN	Q9BQ69	1.5e-82	0.886	0.951	ADP-ribose glycohydrolase MACROD1 OS=Homo sapiens OX=9606 GN=MACROD1 PE=1 SV=2	Match	FALSE	FALSE	526180000	963370000	411230000	828270000	552390000	621090000	519480000	817150000	1115500000	1250300000
134	XP_026339258.1	XP_026339258.1	XP_026339258.1	integrin beta-1 [Ursus arctos horribilis]	ITGB1	4	4	4	1	4	4	4	7.1	7.1	7.1	88.124	798	798	0	7.2616	205	7574;9341;10339;12100	True;True;True;True	8355;10473;11542;13503	93830;93831;93832;116857;128113;128114;150566;150567;150568;150569;150570;150571	73078;73079;91077;99768;117311;117312;117313	73078;91077;99768;117311			A0A3Q7USS0	ITB1_HUMAN	P05556	0	0.954	0.990	Integrin beta-1 OS=Homo sapiens OX=9606 GN=ITGB1 PE=1 SV=2	Match	FALSE	FALSE	10480000	7495500		6577400			3654900		9502700	5450800
135	XP_026339264.1	XP_026339264.1	XP_026339264.1	prenylcysteine oxidase 1 [Ursus arctos horribilis]	PCYOX1	2	2	2	1	2	2	2	6.7	6.7	6.7	56.748	505	505	0.0031881	3.497	207	948;3488	True;True	1073;3830;3831	12148;40347;40348;40349;40350;40351;40352;40353	9650;31678;31679;31680	9650;31679	304	221	A0A3Q7V8K1	PCYOX_HUMAN	Q9UHG3	0	0.883	0.962	Prenylcysteine oxidase 1 OS=Homo sapiens OX=9606 GN=PCYOX1 PE=1 SV=3	Match	FALSE	FALSE	1753300	3152100	1598400				3332300		2841600
136	XP_026339304.1	XP_026339304.1	XP_026339304.1	ras-related protein Rab-18 [Ursus arctos horribilis]	RAB18	4	4	4	1	4	4	4	21.4	21.4	21.4	23.006	206	206	0	6.7855	208	3843;5661;6647;11771	True;True;True;True	4219;6218;7340;13130	44245;67931;67932;67933;67934;67935;67936;67937;67938;67939;67940;67941;67942;67943;67944;81774;81775;81776;145760	34616;53040;53041;53042;53043;53044;53045;53046;53047;53048;53049;53050;63779;63780;63781;113464	34616;53041;63779;113464			A0A3Q7V8P2	RAB18_HUMAN	Q9NP72	4e-85	0.981	0.995	Ras-related protein Rab-18 OS=Homo sapiens OX=9606 GN=RAB18 PE=1 SV=1	Match	FALSE	FALSE	6652100	7949200	8825700	11430000	5720800	17737000	7275700	19375000	11467000	12140000
137	XP_026339380.1	XP_026339380.1	XP_026339380.1	armadillo repeat-containing X-linked protein 3 [Ursus arctos horribilis]	ARMCX3	2	2	2	1	2	2	2	6.1	6.1	6.1	42.617	379	379	0	5.3038	209	1977;7488	True;True	2166;8256;8257	23288;23289;23290;23291;23292;23293;23294;23295;23296;23297;92743;92744;92745;92746;92747;92748;92749;92750;92751;92752;92753;92754	18370;18371;18372;18373;18374;18375;18376;72220;72221;72222;72223;72224	18370;72222	305	276	A0A3Q7UGR3	ARMX3_HUMAN	Q9UH62	6e-179	0.966	0.997	Armadillo repeat-containing X-linked protein 3 OS=Homo sapiens OX=9606 GN=ARMCX3 PE=1 SV=1	Match	TRUE	FALSE	5708400	6131600	4564300		4104100	7813500	5230800	4299200	7467800	11391000
138	XP_026339398.1	XP_026339398.1	XP_026339398.1;XP_026357525.1;XP_026357517.1;XP_026367492.1;XP_026370292.1;XP_026357512.1;XP_026357513.1;XP_026357514.1;XP_026357515.1;XP_026357516.1;XP_026371008.1;XP_026357524.1;XP_026371677.1;XP_026357518.1;XP_026357519.1;XP_026357520.1;XP_026357521.1;XP_026357522.1;XP_026357523.1;XP_026356740.1;XP_026356738.1	poly(rC)-binding protein 1 [Ursus arctos horribilis]	PCBP1	7;2;2;2;2;2;2;2;2;2;2;2;2;2;2;2;2;2;2;1;1	7;2;2;2;2;2;2;2;2;2;2;2;2;2;2;2;2;2;2;1;1	7;2;2;2;2;2;2;2;2;2;2;2;2;2;2;2;2;2;2;1;1	21	7	7	7	23	23	23	37.497	356	356;308;352;371;370;366;365;362;361;353;351;317;350;349;335;331;322;321;318;329;403	0	22.64	210	578;3078;5161;5549;5787;8313;9637	True;True;True;True;True;True;True	642;3380;5668;6092;6367;9177;10789	7246;7247;7248;7249;7250;7251;7252;35369;61175;61176;61177;61178;61179;61180;61181;66334;66335;66336;66337;66338;66339;66340;66341;66342;66343;66344;66345;66346;66347;66348;66349;66350;66351;70089;70090;70091;70092;70093;70094;103495;103496;103497;103498;103499;103500;103501;103502;103503;103504;103505;103506;103507;103508;103509;103510;103511;119888;119889;119890;119891	5777;5778;5779;5780;5781;5782;27814;47806;47807;47808;47809;47810;47811;51821;51822;51823;51824;51825;51826;51827;51828;51829;51830;51831;51832;51833;51834;51835;51836;54755;54756;54757;54758;80660;80661;80662;80663;80664;80665;80666;80667;80668;80669;80670;80671;80672;80673;80674;80675;93391;93392;93393;93394	5777;27814;47809;51831;54755;80660;93391			A0A3Q7UT43	PCBP1_HUMAN	Q15365	1.8e-170	1.000	1.000	Poly(rC)-binding protein 1 OS=Homo sapiens OX=9606 GN=PCBP1 PE=1 SV=2	Match	FALSE	FALSE	27025000	27058000	18366000	34676000	17249000	29371000	66719000	64358000	49514000	46942000
139	XP_026339454.1	XP_026339454.1	XP_026339454.1	sodium/potassium-transporting ATPase subunit alpha-1 [Ursus arctos horribilis]	ATP1A1	15	2	1	1	15	2	1	17.3	2.4	1.3	112.78	1021	1021	0.0032017	3.5744	212	1249;1855;4678;5133;7216;7226;7649;9055;9056;9146;9281;9635;9636;12376;12699	True;False;False;False;False;False;False;False;False;True;False;False;False;False;False	1390;2040;5131;5633;7969;7980;8447;10148;10149;10255;10405;10406;10787;10788;13820;14180;14181	15571;15572;15573;21900;21901;21902;21903;21904;21905;21906;21907;21908;21909;21910;21911;21912;21913;21914;21915;54397;54398;54399;54400;54401;54402;54403;54404;54405;54406;54407;54408;54409;54410;54411;54412;54413;54414;54415;54416;54417;54418;54419;54420;54421;54422;54423;60817;60818;60819;60820;89401;89402;89403;89404;89405;89406;89407;89408;89409;89410;89411;89412;89413;89414;89415;89416;894…	12368;12369;12370;17299;17300;17301;17302;17303;17304;17305;17306;17307;17308;17309;17310;17311;17312;42588;42589;42590;42591;42592;42593;42594;42595;42596;42597;42598;42599;42600;42601;42602;42603;42604;42605;42606;42607;42608;42609;42610;42611;42612;47551;47552;47553;69685;69686;69687;69688;69689;69690;69691;69692;69693;69694;69695;69696;69697;69698;69699;69700;69701;69702;69703;69704;69705;698…	12369;17304;42588;47551;69690;69838;73914;88421;88426;89298;90611;93378;93383;120986;124638	307;308	613;947	A0A3Q7V929	AT1A1_HUMAN	P05023	0	0.983	0.997	Sodium/potassium-transporting ATPase subunit alpha-1 OS=Homo sapiens OX=9606 GN=ATP1A1 PE=1 SV=1	Match	FALSE	FALSE	3135000				6237200
140	XP_026339520.1	XP_026339520.1	XP_026339520.1	monocarboxylate transporter 1 [Ursus arctos horribilis]	LOC113244413	7	7	7	1	7	7	7	15.5	15.5	15.5	53.702	498	498	0	17.819	215	3447;3648;3845;6322;9437;9940;10656	True;True;True;True;True;True;True	3785;4004;4221;6969;10578;11113;11894	39902;39903;39904;39905;39906;39907;39908;39909;39910;39911;39912;39913;39914;39915;39916;39917;42048;42049;44251;44252;44253;44254;44255;44256;44257;77241;117888;117889;117890;123254;123255;131851;131852;131853;131854;131855;131856;131857;131858;131859;131860;131861	31348;31349;31350;31351;31352;31353;31354;31355;31356;31357;31358;31359;32919;32920;34621;34622;34623;34624;60377;91866;96007;96008;102647;102648;102649;102650	31350;32919;34621;60377;91866;96008;102648			A0A3Q7VNG9	MOT1_HUMAN	P53985	1.1e-172	0.892	0.964	Monocarboxylate transporter 1 OS=Homo sapiens OX=9606 GN=SLC16A1 PE=1 SV=3	Match	FALSE	FALSE	11055000	4695000	31100000	9668700	23222000	12206000	7746500	19736000	31333000	15650000
141	XP_026355866.1	XP_026355866.1;XP_026339543.1	XP_026355866.1;XP_026339543.1	ras-related protein Rap-1b [Ursus arctos horribilis]; ras-related protein Rap-1A [Ursus arctos horribilis]	RAP1B	4;4	4;4	4;4	2	4	4	4	20.1	20.1	20.1	20.881	184	184;184	0	11.869	216	5808;8311;10681;13557	True;True;True;True	6393;9175;11920;15121	70431;103472;103473;103474;103475;103476;103477;103478;103479;103480;103481;103482;103483;103484;132068;132069;132070;132071;132072;132073;132074;132075;132076;132077;132078;132079;132080;132081;132082;132083;132084;170652;170653;170654;170655;170656;170657;170658;170659	55033;80643;80644;80645;80646;80647;80648;80649;80650;80651;80652;102790;102791;102792;102793;102794;102795;102796;102797;102798;102799;133348;133349	55033;80644;102790;133348			A0A3Q7V3L0	RAP1B_HUMAN	P61224	4.1e-76	0.989	0.995	Ras-related protein Rap-1b OS=Homo sapiens OX=9606 GN=RAP1B PE=1 SV=1	Match	FALSE	FALSE	38955000	52022000	32184000	36654000	37194000	50919000	43388000	54002000	45452000	50331000
142	XP_026339552.1	XP_026339552.1	XP_026339552.1	ATP synthase F(0) complex subunit B1, mitochondrial [Ursus arctos horribilis]	ATP5PB	22	22	22	1	22	22	22	58.6	58.6	58.6	28.671	256	256	0	323.31	217	1518;2652;2653;2917;5087;5088;5100;5169;5170;6244;6565;6839;7090;9156;9157;9240;9541;9721;10129;13247;13954;13955	True;True;True;True;True;True;True;True;True;True;True;True;True;True;True;True;True;True;True;True;True;True	1681;2910;2911;3204;5585;5586;5598;5677;5678;6884;7244;7555;7556;7557;7827;10266;10267;10268;10269;10359;10360;10361;10689;10879;11318;14776;15556;15557	18509;18510;18511;18512;18513;18514;18515;18516;18517;18518;18519;30731;30732;30733;30734;30735;30736;30737;30738;30739;30740;30741;30742;30743;30744;30745;30746;30747;30748;30749;30750;30751;30752;30753;30754;33591;33592;33593;33594;33595;33596;33597;33598;33599;33600;33601;33602;33603;33604;60140;60141;60142;60143;60144;60145;60146;60147;60148;60149;60150;60151;60152;60153;60154;60155;60156;601…	14687;14688;14689;14690;14691;14692;14693;14694;14695;24212;24213;24214;24215;24216;24217;24218;24219;24220;24221;24222;24223;24224;26405;26406;26407;26408;26409;26410;26411;26412;26413;26414;26415;46999;47000;47001;47002;47003;47004;47005;47006;47007;47008;47009;47010;47011;47012;47013;47014;47015;47016;47017;47018;47019;47020;47021;47022;47023;47024;47025;47026;47027;47028;47029;47030;47031;470…	14693;24212;24223;26408;47006;47050;47219;47902;47935;59769;63094;65990;68206;89389;89444;90167;92590;94181;97842;130183;137128;137149	311;312;313	176;206;207	A0A3Q7VNJ6	AT5F1_HUMAN	P24539	1.1e-97	0.863	0.965	ATP synthase F(0) complex subunit B1, mitochondrial OS=Homo sapiens OX=9606 GN=ATP5PB PE=1 SV=2	Match	TRUE	TRUE	4209600000	3759500000	3927700000	1818000000	2081900000	2873900000	2883300000	1977700000	2770800000	3424100000
143	XP_026339558.1	XP_026339558.1	XP_026339558.1;XP_026341875.1;XP_026341871.1	AMP deaminase 1 [Ursus arctos horribilis]	AMPD1	21;1;1	21;1;1	21;1;1	3	21	21	21	30.7	30.7	30.7	85.882	743	743;719;777	0	103.09	218	3071;3476;3592;4910;6518;7322;7944;7999;8001;8510;8915;8972;8973;9120;9191;10488;10919;10940;11813;12102;13648	True;True;True;True;True;True;True;True;True;True;True;True;True;True;True;True;True;True;True;True;True	3372;3817;3942;5379;7194;8082;8766;8826;8828;8829;9445;9989;10059;10060;10220;10308;11711;12191;12214;13176;13505;15216	35249;35250;35251;35252;35253;35254;35255;40246;40247;40248;40249;40250;40251;40252;40253;40254;40255;40256;40257;40258;41503;41504;41505;41506;57374;57375;57376;57377;57378;57379;57380;57381;57382;57383;57384;80219;80220;80221;80222;80223;80224;80225;80226;80227;80228;80229;90736;90737;90738;98617;98618;98619;98620;98621;98622;98623;98624;98625;98626;98627;98628;98629;98630;98631;98632;98633;986…	27711;27712;27713;27714;27715;27716;31608;31609;31610;31611;31612;31613;31614;31615;31616;31617;32550;32551;32552;32553;44852;44853;44854;44855;44856;44857;44858;44859;44860;62638;62639;62640;62641;62642;70713;70714;70715;76795;76796;76797;76798;76799;76800;76801;76802;76803;76804;76805;76806;76807;76808;76809;76810;76811;76812;77229;77230;77231;77232;77233;77234;77235;77236;77237;77238;77239;772…	27716;31615;32550;44854;62639;70713;76795;77237;77246;82749;87029;87637;87644;89047;89731;101281;105071;105301;113824;117315;134252	314	675	A0A3Q7UTK4	AMPD1_HUMAN	P23109	0	0.940	0.980	AMP deaminase 1 OS=Homo sapiens OX=9606 GN=AMPD1 PE=1 SV=2	Match	FALSE	FALSE	57742000	115790000	260100000	178430000	256600000	190230000	79309000	180770000	153960000	169570000
144	XP_026339643.1	XP_026339643.1	XP_026339643.1	L-xylulose reductase [Ursus arctos horribilis]	DCXR	4	4	4	1	4	4	4	20.1	20.1	20.1	25.632	244	244	0	7.0053	219	831;1307;4643;11869	True;True;True;True	927;1452;5095;13240	10758;16352;16353;16354;16355;16356;16357;16358;16359;16360;16361;16362;53913;147309	8542;12953;12954;12955;12956;12957;12958;12959;42176;114704	8542;12954;42176;114704			A0A3Q7UTU6	DCXR_HUMAN	Q7Z4W1	1.4e-94	0.868	0.975	L-xylulose reductase OS=Homo sapiens OX=9606 GN=DCXR PE=1 SV=2	Match	FALSE	FALSE	6003600	16117000	8323800		11584000			4596000	6678400	9284800
145	XP_026339664.1	XP_026339664.1	XP_026339664.1	rho GDP-dissociation inhibitor 1 [Ursus arctos horribilis]	ARHGDIA	3	3	3	1	3	3	3	27.5	27.5	27.5	23.393	204	204	0	13.613	220	259;8103;13503	True;True;True	287;8945;15055	3275;3276;3277;3278;3279;100887;100888;100889;100890;169241;169242;169243;169244;169245;169246;169247;169248;169249;169250;169251;169252	2662;2663;2664;2665;2666;78637;132204;132205;132206;132207;132208;132209;132210;132211;132212	2664;78637;132206			A0A3Q7V9N4	GDIR1_HUMAN	P52565	7e-93	0.971	0.995	Rho GDP-dissociation inhibitor 1 OS=Homo sapiens OX=9606 GN=ARHGDIA PE=1 SV=3	Match	FALSE	FALSE	7266000	13411000	5069500	26092000			7451100	36040000	14470000	11751000
146	XP_026339665.1	XP_026339665.1	XP_026339665.1	protein disulfide-isomerase [Ursus arctos horribilis]	P4HB	18	18	18	1	18	18	18	36.9	36.9	36.9	57.344	510	510	0	56.064	221	1940;2348;4406;5632;5633;5642;7048;7275;8430;8431;8904;9624;9741;11539;12078;12341;12634;14158	True;True;True;True;True;True;True;True;True;True;True;True;True;True;True;True;True;True	2127;2571;4839;6184;6185;6195;7782;8031;9320;9321;9978;10776;10899;12872;13478;13778;14103;15774	22808;27114;27115;27116;27117;27118;27119;27120;27121;27122;27123;27124;27125;27126;27127;27128;51025;51026;51027;51028;51029;51030;51031;51032;51033;51034;51035;51036;51037;51038;51039;51040;51041;51042;51043;51044;51045;51046;67507;67508;67509;67510;67511;67512;67513;67514;67515;67516;67517;67518;67519;67520;67521;67522;67523;67524;67525;67526;67527;67528;67529;67620;67621;67622;67623;67624;676…	17991;21367;21368;21369;21370;21371;21372;21373;21374;21375;21376;39890;39891;39892;39893;39894;39895;39896;39897;39898;39899;39900;39901;39902;39903;39904;52729;52730;52731;52732;52733;52734;52735;52736;52737;52738;52739;52740;52741;52742;52743;52744;52745;52746;52805;52806;52807;52808;52809;52810;52811;67824;67825;67826;70330;70331;70332;70333;70334;70335;70336;70337;70338;70339;81748;81749;817…	17991;21374;39890;52735;52743;52810;67825;70333;81749;81750;86934;93310;94368;110850;117043;120591;123721;138781	315;316	326;427	A0A3Q7UHJ7	PDIA1_HUMAN	P07237	1.4e-205	0.941	0.980	Protein disulfide-isomerase OS=Homo sapiens OX=9606 GN=P4HB PE=1 SV=3	Match	FALSE	FALSE	51657000	99333000	45412000	102440000	24366000	119160000	89352000	88840000	103750000	96974000
147	XP_026339673.1	XP_026339673.1	XP_026339673.1	mitochondrial dicarboxylate carrier [Ursus arctos horribilis]	SLC25A10	2	2	2	1	2	2	2	5.6	5.6	5.6	31.308	287	287	0.0039448	2.7761	222	4360;7117	True;True	4782;7859	50382;87780;87781;87782;87783;87784;87785;87786;87787;87788;87789	39375;68404;68405;68406;68407;68408	39375;68408			A0A3Q7UTX7	DIC_HUMAN	Q9UBX3	2.7e-118	0.906	0.979	Mitochondrial dicarboxylate carrier OS=Homo sapiens OX=9606 GN=SLC25A10 PE=1 SV=2	Match	TRUE	FALSE	9335600	5225200	9216800		3073400	7098800	3994800		9373800	9118300
148	XP_026339692.1	XP_026339692.1	XP_026339692.1	actin, cytoplasmic 2 [Ursus arctos horribilis]	ACTG1	33	1	1	1	33	1	1	75.7	4.5	4.5	41.792	375	375	0	7.5145	223	413;1291;1292;1587;2027;2028;2042;2193;2194;2461;2662;2663;2688;3594;4791;4792;5019;5020;5490;5491;5575;6189;6274;6782;6810;8660;9458;9606;9607;11226;11227;12008;12259	False;False;False;False;False;False;False;False;False;True;False;False;False;False;False;False;False;False;False;False;False;False;False;False;False;False;False;False;False;False;False;False;False	451;1435;1436;1755;2219;2220;2221;2237;2238;2403;2404;2696;2697;2920;2921;2922;2923;2949;2950;3944;3945;5253;5254;5503;5504;5505;5506;5507;5508;6029;6030;6122;6819;6918;6919;7489;7490;7519;7520;9668;9669;9670;10600;10757;10758;12530;12531;13398;13399;13692	5008;5009;5010;5011;5012;5013;5014;5015;5016;5017;5018;5019;5020;5021;5022;5023;5024;5025;5026;5027;5028;5029;5030;5031;5032;5033;5034;5035;5036;5037;16057;16058;16059;16060;16061;16062;16063;16064;16065;16066;16067;16068;16069;16070;16071;16072;16073;16074;16075;16076;16077;16078;16079;16080;16081;16082;16083;16084;16085;16086;16087;16088;16089;16090;16091;16092;16093;16094;16095;16096;16097;160…	4037;4038;4039;4040;4041;4042;4043;4044;4045;4046;4047;4048;4049;4050;4051;4052;4053;4054;4055;4056;4057;4058;4059;4060;4061;4062;4063;4064;4065;12714;12715;12716;12717;12718;12719;12720;12721;12722;12723;12724;12725;12726;12727;12728;12729;12730;12731;12732;12733;12734;12735;12736;12737;12738;12739;12740;12741;12742;12743;12744;12745;12746;12747;12748;12749;12750;12751;12752;12753;12754;12755;12…	4045;12714;12745;15287;18828;18874;19196;20048;20069;22248;24339;24368;24623;32562;43660;43673;46270;46311;51149;51212;52161;59050;60013;65322;65686;84489;91965;93185;93200;107925;107997;116449;119652	136;137;139;140;141;317;318;319;320;321;322	16;44;47;153;190;227;269;283;305;313;325	A0A3Q7VNY7	ACTG_HUMAN	P63261	4.3e-187	1.000	1.000	Actin, cytoplasmic 2 OS=Homo sapiens OX=9606 GN=ACTG1 PE=1 SV=1	Match	FALSE	FALSE		1260200
149	XP_026339806.1	XP_026339806.1;XP_026339807.1;XP_026339808.1	XP_026339806.1;XP_026339807.1;XP_026339808.1	synaptogyrin-2 isoform X1 [Ursus arctos horribilis]; synaptogyrin-2 isoform X2 [Ursus arctos horribilis]; synaptogyrin-2 isoform X3 [Ursus arctos horribilis]	SYNGR2	2;2;1	2;2;1	2;2;1	3	2	2	2	9.4	9.4	9.4	24.653	224	224;201;168	0	4.7745	224	421;2345	True;True	460;2566	5098;5099;5100;5101;5102;27045;27046;27047;27048;27049;27050;27051	4098;4099;4100;4101;21312;21313;21314;21315;21316	4100;21314			A0A3Q7TUT5	SNG2_HUMAN	O43760	1.2e-93	0.915	0.969	Synaptogyrin-2 OS=Homo sapiens OX=9606 GN=SYNGR2 PE=1 SV=1	Match	FALSE	FALSE		6331700		15806000		8971900			10579000	13621000
150	XP_026339897.1	XP_026339897.1;XP_026339896.1	XP_026339897.1;XP_026339896.1	peroxisomal acyl-coenzyme A oxidase 1 isoform X2 [Ursus arctos horribilis]; peroxisomal acyl-coenzyme A oxidase 1 isoform X1 [Ursus arctos horribilis]	ACOX1	2;2	2;2	2;2	2	2	2	2	3.2	3.2	3.2	74.761	661	661;661	0.0011136	4.2377	225	8189;11971	True;True	9040;13351	101824;101825;101826;101827;101828;101829;101830;101831;101832;148719;148720;148721;148722;148723;148724	79375;79376;115876;115877;115878;115879	79375;115876			A0A3Q7VPJ5	ACOX1_HUMAN	Q15067	0	0.927	0.982	Peroxisomal acyl-coenzyme A oxidase 1 OS=Homo sapiens OX=9606 GN=ACOX1 PE=1 SV=3	Match	FALSE	FALSE	17048000	2067000	23351000		16892000		7695200	4044500	4583900
151	XP_026339899.1	XP_026339899.1	XP_026339899.1	39S ribosomal protein L38, mitochondrial [Ursus arctos horribilis]	MRPL38	3	3	3	1	3	3	3	6.3	6.3	6.3	44.663	380	380	0	5.3349	226	3186;5850;11434	True;True;True	3499;6438;12757	36649;36650;36651;36652;70869;70870;141137;141138;141139;141140;141141;141142	28840;28841;28842;55375;55376;109808	28842;55375;109808			A0A3Q7VAB0	RM38_HUMAN	Q96DV4	2.7e-160	0.868	0.961	39S ribosomal protein L38, mitochondrial OS=Homo sapiens OX=9606 GN=MRPL38 PE=1 SV=2	Match	TRUE	FALSE	12741000	17874000			18459000	4829200	15192000	9474700		3203200
152	XP_026339972.1	XP_026339972.1	XP_026339972.1	ATP synthase subunit d, mitochondrial [Ursus arctos horribilis]	ATP5PD	11	11	11	1	11	11	11	69.6	69.6	69.6	18.617	161	161	0	32.93	227	450;451;527;5287;5867;6729;8986;8987;10341;11214;14148	True;True;True;True;True;True;True;True;True;True;True	496;497;580;5809;6458;7432;10074;10075;10076;11545;12518;15764	5550;5551;5552;5553;5554;5555;5556;5557;5558;5559;5560;5561;5562;5563;5564;5565;5566;5567;5568;5569;5570;5571;5572;5573;5574;5575;5576;5577;5578;5579;5580;5581;5582;5583;5584;5585;5586;5587;5588;6566;6567;6568;6569;6570;6571;6572;6573;6574;6575;6576;6577;6578;6579;6580;6581;6582;6583;6584;6585;6586;6587;6588;6589;6590;6591;6592;6593;6594;6595;6596;6597;6598;6599;62823;62824;62825;62826;62827;6282…	4438;4439;4440;4441;4442;4443;4444;4445;4446;4447;4448;4449;4450;4451;4452;4453;4454;4455;4456;4457;4458;4459;4460;4461;4462;4463;4464;4465;4466;4467;4468;4469;4470;4471;4472;5246;5247;5248;5249;5250;5251;5252;5253;5254;5255;5256;5257;5258;5259;5260;5261;5262;5263;5264;5265;5266;5267;5268;5269;5270;5271;5272;5273;49083;49084;49085;49086;49087;49088;49089;49090;55742;55743;55744;55745;55746;64817;…	4442;4460;5263;49086;55745;64833;87730;87733;99789;107834;138710	323	131	A0A3Q7VPS0	ATP5H_HUMAN	O75947	1.2e-66	0.894	0.994	ATP synthase subunit d, mitochondrial OS=Homo sapiens OX=9606 GN=ATP5PD PE=1 SV=3	Match	TRUE	TRUE	441500000	678470000	169930000	69202000	281470000	311980000	277030000	312470000	414460000	503840000
153	XP_026340060.1	XP_026340060.1	XP_026340060.1	nucleoside diphosphate-linked moiety X motif 19 [Ursus arctos horribilis]	NUDT19	2	2	2	1	2	2	2	9.5	9.5	9.5	40.879	369	369	0	6.6342	228	3334;11006	True;True	3660;12285	38619;38620;38621;38622;136129;136130;136131;136132;136133	30371;105920;105921	30371;105920			A0A3Q7UIN8	NUD19_HUMAN	A8MXV4	1.5e-100	0.715	0.851	Nucleoside diphosphate-linked moiety X motif 19 OS=Homo sapiens OX=9606 GN=NUDT19 PE=1 SV=1	Match	FALSE	FALSE	8545600	8418300	10758000		12814000		5737400	6237500
154	XP_026340108.1	XP_026340108.1	XP_026340108.1	glyceraldehyde-3-phosphate dehydrogenase, testis-specific [Ursus arctos horribilis]	GAPDHS	3	2	2	1	3	2	2	7.7	7.7	7.7	43.848	401	401	0	4.3187	230	8073;8074;8133	False;True;True	8911;8912;8913;8980	100198;100199;100200;100201;100202;100203;100204;100205;100206;100207;100208;100209;100210;100211;100212;100213;100214;100215;100216;100217;100218;100219;100220;100221;100222;100223;100224;100225;100226;100227;100228;100229;100230;100231;100232;100233;100234;100235;100236;100237;100238;100239;100240;100241;100242;100243;100244;101228;101229;101230;101231;101232	78052;78053;78054;78055;78056;78057;78058;78059;78060;78061;78062;78063;78064;78065;78066;78067;78068;78069;78070;78071;78072;78073;78074;78075;78076;78077;78078;78079;78080;78081;78082;78083;78084;78085;78086;78087;78088;78089;78090;78091;78092;78093;78094;78095;78905;78906;78907	78066;78095;78907	331	296	A0A3Q7UV69	G3PT_HUMAN	O14556	5.6e-73	0.853	0.941	Glyceraldehyde-3-phosphate dehydrogenase, testis-specific OS=Homo sapiens OX=9606 GN=GAPDHS PE=1 SV=2	Match	FALSE	FALSE			10038000			51644000	55857000		99119000
155	XP_026340123.1	XP_026340123.1	XP_026340123.1	potassium-transporting ATPase alpha chain 1 [Ursus arctos horribilis]	ATP4A	5	2	2	1	5	2	2	6.1	2.5	2.5	107.96	976	976	0.003009	2.8915	231	6145;7216;9128;12376;12699	True;False;True;False;False	6774;7969;10230;13820;14180;14181	74890;74891;74892;74893;74894;74895;74896;74897;89401;89402;89403;89404;89405;89406;89407;89408;89409;89410;89411;89412;89413;89414;89415;89416;89417;89418;89419;89420;89421;89422;114325;114326;114327;114328;114329;114330;114331;114332;155076;155077;155078;155079;155080;155081;155082;155083;155084;155085;155086;155087;155088;155089;159726;159727;159728;159729;159730;159731;159732;159733;159734;15…	58547;58548;69685;69686;69687;69688;69689;69690;69691;69692;69693;69694;69695;69696;69697;69698;69699;69700;69701;69702;69703;69704;69705;89087;89088;120975;120976;120977;120978;120979;120980;120981;120982;120983;120984;120985;120986;120987;124616;124617;124618;124619;124620;124621;124622;124623;124624;124625;124626;124627;124628;124629;124630;124631;124632;124633;124634;124635;124636;124637;1246…	58547;69690;89088;120986;124638	308	567	A0A3Q7UV77	ATP4A_HUMAN	P20648	0	0.975	0.993	Potassium-transporting ATPase alpha chain 1 OS=Homo sapiens OX=9606 GN=ATP4A PE=2 SV=5	Match	FALSE	TRUE		56588000	9625900		56731000	12152000	132110000	15485000	7524300	48098000
156	XP_026340297.1	XP_026340297.1	XP_026340297.1	heat shock protein beta-6 [Ursus arctos horribilis]	HSPB6	11	11	11	1	11	11	11	79.1	79.1	79.1	17.537	163	163	0	72.505	232	965;966;1071;4830;4847;7727;8452;8453;10070;13553;14179	True;True;True;True;True;True;True;True;True;True;True	1090;1091;1202;5294;5312;8537;9353;9354;9355;11256;15117;15799	12365;12366;12367;12368;12369;12370;12371;12372;12373;12374;12375;12376;12377;12378;12379;12380;12381;12382;12383;13741;13742;13743;13744;13745;13746;13747;13748;13749;13750;13751;13752;13753;13754;13755;13756;56368;56369;56370;56371;56372;56373;56374;56375;56376;56377;56378;56379;56380;56381;56382;56383;56384;56385;56386;56387;56388;56578;56579;56580;56581;56582;56583;56584;56585;56586;56587;565…	9826;9827;9828;9829;9830;9831;9832;9833;9834;9835;9836;9837;9838;9839;9840;10939;10940;10941;10942;10943;10944;10945;10946;10947;10948;10949;10950;10951;44102;44103;44104;44105;44106;44107;44108;44109;44110;44111;44112;44113;44114;44115;44116;44250;44251;44252;44253;44254;44255;44256;44257;44258;44259;44260;44261;44262;44263;74656;74657;74658;74659;81950;81951;81952;81953;81954;81955;81956;81957;…	9826;9840;10943;44114;44261;74656;81955;81967;97184;133313;138937	332	1	A0A3Q7VQN9	HSPB6_HUMAN	O14558	1.3e-52	0.920	0.963	Heat shock protein beta-6 OS=Homo sapiens OX=9606 GN=HSPB6 PE=1 SV=2	Match	FALSE	FALSE	191240000	598000000	32798000	311280000	43032000	275960000	208700000	565590000	829850000	974050000
157	XP_026340313.1	XP_026340313.1	XP_026340313.1	cytochrome c oxidase subunit 6B1 [Ursus arctos horribilis]	LOC113244843	11	11	11	1	11	11	11	81.4	81.4	81.4	10.17	86	86	0	32.108	233	273;3572;4012;4013;5584;8838;8839;9403;9404;10723;10724	True;True;True;True;True;True;True;True;True;True;True	303;3921;4403;4404;6131;9905;9906;10542;10543;11973;11974	3469;3470;3471;3472;3473;41349;41350;41351;41352;41353;41354;41355;41356;41357;41358;41359;41360;41361;41362;41363;46059;46060;46061;46062;46063;46064;46065;46066;46067;46068;46069;46070;46071;46072;46073;46074;46075;46076;46077;66885;66886;66887;66888;66889;66890;66891;66892;66893;110977;110978;110979;110980;110981;110982;110983;110984;110985;110986;110987;110988;110989;110990;110991;110992;1109…	2820;32434;32435;32436;32437;32438;32439;32440;32441;32442;32443;32444;32445;32446;32447;35979;35980;35981;35982;35983;35984;35985;35986;35987;35988;52247;52248;52249;52250;52251;86487;86488;86489;86490;86491;86492;86493;86494;86495;86496;86497;86498;86499;86500;86501;86502;86503;86504;86505;91690;91691;91692;91693;91694;91695;91696;91697;91698;91699;91700;91701;91702;91703;91704;91705;91706;9170…	2820;32439;35980;35987;52250;86493;86505;91696;91704;103222;103226			A0A3Q7VBG1	CX6B1_HUMAN	P14854	2.2e-40	0.849	0.977	Cytochrome c oxidase subunit 6B1 OS=Homo sapiens OX=9606 GN=COX6B1 PE=1 SV=2	Match	TRUE	TRUE	152000000	191440000	66567000	6115400	71197000	81941000	146950000	80884000	183000000	204940000
158	XP_026340321.1	XP_026340321.1	XP_026340321.1	cytochrome c oxidase subunit 7A1, mitochondrial [Ursus arctos horribilis]	LOC113244847	4	4	4	1	4	4	4	31.2	31.2	31.2	8.9472	80	80	0	18.34	234	4027;6993;6994;9729	True;True;True;True	4419;7720;7721;10887	46174;46175;46176;46177;46178;46179;86180;86181;86182;86183;86184;86185;86186;86187;86188;86189;86190;86191;86192;86193;86194;86195;86196;86197;86198;86199;86200;86201;86202;86203;86204;86205;86206;86207;86208;86209;86210;86211;86212;86213;86214;86215;86216;86217;86218;86219;86220;86221;86222;86223;86224;86225;121004;121005;121006;121007;121008;121009;121010;121011;121012;121013;121014;121015	36058;36059;36060;67219;67220;67221;67222;67223;67224;67225;67226;67227;67228;67229;67230;67231;67232;67233;67234;67235;67236;67237;67238;67239;67240;67241;67242;67243;67244;67245;67246;67247;67248;67249;67250;67251;67252;67253;67254;67255;67256;67257;67258;67259;94257;94258;94259;94260;94261;94262;94263;94264;94265;94266;94267	36058;67220;67259;94259			A0A3Q7TWC8	CX7A1_HUMAN	P24310	1.1e-29	0.831	0.935	Cytochrome c oxidase subunit 7A1, mitochondrial OS=Homo sapiens OX=9606 GN=COX7A1 PE=1 SV=2	Match	TRUE	TRUE	759560000	731980000	930880000	251370000	483140000	718790000	281950000	310920000	638450000	773960000
159	XP_026340326.1	XP_026340326.1	XP_026340326.1	ras-related protein Rab-1A [Ursus arctos horribilis]	RAB1A	4	1	1	1	4	1	1	23.9	5.9	5.9	22.677	205	205	0.0057637	2.613	235	2491;7484;8496;11586	False;False;True;False	2732;8252;9421;12922	28730;28731;28732;28733;28734;28735;28736;28737;28738;28739;92693;92694;92695;92696;92697;92698;92699;92700;92701;92702;92703;92704;92705;92706;92707;92708;92709;92710;92711;92712;92713;92714;92715;92716;92717;105924;143295;143296;143297;143298;143299	22612;22613;22614;22615;22616;72176;72177;72178;72179;72180;72181;72182;72183;72184;72185;72186;72187;72188;72189;72190;72191;72192;72193;72194;72195;72196;72197;72198;82591;111496	22616;72176;82591;111496	333	176	A0A3Q7TWD2	RAB1A_HUMAN	P62820	5e-85	1.000	1.000	Ras-related protein Rab-1A OS=Homo sapiens OX=9606 GN=RAB1A PE=1 SV=3	Match	FALSE	FALSE		1157600
160	XP_026340340.1	XP_026340340.1	XP_026340340.1	glutathione S-transferase Mu 4-like [Ursus arctos horribilis]	LOC113244886	8	8	8	1	8	8	8	51.4	51.4	51.4	16.872	148	148	0	25.151	236	3424;3495;5190;6572;7085;7480;10993;13487	True;True;True;True;True;True;True;True	3761;3838;5698;7253;7822;8248;12272;15039	39681;39682;39683;39684;39685;39686;39687;39688;39689;39690;39691;39692;39693;40440;40441;40442;40443;40444;40445;40446;40447;40448;40449;40450;40451;40452;40453;40454;61657;61658;80903;87437;87438;87439;87440;87441;87442;87443;87444;87445;87446;87447;92602;92603;92604;92605;92606;92607;92608;92609;92610;92611;92612;92613;92614;92615;92616;92617;92618;92619;92620;92621;92622;92623;92624;92625;926…	31180;31181;31182;31183;31184;31185;31186;31187;31749;31750;31751;31752;31753;31754;31755;31756;31757;31758;31759;48192;48193;63114;68167;68168;68169;68170;68171;68172;68173;68174;68175;72111;72112;72113;72114;72115;72116;72117;72118;72119;72120;72121;72122;72123;72124;72125;72126;72127;72128;72129;72130;72131;72132;72133;72134;105817;105818;132058;132059;132060;132061;132062;132063;132064;132065…	31184;31756;48193;63114;68171;72112;105818;132065	334	35	A0A3Q7UJJ4	GSTM1_HUMAN	P09488	3.8e-38	0.546	0.619	Glutathione S-transferase Mu 1 OS=Homo sapiens OX=9606 GN=GSTM1 PE=1 SV=3	? --- Same family	FALSE	FALSE	175210000	248780000	129870000	308010000	83934000	77107000	130510000	160090000	200590000	251750000
161	XP_026340397.1	XP_026340397.1	XP_026340397.1	glutathione S-transferase Mu 3 [Ursus arctos horribilis]	LOC113244917	4	4	4	1	4	4	4	15.5	15.5	15.5	26.857	226	226	0	6.8494	237	1545;3668;5162;6780	True;True;True;True	1713;4029;5669;7486	18946;42229;61182;83539;83540	15026;33066;47812;65192	15026;33066;47812;65192	335	203	A0A3Q7VQY5	GSTM3_HUMAN	P21266	2.3e-107	0.892	0.968	Glutathione S-transferase Mu 3 OS=Homo sapiens OX=9606 GN=GSTM3 PE=1 SV=3	Match	FALSE	FALSE				28667000					8415800
162	XP_026340415.1	XP_026340415.1	XP_026340415.1	synaptophysin-like protein 2 [Ursus arctos horribilis]	SYPL2	13	13	13	1	13	13	13	48.1	48.1	48.1	29.384	266	266	0	122.15	238	1579;2287;2288;3030;3031;3374;6874;6875;7575;7661;9894;10154;13226	True;True;True;True;True;True;True;True;True;True;True;True;True	1747;2506;2507;3327;3328;3708;7594;7595;8356;8463;11063;11345;14752;14753	19215;19216;19217;19218;19219;19220;19221;19222;19223;26398;26399;26400;26401;26402;26403;26404;26405;26406;26407;26408;26409;26410;26411;26412;26413;26414;26415;26416;26417;26418;26419;26420;26421;26422;26423;26424;26425;34619;34620;34621;34622;34623;34624;34625;34626;34627;34628;34629;34630;34631;34632;34633;34634;34635;34636;34637;34638;34639;34640;39125;84788;84789;84790;84791;84792;84793;847…	15237;15238;15239;15240;15241;15242;15243;20805;20806;20807;20808;20809;20810;20811;20812;20813;20814;20815;20816;20817;20818;20819;20820;20821;27204;27205;27206;27207;27208;27209;27210;27211;27212;27213;27214;27215;27216;27217;30746;66180;66181;66182;66183;66184;66185;66186;66187;66188;66189;66190;66191;66192;66193;66194;66195;66196;66197;66198;73080;73081;73082;73083;73084;73085;73086;74063;740…	15242;20812;20821;27211;27217;30746;66184;66197;73081;74071;95599;98109;130001	336	93	A0A3Q7UJQ5	SYPL2_HUMAN	Q5VXT5	1.9e-135	0.923	0.967	Synaptophysin-like protein 2 OS=Homo sapiens OX=9606 GN=SYPL2 PE=2 SV=1	Match	FALSE	FALSE	106830000	177530000	227690000	175530000	180530000	196670000	78382000	159560000	185680000	185740000
163	XP_026340556.1	XP_026340556.1	XP_026340556.1	UTP--glucose-1-phosphate uridylyltransferase isoform X1 [Ursus arctos horribilis]	UGP2	17	17	17	1	17	17	17	40.6	40.6	40.6	56.968	508	508	0	123.95	241	232;2507;2984;4319;5344;5789;5911;6168;6220;7136;8190;8883;10465;11698;12031;12161;12761	True;True;True;True;True;True;True;True;True;True;True;True;True;True;True;True;True	260;2752;3278;4737;5868;6369;6505;6797;6857;7881;9041;9956;11686;13047;13424;13572;14247	3021;3022;3023;28975;28976;28977;28978;28979;28980;28981;28982;34180;34181;34182;50014;50015;50016;50017;50018;63539;70100;70101;70102;70103;70104;70105;70106;70107;70108;70109;70110;70111;70112;70113;70114;70115;70116;70117;70118;70119;70120;70121;71784;71785;71786;71787;71788;71789;71790;71791;71792;71793;71794;75182;75183;75184;75185;75186;75187;75188;75189;76009;76010;76011;76012;88098;88099;…	2462;22801;22802;22803;26858;26859;26860;39068;49657;54764;54765;54766;54767;54768;54769;54770;54771;54772;54773;54774;54775;54776;54777;54778;54779;54780;54781;56120;56121;56122;56123;56124;58793;58794;58795;58796;59436;59437;59438;59439;68667;68668;79377;79378;79379;79380;79381;79382;79383;79384;79385;79386;79387;79388;79389;79390;79391;79392;79393;79394;79395;79396;79397;86736;86737;86738;8673…	2462;22803;26860;39068;49657;54779;56123;58794;59437;68668;79380;86736;101013;112787;116620;117899;125248			A0A3Q7TX06	UGPA_HUMAN	Q16851	0	0.988	0.992	UTP--glucose-1-phosphate uridylyltransferase OS=Homo sapiens OX=9606 GN=UGP2 PE=1 SV=5	Match	TRUE	FALSE	140070000	289500000	146400000	268900000	349750000	61724000	153430000	257130000	135970000	139290000
164	XP_026340564.1	XP_026340564.1	XP_026340564.1	cytochrome b-c1 complex subunit 9 [Ursus arctos horribilis]	LOC113245020	4	4	4	1	4	4	4	51.6	51.6	51.6	7.4004	64	64	0	58.479	242	100;329;8377;8378	True;True;True;True	112;113;361;9241;9242	1348;1349;1350;1351;1352;1353;1354;1355;1356;1357;1358;1359;1360;1361;4039;4040;4041;4042;4043;4044;4045;4046;4047;4048;4049;4050;4051;4052;4053;4054;4055;4056;4057;4058;4059;4060;104066;104067;104068;104069;104070;104071;104072;104073;104074;104075;104076;104077;104078;104079;104080;104081;104082;104083;104084;104085;104086;104087;104088;104089;104090;104091;104092;104093;104094;104095;104096;10…	1094;1095;1096;1097;1098;1099;1100;1101;1102;1103;1104;1105;3263;3264;3265;3266;3267;3268;3269;3270;3271;3272;3273;3274;3275;3276;3277;81106;81107;81108;81109;81110;81111;81112;81113;81114;81115;81116;81117;81118;81119;81120;81121;81122;81123;81124;81125;81126;81127;81128;81129;81130;81131;81132;81133;81134;81135;81136;81137;81138;81139;81140;81141;81142;81143;81144;81145;81146;81147;81148;81149	1098;3273;81108;81113			A0A3Q7VC74	QCR9_HUMAN	Q9UDW1	2.4e-30	0.873	0.968	Cytochrome b-c1 complex subunit 9 OS=Homo sapiens OX=9606 GN=UQCR10 PE=1 SV=3	Match	TRUE	TRUE	283100000	940100000	575630000	245840000	482990000	672860000	276980000	374860000	901560000	965610000
165	XP_026340603.1	XP_026340603.1;XP_026340604.1	XP_026340603.1;XP_026340604.1	mitochondrial fission process protein 1 isoform X1 [Ursus arctos horribilis]; mitochondrial fission process protein 1 isoform X2 [Ursus arctos horribilis]	MTFP1	2;1	2;1	2;1	2	2	2	2	19.3	19.3	19.3	18.013	166	166;153	0.0048591	2.687	243	11161;13808	True;True	12457;15392	138006;138007;138008;138009;138010;138011;138012;173683	107370;107371;107372;107373;107374;135651	107372;135651			A0A3Q7UVX9	MTFP1_HUMAN	Q9UDX5	1.4e-81	0.928	0.976	Mitochondrial fission process protein 1 OS=Homo sapiens OX=9606 GN=MTFP1 PE=1 SV=1	Match	TRUE	FALSE	7219200	6807600	9722700						7986800
166	XP_026340645.1	XP_026340645.1	XP_026340645.1	malate dehydrogenase, cytoplasmic [Ursus arctos horribilis]	MDH1	16	16	16	1	16	16	16	52.7	52.7	52.7	36.386	334	334	0	184.87	244	1958;1997;2257;2705;2857;3082;6123;7150;7151;7992;9333;10322;10323;11177;12737;12981	True;True;True;True;True;True;True;True;True;True;True;True;True;True;True;True	2146;2147;2186;2472;2968;3138;3384;6744;7895;7896;8818;10463;11523;11524;12477;14222;14487	23001;23002;23003;23004;23005;23006;23007;23008;23009;23010;23011;23468;23469;23470;23471;23472;23473;23474;23475;23476;23477;23478;23479;23480;23481;23482;23483;23484;23485;23486;23487;23488;23489;23490;23491;23492;26104;26105;26106;26107;26108;26109;26110;26111;26112;26113;26114;26115;26116;26117;26118;26119;26120;26121;26122;26123;26124;26125;26126;26127;26128;31457;31458;31459;31460;31461;314…	18129;18130;18131;18132;18133;18134;18517;18518;18519;18520;18521;18522;18523;18524;18525;18526;18527;18528;18529;18530;18531;20590;20591;20592;20593;20594;20595;20596;20597;20598;20599;20600;20601;20602;20603;20604;20605;20606;20607;20608;24790;24791;24792;24793;24794;24795;24796;24797;24798;24799;24800;24801;24802;24803;24804;24805;24806;24807;24808;25894;25895;25896;25897;25898;25899;25900;259…	18133;18528;20591;24802;25905;27821;58346;68785;68821;77183;91016;99643;99656;107564;125067;127483	337;338	90;244	A0A3Q7UKD8	MDHC_HUMAN	P40925	1.2e-205	0.955	0.994	Malate dehydrogenase, cytoplasmic OS=Homo sapiens OX=9606 GN=MDH1 PE=1 SV=4	Match	FALSE	FALSE	960700000	1656100000	1354100000	1986100000	1386700000	683590000	853500000	1725400000	1057400000	1183200000
167	XP_026340792.1	XP_026340792.1	XP_026340792.1	enoyl-CoA delta isomerase 1, mitochondrial isoform X1 [Ursus arctos horribilis]	ECI1	8	8	1	1	8	8	1	38.9	38.9	5.3	33.072	301	301	0	49.344	245	771;1364;1669;2265;10769;11181;12976;13844	True;True;True;True;True;True;True;True	859;1514;1843;2482;12022;12481;12482;14481;14482;15433	10058;16954;16955;16956;16957;16958;16959;16960;16961;16962;16963;16964;16965;16966;16967;16968;16969;16970;16971;16972;19897;19898;19899;19900;19901;19902;19903;19904;19905;19906;19907;19908;19909;26236;26237;26238;26239;26240;26241;26242;26243;26244;26245;133224;133225;133226;133227;133228;133229;133230;133231;133232;133233;133234;133235;133236;133237;133238;133239;133240;133241;133242;133243;1…	7992;13440;13441;13442;13443;13444;13445;13446;13447;13448;13449;13450;13451;13452;13453;13454;13455;13456;13457;15769;15770;15771;15772;15773;15774;15775;15776;15777;20693;20694;20695;20696;20697;20698;103666;103667;103668;103669;103670;103671;103672;103673;103674;103675;103676;103677;103678;103679;103680;103681;103682;103683;103684;103685;103686;103687;103688;103689;103690;103691;103692;103693;…	7992;13440;15774;20698;103675;107599;127421;135947	339;340	59;239	A0A3Q7VS48	ECI1_HUMAN	P42126	1.8e-104	0.752	0.914	Enoyl-CoA delta isomerase 1, mitochondrial OS=Homo sapiens OX=9606 GN=ECI1 PE=1 SV=1	Match	TRUE	FALSE	116480000	97013000	45028000	96290000	55047000	161580000	112440000	40442000	118080000	143710000
168	XP_026340794.1	XP_026340794.1	XP_026340794.1	enoyl-CoA delta isomerase 1, mitochondrial isoform X2 [Ursus arctos horribilis]	ECI1	8	1	1	1	8	1	1	38.7	5	5	32.973	300	300	0	5.9521	246	771;1364;1669;2265;10769;11181;12975;13844	False;False;False;False;False;False;True;False	859;1514;1843;2482;12022;12481;12482;14479;14480;15433	10058;16954;16955;16956;16957;16958;16959;16960;16961;16962;16963;16964;16965;16966;16967;16968;16969;16970;16971;16972;19897;19898;19899;19900;19901;19902;19903;19904;19905;19906;19907;19908;19909;26236;26237;26238;26239;26240;26241;26242;26243;26244;26245;133224;133225;133226;133227;133228;133229;133230;133231;133232;133233;133234;133235;133236;133237;133238;133239;133240;133241;133242;133243;1…	7992;13440;13441;13442;13443;13444;13445;13446;13447;13448;13449;13450;13451;13452;13453;13454;13455;13456;13457;15769;15770;15771;15772;15773;15774;15775;15776;15777;20693;20694;20695;20696;20697;20698;103666;103667;103668;103669;103670;103671;103672;103673;103674;103675;103676;103677;103678;103679;103680;103681;103682;103683;103684;103685;103686;103687;103688;103689;103690;103691;103692;103693;…	7992;13440;15774;20698;103675;107599;127396;135947	339;341	58;238	A0A3Q7VCX4	ECI1_HUMAN	P42126	1e-104	0.755	0.914	Enoyl-CoA delta isomerase 1, mitochondrial OS=Homo sapiens OX=9606 GN=ECI1 PE=1 SV=1	Match	TRUE	FALSE	34817000	34892000	29472000	32226000	28903000	32346000	37434000	20865000	20592000	63534000
169	XP_026340795.1	XP_026340795.1	XP_026340795.1	40S ribosomal protein S2 [Ursus arctos horribilis]	RPS2	6	6	6	1	6	6	6	19.5	19.5	19.5	31.249	293	293	0	8.3292	247	1175;3812;3871;4620;7950;10961	True;True;True;True;True;True	1313;4186;4250;5069;8774;12237	14858;14859;14860;14861;14862;43904;43905;44579;44580;44581;53668;53669;53670;53671;98698;98699;98700;135589	11781;11782;34359;34360;34858;41989;41990;41991;76858;76859;76860;105495	11781;34359;34858;41991;76860;105495			A0A3Q7UKV2	RS2_HUMAN	P15880	3.1e-69	0.993	1.000	40S ribosomal protein S2 OS=Homo sapiens OX=9606 GN=RPS2 PE=1 SV=2	Match	FALSE	FALSE		3191900	11662000	7478700		4146400	16154000	46052000	6624100
170	XP_026340800.1	XP_026340800.1	XP_026340800.1	hydroxyacylglutathione hydrolase, mitochondrial [Ursus arctos horribilis]	HAGH	5	5	5	1	5	5	5	22.7	22.7	22.7	28.906	260	260	0	20.872	248	706;3758;5065;13451;13647	True;True;True;True;True	784;4125;5561;14996;15215	9038;9039;9040;9041;9042;9043;9044;9045;9046;9047;9048;9049;9050;9051;9052;9053;9054;9055;43281;43282;43283;43284;59843;59844;59845;59846;59847;59848;59849;59850;59851;59852;59853;59854;59855;168631;168632;168633;168634;168635;168636;168637;168638;168639;171803;171804;171805;171806;171807;171808;171809	7195;7196;7197;7198;7199;7200;7201;7202;7203;7204;7205;7206;7207;7208;7209;7210;33893;33894;46774;46775;46776;46777;46778;46779;46780;46781;46782;131715;131716;131717;131718;134251	7201;33894;46782;131715;134251			A0A3Q7UKV7	GLO2_HUMAN	Q16775	5.3e-116	0.896	0.988	Hydroxyacylglutathione hydrolase, mitochondrial OS=Homo sapiens OX=9606 GN=HAGH PE=1 SV=2	Match	TRUE	FALSE	34508000	44189000	12087000	40268000	27036000	39167000	70784000	38549000	27474000	44912000
171	XP_026340808.1	XP_026340808.1	XP_026340808.1	acylpyruvase FAHD1, mitochondrial [Ursus arctos horribilis]	FAHD1	3	3	3	1	3	3	3	13.1	13.1	13.1	24.553	221	221	0	6.3617	249	4322;9011;10494	True;True;True	4740;10104;11717	50026;50027;50028;50029;50030;50031;50032;50033;50034;50035;50036;112906;112907;112908;112909;130079;130080;130081;130082	39071;39072;39073;39074;39075;39076;87979;87980;87981;101305;101306;101307;101308	39071;87979;101308			A0A3Q7UWA4	FAHD1_HUMAN	Q6P587	3.4e-109	0.932	0.982	Acylpyruvase FAHD1, mitochondrial OS=Homo sapiens OX=9606 GN=FAHD1 PE=1 SV=2	Match	TRUE	FALSE	6762900	16124000	8451900		10695000	19346000	10609000		10236000	23151000
172	XP_026340815.1	XP_026340815.1	XP_026340815.1	NADH dehydrogenase [ubiquinone] 1 beta subcomplex subunit 10 [Ursus arctos horribilis]	NDUFB10	11	11	11	1	11	11	11	55.1	55.1	55.1	20.977	176	176	0	84.092	250	327;328;1435;2315;2738;9038;9420;10239;11824;12381;14008	True;True;True;True;True;True;True;True;True;True;True	359;360;1590;2535;3006;10131;10559;11432;13187;13825;15612	4000;4001;4002;4003;4004;4005;4006;4007;4008;4009;4010;4011;4012;4013;4014;4015;4016;4017;4018;4019;4020;4021;4022;4023;4024;4025;4026;4027;4028;4029;4030;4031;4032;4033;4034;4035;4036;4037;4038;17665;17666;17667;17668;17669;17670;17671;26745;26746;26747;26748;26749;26750;26751;26752;26753;26754;26755;26756;26757;26758;26759;26760;26761;26762;26763;26764;26765;26766;26767;26768;26769;26770;31818;…	3234;3235;3236;3237;3238;3239;3240;3241;3242;3243;3244;3245;3246;3247;3248;3249;3250;3251;3252;3253;3254;3255;3256;3257;3258;3259;3260;3261;3262;13996;13997;13998;13999;14000;21082;21083;21084;21085;21086;21087;21088;21089;21090;21091;21092;21093;21094;21095;21096;21097;21098;21099;21100;21101;21102;21103;21104;21105;25082;25083;25084;25085;25086;25087;25088;25089;25090;25091;25092;25093;25094;25…	3234;3257;13998;21091;25094;88218;91753;98862;113949;121018;137561			A0A3Q7UKX2	NDUBA_HUMAN	O96000	2.5e-54	0.812	0.938	NADH dehydrogenase [ubiquinone] 1 beta subcomplex subunit 10 OS=Homo sapiens OX=9606 GN=NDUFB10 PE=1 SV=3	Match	TRUE	TRUE	629780000	827100000	138070000	421190000	162220000	929320000	693550000	309710000	939010000	1338400000
173	XP_026340838.1	XP_026340838.1	XP_026340838.1	tropomyosin alpha-3 chain-like [Ursus arctos horribilis]	LOC113245168	4	2	2	1	4	2	2	33.3	19.1	19.1	16.262	141	141	0	14.079	251	301;1716;6807;10690	True;False;False;True	332;1895;7516;11933	3745;3746;3747;3748;20492;20493;84001;84002;84003;84004;84005;84006;84007;84008;84009;84010;84011;84012;84013;84014;132249;132250;132251;132252;132253;132254;132255;132256	3043;16212;65533;65534;65535;65536;65537;65538;65539;65540;65541;65542;65543;65544;65545;102927;102928;102929;102930	3043;16212;65544;102930			A0A3Q7UWB9	TPM3_HUMAN	P06753	3.6e-16	1.000	1.000	Tropomyosin alpha-3 chain OS=Homo sapiens OX=9606 GN=TPM3 PE=1 SV=2	Match	FALSE	FALSE	3649600	1613700		3223500		10670000	60302000		1486300	3751800
174	XP_026340907.1	XP_026340907.1	XP_026340907.1	LOW QUALITY PROTEIN: NAD(P)H-hydrate epimerase [Ursus arctos horribilis]	NAXE AIBP APOA1BP	2	2	2	1	2	2	2	7.3	7.3	7.3	31.249	288	288	0.0011062	4.1501	254	3743;6970	True;True	4109;7695	43084;43085;43086;43087;43088;43089;43090;43091;85596;85597;85598;85599;85600;85601;85602;85603	33748;33749;66779;66780;66781	33748;66780			A0A3Q7VSF5	NNRE_HUMAN	Q8NCW5	2.4e-101	0.875	0.948	NAD(P)H-hydrate epimerase OS=Homo sapiens OX=9606 GN=NAXE PE=1 SV=2	Match	TRUE	FALSE	7822100	7017900	2457300	1987200	10467000	5773500	4519500	2875900	4305400	7274900
175	XP_026340917.1	XP_026340917.1	XP_026340917.1	T-complex protein 1 subunit gamma [Ursus arctos horribilis]	CCT3	2	2	2	1	2	2	2	4	4	4	60.385	545	545	0	7.7979	255	1257;11335	True;True	1400;12651	15662;15663;15664;15665;15666;15667;15668;15669;140077;140078;140079;140080;140081;140082;140083;140084;140085;140086	12432;12433;12434;108985;108986;108987;108988	12432;108988			A0A3Q7VSG5	TCPG_HUMAN	P49368	0	0.960	0.991	T-complex protein 1 subunit gamma OS=Homo sapiens OX=9606 GN=CCT3 PE=1 SV=4	Match	FALSE	FALSE	4760100	7156900	5580500		8971000	2685300	7196300	6555700	5047300
176	XP_026340941.1	XP_026340941.1	XP_026340941.1	lamin [Ursus arctos horribilis]	LMNA	30	30	29	1	30	30	29	48.7	48.7	48.7	74.144	665	665	0	153.27	256	466;1000;1018;2336;2534;5241;5935;6038;6842;6843;7292;7407;7408;7777;7810;7858;7869;7975;8191;8664;9017;9273;9836;10506;10746;11169;11292;11293;11713;12287	True;True;True;True;True;True;True;True;True;True;True;True;True;True;True;True;True;True;True;True;True;True;True;True;True;True;True;True;True;True	514;1127;1145;2557;2781;5751;6533;6648;7560;7561;8048;8168;8169;8589;8623;8678;8689;8800;9042;9676;10110;10397;11000;11730;11997;12467;12604;12605;12606;13066;13720	5775;5776;5777;5778;5779;5780;12724;12725;12726;12727;12728;12931;12932;12933;12934;12935;12936;12937;12938;12939;12940;26984;26985;26986;26987;26988;26989;26990;26991;26992;26993;26994;26995;26996;26997;26998;29282;29283;29284;29285;29286;62136;62137;62138;62139;62140;62141;62142;62143;62144;72093;72094;72095;72096;72097;72098;72099;72100;72101;72102;72103;72104;72105;72106;72107;72108;72109;721…	4636;4637;4638;10117;10118;10278;10279;10280;10281;10282;10283;10284;10285;21275;21276;21277;21278;21279;21280;21281;21282;21283;21284;21285;23034;23035;23036;23037;48550;48551;48552;56355;56356;56357;56358;56359;56360;56361;56362;56363;56364;56365;56366;56367;56368;56369;56370;57484;57485;57486;57487;57488;57489;66026;66027;66028;66029;66030;66031;66032;66033;66034;66035;66036;66037;66038;66039;…	4636;10118;10284;21282;23034;48552;56356;57486;66026;66039;70442;71442;71444;75126;75391;75914;76000;77051;79398;84565;88018;90495;95275;101393;103432;107494;108649;108659;112939;119897	342;343;344	128;352;541	A0A3Q7TY78	LMNA_HUMAN	P02545	4.5e-120	0.979	0.995	Prelamin-A/C OS=Homo sapiens OX=9606 GN=LMNA PE=1 SV=1	Match	FALSE	FALSE	63797000	76448000	16331000	218210000	74701000	66620000	368170000	184580000	565210000	574080000
177	XP_026341022.1	XP_026341022.1	XP_026341022.1	metaxin-1 [Ursus arctos horribilis]	MTX1	6	6	6	1	6	6	6	12.5	12.5	12.5	50.052	457	457	0	10.287	257	2432;3683;3684;7523;9955;14129	True;True;True;True;True;True	2664;4044;4045;8297;11130;15745	28033;28034;28035;28036;28037;28038;28039;28040;42392;42393;93275;93276;93277;93278;123400;123401;177391;177392;177393;177394;177395;177396	22061;22062;22063;33202;33203;72642;72643;96102;96103;138562;138563	22063;33202;33203;72643;96102;138563			A0A3Q7VSS7	MTX1_HUMAN	Q13505	2.9e-60	0.809	0.891	Metaxin-1 OS=Homo sapiens OX=9606 GN=MTX1 PE=1 SV=3	Match	TRUE	FALSE	19631000	8742600	10816000		7980400	6507700	17279000		10745000	15308000
178	XP_026341073.1	XP_026341073.1;XP_026341071.1	XP_026341073.1;XP_026341071.1	pre-B-cell leukemia transcription factor-interacting protein 1 isoform X2 [Ursus arctos horribilis]; pre-B-cell leukemia transcription factor-interacting protein 1 isoform X1 [Ursus arctos horribilis]	PBXIP1	5;5	5;5	5;5	2	5	5	5	10.9	10.9	10.9	75.712	699	699;707	0	15.527	258	776;3596;4506;5016;9586	True;True;True;True;True	864;3949;4948;5500;10737	10115;10116;10117;10118;10119;10120;10121;10122;10123;41636;41637;41638;52314;52315;52316;52317;52318;59029;59030;59031;59032;59033;59034;59035;119302;119303;119304;119305	8038;8039;8040;8041;8042;8043;32634;40944;40945;46166;46167;92971;92972	8043;32634;40945;46166;92971			A0A3Q7UWP2	PBIP1_HUMAN	Q96AQ6	2.4e-96	0.736	0.856	Pre-B-cell leukemia transcription factor-interacting protein 1 OS=Homo sapiens OX=9606 GN=PBXIP1 PE=1 SV=1	Match	FALSE	FALSE	8424900	22537000				6813300	7707700	11679000	19278000	21049000
179	XP_026341118.1	XP_026341118.1;XP_026341116.1;XP_026341117.1;XP_026341115.1	XP_026341118.1;XP_026341116.1;XP_026341117.1;XP_026341115.1;XP_026341119.1	tropomyosin alpha-3 chain isoform X4 [Ursus arctos horribilis]; tropomyosin alpha-3 chain isoform X2 [Ursus arctos horribilis]; tropomyosin alpha-3 chain isoform X3 [Ursus arctos horribilis]; tropomyosin alpha-3 chain isoform X1 [Ursus arctos horribilis]	LOC113245319	16;15;14;13;5	9;8;7;6;4	7;6;7;6;4	5	16	9	7	45.6	27.4	21.4	28.778	248	248;248;248;248;182	0	29.026	259	1614;2355;2914;2915;5901;5902;6426;6718;6719;6868;8220;8221;8457;10146;11571;11572	True;False;True;True;False;False;True;False;False;False;True;True;True;False;True;True	1786;2578;3201;3202;6495;6496;7083;7419;7420;7587;9076;9077;9362;11337;12906;12907	19581;19582;27149;27150;27151;27152;27153;27154;27155;27156;27157;27158;27159;27160;27161;27162;27163;27164;27165;27166;33576;33577;33578;33579;33580;33581;33582;33583;33584;33585;71707;71708;71709;71710;71711;71712;71713;71714;71715;71716;71717;71718;71719;71720;71721;71722;71723;71724;71725;71726;71727;71728;71729;71730;71731;71732;71733;71734;71735;71736;71737;71738;71739;71740;71741;71742;717…	15531;15532;21386;21387;21388;21389;21390;21391;21392;21393;21394;21395;21396;21397;21398;26397;26398;26399;56067;56068;56069;56070;56071;56072;56073;56074;56075;56076;56077;56078;56079;56080;56081;56082;56083;56084;56085;56086;56087;56088;56089;56090;56091;56092;56093;56094;56095;56096;56097;56098;56099;56100;56101;56102;61544;61545;61546;61547;64666;64667;64668;64669;64670;64671;64672;64673;646…	15532;21397;26397;26399;56071;56094;61546;64673;64695;66134;79723;79724;82074;98075;111389;111393			A0A3Q7UWR5	TPM3_HUMAN	P06753	5.6e-32	0.864	0.934	Tropomyosin alpha-3 chain OS=Homo sapiens OX=9606 GN=TPM3 PE=1 SV=2	Match	FALSE	FALSE	1282700	231390		3751800	1242900	50188000	452960000	1457800	9624600	8856600
180	XP_026341218.1	XP_026341218.1	XP_026341218.1;CON__P01966;XP_026341219.1;XP_026341216.1;XP_026341215.1	hemoglobin subunit alpha [Ursus arctos horribilis]	HBA1	9;2;1;1;1	9;2;1;1;1	9;2;1;1;1	5	9	9	9	59.2	59.2	59.2	15.241	142	142;142;142;142;161	0	85.492	260	1238;5442;6522;7899;11423;12147;12184;12185;12380	True;True;True;True;True;True;True;True;True	1378;5973;7198;8720;12746;13557;13601;13602;13824	15439;15440;15441;15442;15443;15444;15445;15446;15447;15448;15449;15450;15451;15452;15453;64842;64843;64844;64845;64846;64847;64848;64849;64850;64851;64852;64853;64854;64855;64856;64857;64858;64859;64860;64861;64862;64863;64864;64865;64866;64867;64868;64869;64870;64871;64872;64873;64874;64875;80235;80236;80237;80238;98047;98048;98049;98050;98051;98052;98053;98054;98055;98056;98057;98058;98059;980…	12260;12261;12262;12263;12264;12265;12266;12267;12268;12269;12270;12271;12272;50642;50643;50644;50645;50646;50647;50648;50649;50650;50651;50652;50653;50654;50655;50656;50657;50658;50659;50660;50661;50662;50663;50664;50665;50666;50667;50668;50669;50670;50671;62646;62647;62648;62649;76327;76328;76329;76330;76331;76332;76333;76334;76335;76336;76337;76338;76339;76340;76341;76342;76343;76344;76345;763…	12267;50647;62649;76344;109694;117733;118240;118254;121012			A0A3Q7UWX5	HBA_HUMAN	P69905	2.9e-55	0.845	0.965	Hemoglobin subunit alpha OS=Homo sapiens OX=9606 GN=HBA1 PE=1 SV=2	Match	FALSE	FALSE	383000000	450270000	754800000	909550000	616190000	819170000	516100000	372610000	324040000	278810000
181	XP_026341377.1	XP_026341377.1;XP_026341376.1;XP_026341418.1;XP_026341375.1	XP_026341377.1;XP_026341376.1;XP_026341418.1;XP_026341375.1	carbonyl reductase family member 4 isoform X3 [Ursus arctos horribilis]; carbonyl reductase family member 4 isoform X2 [Ursus arctos horribilis]; carbonyl reductase family member 4 isoform X2 [Ursus arctos horribilis]; carbonyl reductase family member 4 i	LOC113245503 LOC113245456	4;4;4;4	4;4;4;4	4;4;4;4	4	4	4	4	18	18	18	20.742	194	194;195;199;237	0	10.908	261	1259;4037;13037;13038	True;True;True;True	1402;4431;14554;14555	15678;15679;15680;15681;15682;15683;15684;15685;46310;46311;46312;46313;46314;46315;46316;46317;164047;164048;164049;164050;164051;164052;164053;164054;164055;164056;164057;164058;164059;164060;164061;164062;164063;164064;164065;164066	12437;12438;12439;12440;12441;36167;36168;128029;128030;128031;128032;128033;128034;128035;128036;128037;128038;128039;128040;128041	12439;36167;128032;128041			A0A3Q7TZL4	CBR4_HUMAN	Q8N4T8	1.5e-76	0.899	0.989	Carbonyl reductase family member 4 OS=Homo sapiens OX=9606 GN=CBR4 PE=1 SV=3	Match	TRUE	FALSE	24460000	30789000	16221000		25260000	32582000	26208000	9000600	19061000	38272000
182	XP_026341387.1	XP_026341387.1;XP_026341395.1	XP_026341387.1;XP_026341395.1	polyribonucleotide nucleotidyltransferase 1, mitochondrial isoform X1 [Ursus arctos horribilis]; polyribonucleotide nucleotidyltransferase 1, mitochondrial isoform X2 [Ursus arctos horribilis]	PNPT1	6;5	6;5	6;5	2	6	6	6	8.7	8.7	8.7	86.029	784	784;774	0	11.728	262	1262;2749;5864;7002;8366;8999	True;True;True;True;True;True	1405;3017;6455;7731;9230;10091	15710;31961;31962;31963;31964;31965;31966;71268;71269;71270;71271;71272;71273;71274;71275;86287;86288;86289;86290;86291;86292;86293;86294;86295;103982;103983;103984;103985;112715	12458;25186;55720;55721;67307;67308;81044;81045;81046;81047;87828	12458;25186;55721;67307;81045;87828			A0A3Q7VTW8	PNPT1_HUMAN	Q8TCS8	0	0.945	0.986	Polyribonucleotide nucleotidyltransferase 1, mitochondrial OS=Homo sapiens OX=9606 GN=PNPT1 PE=1 SV=2	Match	TRUE	FALSE	28754000	14267000	36519000		17621000	16531000	17765000	11604000	15724000
183	XP_026341484.1	XP_026341484.1	XP_026341484.1	ankyrin-1-like [Ursus arctos horribilis]	LOC113245565	17	17	17	1	17	17	17	27.1	27.1	27.1	92.033	831	831	0	58.947	263	2144;2804;3753;3768;5489;5551;6766;7370;7446;8005;10318;10483;10484;11271;11718;11770;13972	True;True;True;True;True;True;True;True;True;True;True;True;True;True;True;True;True	2348;3076;4120;4135;6028;6095;7471;8131;8210;8833;11519;11706;11707;12580;13073;13129;15574	25116;25117;32390;43252;43359;43360;43361;43362;43363;43364;65471;65472;65473;65474;65475;65476;65477;65478;66366;83375;83376;83377;91317;92193;92194;92195;92196;92197;92198;92199;99235;99236;99237;127911;127912;127913;127914;130013;130014;130015;130016;139362;139363;145161;145743;145744;145745;145746;145747;145748;145749;145750;145751;145752;145753;145754;145755;145756;145757;145758;145759;175693	19839;19840;25502;33877;33953;33954;33955;33956;33957;33958;51144;51145;51146;51147;51148;51846;65062;65063;65064;71166;71811;71812;71813;71814;71815;71816;77258;77259;77260;99607;99608;101262;101263;101264;101265;108431;108432;112969;113450;113451;113452;113453;113454;113455;113456;113457;113458;113459;113460;113461;113462;113463;137261	19840;25502;33877;33958;51148;51846;65064;71166;71816;77260;99607;101263;101265;108431;112969;113456;137261			A0A3Q7VF20	ANK1_HUMAN	P16157	0	0.914	0.966	Ankyrin-1 OS=Homo sapiens OX=9606 GN=ANK1 PE=1 SV=3	Match	FALSE	FALSE	16379000	23210000	18445000	106680000	22186000	85051000	9405700	7505600	12487000	13263000
184	XP_026341485.1	XP_026341485.1	XP_026341485.1	ankyrin-1-like [Ursus arctos horribilis]	LOC113245566	7	7	7	1	7	7	7	39.7	39.7	39.7	39.96	370	370	0	18.974	264	3485;4883;7479;8503;9677;10543;10786	True;True;True;True;True;True;True	3826;5349;8247;9434;10830;11772;12041	40313;40314;57097;92599;92600;92601;106010;120349;120350;130714;130715;130716;133393;133394	31651;31652;44668;72108;72109;72110;82663;93760;101798;101799;101800;103797	31651;44668;72110;82663;93760;101799;103797			A0A3Q7UMV5	ANK1_HUMAN	P16157	6.4e-103	0.962	0.989	Ankyrin-1 OS=Homo sapiens OX=9606 GN=ANK1 PE=1 SV=3	Match	FALSE	FALSE	3453700	16336000		52875000	7008300	41196000	8537200
185	XP_026341487.1	XP_026341487.1;XP_026355000.1;XP_026354997.1;XP_026354998.1	XP_026341487.1;XP_026355000.1;XP_026354997.1;XP_026354998.1	ankyrin-1-like [Ursus arctos horribilis]; ankyrin-2 isoform X3 [Ursus arctos horribilis]; ankyrin-2 isoform X1 [Ursus arctos horribilis]; ankyrin-2 isoform X2 [Ursus arctos horribilis]	LOC113245567	4;2;2;2	4;2;2;2	2;0;0;0	4	4	4	2	9	9	6.7	50.982	477	477;1906;1908;4026	0	34.106	265	5953;7678;11265;13248	True;True;True;True	6553;8483;12573;14777	72320;72321;72322;72323;72324;72325;72326;72327;72328;72329;72330;95264;95265;95266;95267;95268;95269;95270;95271;95272;139267;139268;139269;139270;139271;139272;139273;139274;139275;139276;139277;166745	56537;56538;56539;56540;56541;56542;56543;56544;56545;56546;74168;74169;74170;74171;74172;108348;108349;108350;108351;108352;108353;108354;108355;130184	56538;74170;108353;130184			A0A3Q7VU77	ANK1_HUMAN	P16157	1.2e-76	0.933	0.946	Ankyrin-1 OS=Homo sapiens OX=9606 GN=ANK1 PE=1 SV=3	Match	FALSE	FALSE	11408000	16988000	14592000	45103000	19091000	41009000	5346000		12804000	11257000
186	XP_026341510.1	XP_026341510.1	XP_026341510.1	voltage-dependent anion-selective channel protein 3 [Ursus arctos horribilis]	VDAC3	20	20	20	1	20	20	20	64	64	64	30.623	283	283	0	323.31	266	28;1582;2251;4771;4772;5311;6612;7980;8094;8095;8097;8916;10687;12327;13032;13056;13057;13781;13782;14060	True;True;True;True;True;True;True;True;True;True;True;True;True;True;True;True;True;True;True;True	30;1750;2465;2466;5232;5233;5234;5834;7301;8806;8936;8937;8939;9990;11928;13761;14549;14575;14576;15363;15364;15670	367;368;369;370;371;372;373;374;375;376;377;378;379;380;381;382;383;384;385;386;387;388;389;390;391;392;393;394;395;396;397;398;399;400;401;402;403;404;405;19227;19228;19229;19230;19231;19232;19233;19234;19235;19236;19237;19238;19239;19240;19241;19242;19243;19244;19245;19246;19247;19248;25973;25974;25975;25976;25977;25978;25979;25980;25981;25982;25983;25984;25985;25986;25987;25988;25989;25990;259…	287;288;289;290;291;292;293;294;295;296;297;298;299;300;301;302;303;304;305;306;307;308;309;310;311;312;313;314;315;316;317;318;319;320;15247;15248;15249;15250;15251;15252;15253;15254;15255;15256;15257;15258;15259;15260;15261;15262;15263;15264;15265;15266;15267;15268;20489;20490;20491;20492;20493;20494;20495;20496;20497;20498;20499;20500;20501;20502;20503;20504;20505;20506;20507;20508;20509;20510…	295;15253;20516;43391;43393;49276;63477;77085;78373;78392;78472;87031;102884;120403;127999;128240;128281;135453;135470;137938	345	26	A0A3Q7UMY2	VDAC3_HUMAN	Q9Y277	1.7e-198	0.986	0.993	Voltage-dependent anion-selective channel protein 3 OS=Homo sapiens OX=9606 GN=VDAC3 PE=1 SV=1	Match	TRUE	FALSE	4708700000	3228300000	4414700000	1754600000	2886300000	3092600000	2172700000	2912400000	4237500000	3257300000
187	XP_026356336.1	XP_026356336.1;XP_026370479.1;XP_026341525.1	XP_026356336.1;XP_026370479.1;XP_026341525.1	ubiquitin-60S ribosomal protein L40 [Ursus arctos horribilis]; polyubiquitin-C [Ursus arctos horribilis]; ubiquitin-40S ribosomal protein S27a [Ursus arctos horribilis]	UBA52	7;7;7	7;7;7	7;7;7	3	7	7	7	43	43	43	14.728	128	128;153;156	0	77.07	267	2995;5879;9750;11634;11635;11761;11762	True;True;True;True;True;True;True	3290;6473;10908;12976;12977;13120;13121	34297;34298;34299;34300;34301;34302;34303;34304;34305;34306;34307;34308;34309;34310;34311;34312;34313;34314;34315;34316;71423;71424;71425;71426;71427;71428;71429;71430;71431;71432;71433;71434;71435;71436;121256;121257;121258;121259;121260;121261;121262;121263;121264;121265;121266;121267;144144;144145;144146;144147;144148;144149;144150;144151;144152;144153;144154;144155;144156;144157;144158;144159…	26967;26968;26969;26970;26971;26972;26973;26974;26975;26976;26977;26978;26979;26980;26981;26982;26983;26984;26985;55839;55840;55841;55842;55843;55844;55845;55846;55847;94461;94462;94463;94464;94465;94466;94467;112194;112195;112196;112197;112198;112199;112200;112201;112202;112203;112204;112205;112206;112207;112208;112209;112210;112211;112212;112213;112214;112215;112216;112217;112218;112219;112220;…	26978;55840;94466;112205;112222;113399;113410			A0A3Q7X140	RL40_HUMAN	P62987	3e-54	1.000	1.000	Ubiquitin-60S ribosomal protein L40 OS=Homo sapiens OX=9606 GN=UBA52 PE=1 SV=2	Match	FALSE	FALSE	194290000	278270000	154740000	377790000	238550000	293370000	222300000	462510000	428440000	496380000
188	XP_026341547.1	XP_026341547.1;XP_026341546.1;XP_026341545.1;XP_026341543.1;XP_026341542.1;XP_026341541.1;XP_026341540.1;XP_026341544.1	XP_026341547.1;XP_026341546.1;XP_026341545.1;XP_026341543.1;XP_026341542.1;XP_026341541.1;XP_026341540.1;XP_026341544.1	phosphorylase b kinase regulatory subunit alpha, skeletal muscle isoform isoform X8 [Ursus arctos horribilis]; phosphorylase b kinase regulatory subunit alpha, skeletal muscle isoform isoform X7 [Ursus arctos horribilis]; phosphorylase b kinase regulatory	PHKA1	10;10;10;10;10;10;10;9	10;10;10;10;10;10;10;9	10;10;10;10;10;10;10;9	8	10	10	10	13.1	13.1	13.1	125.51	1118	1118;1151;1181;1210;1222;1223;1240;1187	0	23.266	268	815;2377;3892;4047;5350;5715;6794;8281;9085;11368	True;True;True;True;True;True;True;True;True;True	909;2603;4274;4443;5874;6281;7502;9144;10181;12685	10627;10628;10629;10630;10631;10632;10633;10634;27350;27351;27352;27353;27354;27355;27356;27357;27358;44824;46435;46436;46437;63580;63581;63582;68822;68823;68824;68825;83868;83869;83870;83871;103213;103214;103215;103216;103217;103218;103219;113758;113759;113760;140495;140496;140497;140498;140499;140500	8445;8446;8447;8448;21528;21529;21530;21531;21532;35049;36265;49684;49685;53723;53724;53725;65453;80454;80455;80456;80457;80458;88646;88647;88648;109325;109326;109327;109328	8445;21531;35049;36265;49684;53725;65453;80456;88648;109327			A0A3Q7VUE6	KPB1_HUMAN	P46020	0	0.936	0.970	Phosphorylase b kinase regulatory subunit alpha, skeletal muscle isoform OS=Homo sapiens OX=9606 GN=PHKA1 PE=1 SV=2	Match	FALSE	FALSE	27665000	5041700	92319000	12849000	19327000		11136000	27285000	24565000	15337000
189	XP_026341600.1	XP_026341600.1;XP_026341594.1;XP_026341586.1;XP_026341578.1	XP_026341600.1;XP_026341594.1;XP_026341586.1;XP_026341578.1	reticulon-4 isoform X4 [Ursus arctos horribilis]; reticulon-4 isoform X3 [Ursus arctos horribilis]; reticulon-4 isoform X2 [Ursus arctos horribilis]; reticulon-4 isoform X1 [Ursus arctos horribilis]	RTN4	7;5;5;5	7;5;5;5	7;5;5;5	4	7	7	7	32.7	32.7	32.7	22.469	199	199;376;395;1197	0	87.624	269	1431;1945;4685;5014;5015;13532;14205	True;True;True;True;True;True;True	1586;2132;5138;5498;5499;15087;15829	17593;17594;17595;17596;17597;22832;22833;22834;22835;22836;22837;22838;22839;22840;22841;22842;22843;22844;22845;22846;22847;22848;22849;22850;22851;22852;22853;22854;22855;22856;22857;22858;54492;54493;54494;54495;54496;54497;54498;54499;54500;54501;54502;54503;54504;54505;54506;54507;54508;54509;54510;54511;54512;54513;58995;58996;58997;58998;58999;59000;59001;59002;59003;59004;59005;59006;590…	13933;13934;13935;18003;18004;18005;18006;18007;18008;18009;18010;18011;18012;18013;18014;18015;18016;18017;18018;18019;18020;18021;18022;42664;42665;42666;42667;42668;42669;42670;42671;42672;42673;42674;42675;42676;42677;42678;42679;42680;46136;46137;46138;46139;46140;46141;46142;46143;46144;46145;46146;46147;46148;46149;46150;46151;46152;46153;46154;46155;46156;46157;46158;46159;46160;46161;461…	13935;18021;42672;46137;46165;132787;139235			A0A3Q7UN81	RTN4_HUMAN	Q9NQC3	1.2e-98	0.984	0.995	Reticulon-4 OS=Homo sapiens OX=9606 GN=RTN4 PE=1 SV=2	Match	FALSE	FALSE	452730000	306890000	517540000	220320000	333550000	295280000	227520000	252990000	279830000	273870000
190	XP_026341610.1	XP_026341610.1	XP_026341610.1	40S ribosomal protein S4, X isoform [Ursus arctos horribilis]	RPS4X	3	3	3	1	3	3	3	12.2	12.2	12.2	29.597	263	263	0	6.4706	270	4162;7874;7965	True;True;True	4563;8694;8789	47759;47760;47761;47762;47763;47764;47765;47766;47767;47768;47769;97716;98881;98882;98883;98884;98885;98886;98887;98888;98889;98890;98891;98892;98893;98894;98895;98896;98897;98898;98899;98900	37293;37294;37295;37296;37297;37298;37299;76070;76996;76997;76998;76999;77000;77001;77002;77003;77004;77005;77006;77007;77008;77009;77010;77011;77012;77013;77014	37294;76070;77004			A0A3Q7UN91	RS4X_HUMAN	P62701	1.7e-149	1.000	1.000	40S ribosomal protein S4, X isoform OS=Homo sapiens OX=9606 GN=RPS4X PE=1 SV=2	Match	FALSE	FALSE	3988800	15644000	17851000	22168000	15190000	14671000	41980000	25695000	10979000	15211000
191	XP_026341628.1	XP_026341628.1;XP_026341655.1;XP_026341664.1	XP_026341628.1;XP_026341655.1;XP_026341664.1	spectrin beta chain, non-erythrocytic 1 isoform X1 [Ursus arctos horribilis]; spectrin beta chain, non-erythrocytic 1 isoform X2 [Ursus arctos horribilis]; spectrin beta chain, non-erythrocytic 1 isoform X3 [Ursus arctos horribilis]	SPTBN1	37;37;33	34;34;30	34;34;30	3	37	34	34	19.1	17.9	17.9	274.37	2363	2363;2350;2154	0	99.059	271	770;804;1032;1722;1850;1957;2710;2722;2856;2940;3201;3274;4946;5030;5222;5720;6032;6172;7233;7940;8125;8126;8174;8297;8511;9527;9849;10987;10988;11264;11281;11299;11876;12301;12823;13182;14049	False;True;True;True;True;True;False;True;True;True;True;True;True;False;True;True;True;True;True;True;True;True;True;True;True;True;True;True;True;True;True;True;True;True;True;True;True	858;897;1161;1901;2035;2145;2974;2987;3137;3229;3516;3595;5421;5520;5732;6286;6642;6802;7987;8762;8971;8972;9023;9161;9446;10675;11016;12266;12267;12572;12590;12612;13247;13734;14314;14707;15659	10053;10054;10055;10056;10057;10502;10503;10504;10505;10506;10507;13121;20523;20524;20525;20526;20527;21870;22994;22995;22996;22997;22998;22999;23000;31514;31515;31643;32937;33831;33832;36915;36916;36917;36918;36919;36920;36921;36922;37901;57784;57785;57786;57787;57788;57789;57790;57791;57792;57793;57794;57795;57796;57797;59466;59467;61955;61956;61957;61958;61959;61960;61961;68861;73447;75243;752…	7987;7988;7989;7990;7991;8350;8351;10441;16237;16238;16239;17278;18123;18124;18125;18126;18127;18128;24845;24846;24938;25893;26599;26600;29047;29048;29049;29050;29051;29052;29828;45178;45179;45180;45181;45182;45183;45184;45185;45186;45187;46508;48409;48410;48411;48412;48413;48414;53749;57431;58840;58841;69907;69908;69909;76774;78876;78877;78878;78879;78880;78881;78882;78883;79230;79231;79232;7923…	7989;8351;10441;16238;17278;18125;24845;24938;25893;26599;29052;29828;45184;46508;48412;53749;57431;58840;69907;76774;78876;78879;79233;80569;82750;92538;95348;105780;105783;108347;108519;108686;114750;120190;125913;129629;137861			A0A3Q7UXS2	SPTB2_HUMAN	Q01082	0	0.991	1.000	Spectrin beta chain, non-erythrocytic 1 OS=Homo sapiens OX=9606 GN=SPTBN1 PE=1 SV=2	Match	FALSE	FALSE	71711000	33801000	135170000	310290000	9143600	108420000	6226200	69679000	71410000	65254000
192	XP_026341645.1	XP_026341645.1;XP_026341643.1;XP_026341642.1;XP_026341641.1;XP_026341640.1;XP_026341639.1;XP_026341637.1;XP_026341636.1;XP_026341635.1;XP_026341634.1;XP_026341633.1;XP_026341632.1;XP_026341631.1;XP_026341630.1	XP_026341645.1;XP_026341643.1;XP_026341642.1;XP_026341641.1;XP_026341640.1;XP_026341639.1;XP_026341637.1;XP_026341636.1;XP_026341635.1;XP_026341634.1;XP_026341633.1;XP_026341632.1;XP_026341631.1;XP_026341630.1	actin-binding LIM protein 2 isoform X15 [Ursus arctos horribilis]; actin-binding LIM protein 2 isoform X13 [Ursus arctos horribilis]; actin-binding LIM protein 2 isoform X12 [Ursus arctos horribilis]; actin-binding LIM protein 2 isoform X11 [Ursus arctos	ABLIM2	4;4;4;4;4;4;4;4;4;4;4;4;4;4	4;4;4;4;4;4;4;4;4;4;4;4;4;4	4;4;4;4;4;4;4;4;4;4;4;4;4;4	14	4	4	4	12.5	12.5	12.5	58.089	520	520;531;559;570;572;605;610;611;616;637;644;655;662;695	0	4.3952	272	590;7029;12153;14038	True;True;True;True	654;7762;13564;15648	7394;86596;86597;86598;86599;86600;151247;151248;151249;176380;176381;176382	5890;67539;67540;117849;137784	5890;67539;117849;137784			A0A3Q7UND0	ABLM2_HUMAN	Q6H8Q1	3.9e-80	0.774	0.825	Actin-binding LIM protein 2 OS=Homo sapiens OX=9606 GN=ABLIM2 PE=1 SV=2	Match	TRUE	FALSE	4312300	3168300					4686600	8991200	9120100	6276600
193	XP_026341678.1	XP_026341678.1;XP_026341677.1	XP_026341678.1;XP_026341677.1	peroxisomal acyl-coenzyme A oxidase 3 isoform X2 [Ursus arctos horribilis]; peroxisomal acyl-coenzyme A oxidase 3 isoform X1 [Ursus arctos horribilis]	ACOX3	24;22	24;22	24;22	2	24	24	24	42.3	42.3	42.3	78.232	700	700;733	0	185.66	273	190;535;536;952;953;2341;2632;3626;3751;4446;6742;7033;7100;7524;8863;9131;10564;10752;11188;11476;11477;11738;11996;12049	True;True;True;True;True;True;True;True;True;True;True;True;True;True;True;True;True;True;True;True;True;True;True;True	211;589;590;1077;1078;2562;2887;3981;4118;4884;7447;7766;7839;8298;9936;10233;11798;12004;12490;12802;12803;13094;13385;13444	2506;2507;2508;2509;2510;2511;2512;6694;6695;6696;6697;6698;6699;6700;6701;6702;6703;6704;6705;6706;6707;12166;12167;12168;12169;12170;12171;12172;12173;12174;12175;27022;27023;27024;27025;27026;30489;30490;30491;30492;30493;30494;30495;30496;30497;30498;30499;30500;30501;30502;30503;30504;30505;30506;30507;30508;30509;30510;41852;41853;41854;41855;43220;43221;43222;43223;43224;43225;43226;43227;…	2053;2054;2055;2056;5348;5349;5350;5351;5352;5353;5354;5355;5356;9658;9659;9660;9661;9662;9663;21298;21299;24016;24017;24018;24019;24020;24021;24022;24023;24024;24025;24026;24027;24028;24029;32773;33848;33849;33850;33851;33852;33853;33854;40340;40341;40342;40343;64915;64916;67584;67585;67586;67587;68285;72644;72645;72646;72647;72648;72649;72650;72651;72652;72653;72654;72655;72656;72657;86680;8668…	2056;5348;5350;9659;9662;21298;24025;32773;33852;40343;64915;67586;68285;72648;86680;89105;102006;103462;107672;110188;110192;113171;116105;116761	346	385	A0A3Q7UXY0	ACOX3_HUMAN	O15254	0	0.787	0.910	Peroxisomal acyl-coenzyme A oxidase 3 OS=Homo sapiens OX=9606 GN=ACOX3 PE=1 SV=2	Match	FALSE	FALSE	386960000	56525000	730120000	18832000	184800000	102700000	117910000	64102000	85967000	48396000
194	XP_026341702.1	XP_026341702.1	XP_026341702.1	LOW QUALITY PROTEIN: mitochondrial proton/calcium exchanger protein [Ursus arctos horribilis]	LETM1	15	15	15	1	15	15	15	25.8	25.8	25.8	83.21	740	740	0	63.234	274	179;866;1806;3016;3501;5195;6950;6990;7114;7419;7588;8412;11118;12199;12200	True;True;True;True;True;True;True;True;True;True;True;True;True;True;True	200;982;1989;3312;3844;5703;7674;7717;7855;8180;8369;9291;12410;13617;13618	2401;2402;2403;2404;11138;11139;11140;11141;11142;11143;11144;21273;21274;21275;21276;21277;21278;21279;21280;21281;21282;34538;34539;34540;34541;34542;40514;40515;40516;40517;61681;61682;85393;85394;85395;85396;85397;85398;85399;85400;85401;85402;86124;86125;86126;86127;86128;87739;87740;87741;87742;87743;87744;91808;91809;91810;91811;91812;91813;91814;91815;91816;91817;91818;94014;94015;94016;9…	1969;8845;8846;8847;8848;8849;16796;16797;16798;16799;16800;16801;16802;27153;31807;31808;31809;48211;66632;66633;66634;66635;66636;66637;66638;66639;67178;68374;68375;71532;71533;71534;71535;71536;71537;71538;73225;73226;73227;73228;73229;81517;81518;106857;106858;106859;106860;106861;106862;106863;118399;118400;118401	1969;8846;16796;27153;31809;48211;66639;67178;68375;71535;73225;81517;106859;118399;118401	347	1	A0A3Q7VUW1	LETM1_HUMAN	O95202	1.4e-190	0.856	0.943	Mitochondrial proton/calcium exchanger protein OS=Homo sapiens OX=9606 GN=LETM1 PE=1 SV=1	Match	TRUE	FALSE	56321000	87084000	14891000	15362000	12145000	43745000	42584000	33232000	66960000	53428000
195	XP_026341788.1	XP_026341788.1	XP_026341788.1;XP_026341797.1;XP_026341778.1;XP_026341732.1;XP_026341724.1;XP_026341714.1;XP_026341704.1	acylphosphatase-2 isoform X6 [Ursus arctos horribilis]	ACYP2	3;1;1;1;1;1;1	3;1;1;1;1;1;1	3;1;1;1;1;1;1	7	3	3	3	20.5	20.5	20.5	14.021	127	127;81;164;178;212;238;253	0	5.0329	275	7867;11163;13193	True;True;True	8687;12459;14718	97591;97592;97593;97594;97595;97596;97597;97598;97599;97600;97601;138017;138018;138019;138020;166113;166114;166115;166116;166117;166118;166119	75979;75980;75981;75982;75983;107376;107377;129669;129670	75981;107376;129670			A0A3Q7UYA4	ACYP2_HUMAN	P14621	1.7e-40	0.879	0.960	Acylphosphatase-2 OS=Homo sapiens OX=9606 GN=ACYP2 PE=1 SV=2	Match	FALSE	FALSE	4463900	9337000	5227100	4593800	11865000	8359300	17250000	16228000	14826000	10251000
196	XP_026341792.1	XP_026341792.1	XP_026341792.1	ATP synthase subunit e, mitochondrial [Ursus arctos horribilis]	ATP5ME	8	8	8	1	8	8	8	71.8	71.8	71.8	8.2655	71	71	0	43.632	276	2703;5305;8736;13148;13149;14186;14187;14220	True;True;True;True;True;True;True;True	2966;5828;9786;9787;14673;14674;15806;15807;15808;15809;15846	31434;31435;31436;31437;31438;31439;31440;31441;31442;31443;31444;31445;31446;31447;31448;63010;63011;63012;63013;63014;63015;63016;63017;63018;63019;63020;63021;63022;63023;63024;63025;109668;109669;109670;109671;109672;109673;109674;109675;109676;109677;109678;109679;109680;109681;165567;165568;165569;165570;165571;165572;165573;165574;165575;165576;165577;165578;165579;165580;165581;165582;165…	24775;24776;24777;24778;24779;24780;24781;24782;24783;49228;49229;49230;49231;49232;49233;49234;49235;49236;49237;49238;49239;85443;85444;85445;85446;85447;129237;129238;129239;129240;129241;129242;129243;129244;129245;129246;129247;129248;129249;129250;129251;129252;129253;129254;129255;129256;129257;129258;129259;129260;129261;129262;129263;138993;138994;138995;138996;138997;138998;138999;13900…	24782;49231;85446;129255;129263;139003;139025;139352	348;349	1;23	A0A3Q7VV43	ATP5I_HUMAN	P56385	8.6e-19	0.901	0.930	ATP synthase subunit e, mitochondrial OS=Homo sapiens OX=9606 GN=ATP5ME PE=1 SV=2	Match	TRUE	TRUE	622860000	988010000	194870000	302410000	367800000	521500000	467380000	415410000	445810000	559810000
197	XP_026341854.1	XP_026341854.1;XP_026341853.1;XP_026341852.1	XP_026341854.1;XP_026341853.1;XP_026341852.1	myotubularin-related protein 13 isoform X3 [Ursus arctos horribilis]; myotubularin-related protein 13 isoform X2 [Ursus arctos horribilis]; myotubularin-related protein 13 isoform X1 [Ursus arctos horribilis]	SBF2	2;2;2	2;2;2	2;2;2	3	2	2	2	1.6	1.6	1.6	207.77	1849	1849;1879;1881	0.0039331	2.7635	278	7268;13187	True;True	8024;14712	90046;90047;90048;90049;90050;90051;166073;166074;166075;166076;166077;166078;166079;166080;166081;166082	70174;70175;129639;129640;129641;129642;129643;129644	70174;129643			A0A3Q7VG63	MTMRD_HUMAN	Q86WG5	0	0.953	0.991	Myotubularin-related protein 13 OS=Homo sapiens OX=9606 GN=SBF2 PE=1 SV=1	Match	FALSE	FALSE		12438000	24309000	10904000			9149600		14293000	19968000
198	XP_026341915.1	XP_026341915.1	XP_026341915.1	tripeptidyl-peptidase 1 [Ursus arctos horribilis]	TPP1	3	3	3	1	3	3	3	9.6	9.6	9.6	62.363	572	572	0	4.9561	279	5018;5714;6967	True;True;True	5502;6280;7692	59038;59039;68813;68814;68815;68816;68817;68818;68819;68820;68821;85572;85573;85574;85575;85576;85577;85578;85579;85580	46169;53719;53720;53721;53722;66768;66769;66770;66771;66772;66773	46169;53721;66771			A0A3Q7UP59	TPP1_HUMAN	O14773	0	0.915	0.988	Tripeptidyl-peptidase 1 OS=Homo sapiens OX=9606 GN=TPP1 PE=1 SV=2	Match	FALSE	FALSE	5720600	14273000	7134600		13369000	14441000	9470800	19027000	17104000	13723000
199	XP_026342006.1	XP_026342006.1	XP_026342006.1	hemopexin [Ursus arctos horribilis]	HPX	2	2	2	1	2	2	2	4.3	4.3	4.3	51.903	464	464	0	5.1236	280	3373;4090	True;True	3707;4488	39112;39113;39114;39115;39116;39117;39118;39119;39120;39121;39122;39123;39124;46828;46829;46830;46831;46832;46833;46834;46835;46836	30737;30738;30739;30740;30741;30742;30743;30744;30745;36566;36567;36568;36569;36570;36571	30739;36567			A0A3Q7U1B1	HEMO_HUMAN	P02790	2.4e-185	0.823	0.927	Hemopexin OS=Homo sapiens OX=9606 GN=HPX PE=1 SV=2	Match	FALSE	FALSE		7939900	19983000	20233000	9412900	7314500	13099000	19241000	12507000	13482000
200	XP_026342050.1	XP_026342050.1	XP_026342050.1	AFG3-like protein 2 [Ursus arctos horribilis]	AFG3L2	24	24	24	1	24	24	24	31.3	31.3	31.3	89.949	806	806	0	84.112	281	2949;3814;4382;4838;5662;6094;6382;6443;6709;8803;9638;9689;9690;10049;11899;12044;12590;12670;12897;13233;13295;13416;13417;13486	True;True;True;True;True;True;True;True;True;True;True;True;True;True;True;True;True;True;True;True;True;True;True;True	3238;4188;4806;4807;5303;6219;6710;7033;7110;7410;9868;10790;10844;10845;11232;13270;13439;14054;14139;14392;14761;14827;14959;14960;15038	33880;43919;43920;43921;43922;43923;43924;43925;43926;43927;43928;43929;43930;43931;43932;43933;43934;43935;43936;50651;50652;50653;50654;50655;50656;50657;50658;50659;50660;50661;50662;50663;50664;50665;50666;50667;50668;50669;50670;50671;50672;50673;56441;56442;56443;56444;56445;56446;56447;56448;56449;56450;56451;56452;56453;56454;56455;56456;56457;56458;67945;67946;67947;67948;67949;67950;679…	26642;34372;34373;34374;34375;34376;34377;34378;34379;34380;34381;34382;34383;34384;34385;34386;34387;34388;39595;39596;39597;39598;39599;39600;39601;39602;39603;39604;39605;39606;39607;39608;44152;44153;44154;44155;44156;44157;44158;44159;44160;44161;44162;44163;44164;44165;53051;53052;53053;53054;53055;53056;53057;58072;58073;58074;58075;58076;58077;61070;61071;61072;61073;61822;61823;61824;618…	26642;34380;39603;44157;53051;58072;61070;61822;64586;86186;93399;93892;93905;96976;114962;116722;123216;124068;126592;130063;130553;131443;131445;132057	351	286	A0A3Q7UPI6	AFG32_HUMAN	Q9Y4W6	0	0.962	0.985	AFG3-like protein 2 OS=Homo sapiens OX=9606 GN=AFG3L2 PE=1 SV=2	Match	TRUE	FALSE	222890000	232200000	376780000	224520000	243500000	278360000	158450000	166510000	216270000	202750000
201	XP_026342163.1	XP_026342163.1	XP_026342163.1;XP_026355558.1	thioredoxin reductase 2, mitochondrial [Ursus arctos horribilis]	TXNRD2	7;1	7;1	7;1	2	7	7	7	23.3	23.3	23.3	56.878	528	528;654	0	28.544	283	1091;1503;5735;10629;12069;12300;13727	True;True;True;True;True;True;True	1223;1662;6302;11864;13467;13733;15303	13908;13909;13910;13911;13912;18383;69129;69130;131578;131579;131580;131581;150123;150124;150125;150126;150127;150128;150129;150130;150131;150132;150133;150134;150135;150136;150137;154054;154055;154056;154057;154058;154059;154060;154061;154062;154063;154064;154065;154066;172698;172699;172700	11062;11063;14591;53964;53965;102457;102458;116973;116974;116975;116976;120180;120181;120182;120183;120184;120185;120186;120187;134920;134921;134922	11062;14591;53965;102458;116973;120181;134920			A0A3Q7UZD0	TRXR2_HUMAN	Q9NNW7	9.5e-201	0.875	0.960	Thioredoxin reductase 2, mitochondrial OS=Homo sapiens OX=9606 GN=TXNRD2 PE=1 SV=3	Match	TRUE	FALSE	31063000	36342000	34901000	5377500	31310000	12173000	20712000	29431000	33625000	13659000
202	XP_026342191.1	XP_026342191.1	XP_026342191.1	LOW QUALITY PROTEIN: myosin-7-like [Ursus arctos horribilis]	LOC113245998	161	132	51	1	161	132	51	67.1	57.8	25.3	218.95	1913	1913	0	323.31	284	194;195;305;365;441;442;575;576;613;616;766;876;1007;1008;1525;1576;1783;1895;1896;1962;1963;2087;2157;2215;2254;2312;2384;2453;2454;2479;2480;2542;2726;2734;2735;2824;2825;2840;2850;2861;2869;2878;2947;2948;3249;3322;3409;4218;4330;4483;4484;4579;4580;4807;4819;4822;5265;5266;5268;5269;5280;5281;5457;5698;5699;5745;5773;5774;6268;6346;6355;6380;6434;6436;6546;6614;6622;6623;6697;6698;6860;6861;6…	False;False;True;True;False;False;False;False;True;True;True;True;True;True;True;False;True;False;False;False;False;True;True;True;True;True;True;True;True;True;True;True;True;True;True;False;False;True;True;True;False;False;True;True;True;False;True;True;True;True;True;True;True;True;False;True;True;True;True;True;True;True;True;True;True;True;True;True;True;True;True;True;True;True;True;True;Tr…	215;216;336;397;485;486;487;488;637;638;639;640;681;684;854;994;1134;1135;1689;1690;1744;1965;2080;2081;2151;2152;2290;2363;2426;2469;2532;2610;2686;2687;2688;2689;2718;2719;2720;2789;2993;2994;3002;3003;3097;3098;3113;3114;3128;3142;3151;3161;3236;3237;3568;3569;3570;3648;3745;4627;4748;4923;4924;5025;5026;5270;5283;5286;5777;5778;5780;5781;5782;5783;5784;5785;5802;5803;5989;6263;6264;6312;6353;…	2535;2536;2537;2538;2539;2540;2541;2542;2543;2544;2545;2546;2547;2548;2549;2550;2551;2552;2553;2554;2555;2556;2557;2558;2559;2560;2561;2562;3781;3782;3783;3784;3785;3786;3787;3788;3789;3790;3791;3792;3793;3794;3795;4423;4424;5435;5436;5437;5438;5439;5440;5441;5442;5443;5444;5445;5446;5447;5448;5449;5450;5451;5452;5453;5454;5455;5456;5457;5458;5459;5460;5461;5462;5463;5464;5465;5466;5467;5468;5469…	2077;2078;2079;2080;2081;2082;2083;2084;2085;2086;2087;2088;2089;2090;2091;2092;2093;2094;2095;2096;2097;2098;3068;3069;3070;3071;3072;3073;3074;3075;3076;3077;3554;3555;4346;4347;4348;4349;4350;4351;4352;4353;4354;4355;4356;4357;4358;4359;4360;4361;4362;4363;4364;4365;4366;4367;4368;4369;4370;4371;4372;4373;4374;4375;4376;4377;4378;4379;4380;4381;4382;4383;4384;4385;4386;4387;4388;4389;4390;4391…	2077;2087;3076;3555;4353;4393;5700;5742;6158;6180;7946;8970;10183;10207;14777;15234;16641;17523;17549;18214;18226;19435;19920;20225;20542;21061;21581;22216;22222;22523;22540;23083;24987;25061;25073;25636;25655;25766;25858;25928;25983;26083;26640;26641;29615;30271;31070;38121;39148;40758;40769;41507;41542;43882;44027;44042;48753;48769;48816;48824;49046;49065;50809;53513;53524;54061;54638;54667;598…	352;353;354;355;356;357;358;359;360;361;362;363;364;365;366;367;368;369;370;371;372;373;374;375;376;377	6;77;90;92;165;359;364;390;437;441;495;692;778;851;854;879;934;984;1069;1165;1561;1596;1603;1708;1742;1743	A0A3Q7U1T3	MYH7_HUMAN	P12883	0	0.934	0.964	Myosin-7 OS=Homo sapiens OX=9606 GN=MYH7 PE=1 SV=5	Match	FALSE	FALSE	3588600000	2361300000	3340000000	2928600000	6253800000	4792500000	5724100000	1778400000	1483200000	1268400000
203	XP_026342211.1	XP_026342211.1	XP_026342211.1	fat storage-inducing transmembrane protein 1 [Ursus arctos horribilis]	FITM1	2	2	2	1	2	2	2	6.9	6.9	6.9	32.111	290	290	0	6.1865	285	4423;8309	True;True	4857;9173	51263;51264;51265;51266;51267;51268;51269;51270;51271;51272;51273;51274;51275;51276;103448;103449;103450;103451;103452;103453;103454;103455;103456;103457;103458;103459;103460	40074;40075;40076;40077;40078;40079;40080;40081;40082;80621;80622;80623;80624;80625;80626;80627;80628;80629;80630;80631;80632	40079;80623			A0A3Q7U1V2	FITM1_HUMAN	A5D6W6	2e-134	0.969	0.986	Fat storage-inducing transmembrane protein 1 OS=Homo sapiens OX=9606 GN=FITM1 PE=2 SV=1	Match	FALSE	FALSE	29094000	16078000	72502000	39983000	14457000	22128000	8948500	11695000	15812000	14472000
204	XP_026342230.1	XP_026342230.1;XP_026342231.1	XP_026342230.1;XP_026342231.1	dehydrogenase/reductase SDR family member 4 isoform X1 [Ursus arctos horribilis]; dehydrogenase/reductase SDR family member 4 isoform X2 [Ursus arctos horribilis]	LOC113246025	10;7	10;7	10;7	2	10	10	10	34.1	34.1	34.1	29.772	279	279;234	0	70.22	286	1242;1389;1390;2487;5618;11296;11947;12242;12243;13030	True;True;True;True;True;True;True;True;True;True	1383;1540;1541;2727;6170;12609;13323;13324;13666;13667;14547	15508;15509;15510;15511;15512;15513;15514;15515;15516;15517;15518;15519;15520;15521;15522;15523;15524;15525;17163;17164;17165;17166;17167;17168;17169;17170;17171;17172;17173;17174;17175;17176;17177;17178;17179;17180;17181;17182;17183;28700;28701;28702;28703;28704;28705;28706;67228;67229;67230;67231;67232;67233;67234;139670;139671;139672;139673;139674;139675;139676;139677;139678;139679;139680;1396…	12326;12327;12328;12329;12330;12331;12332;12333;12334;12335;12336;12337;12338;12339;12340;12341;12342;13606;13607;13608;13609;13610;13611;13612;13613;13614;13615;13616;13617;13618;13619;22596;22597;22598;22599;52499;52500;108662;108663;108664;108665;108666;108667;108668;108669;108670;108671;108672;108673;108674;108675;115500;115501;115502;115503;115504;115505;115506;115507;115508;115509;115510;11…	12333;13606;13612;22597;52500;108671;115500;118993;119014;127991	378;379	157;226	A0A3Q7UQ30	DHRS4_HUMAN	Q9BTZ2	9.1e-113	0.860	0.957	Dehydrogenase/reductase SDR family member 4 OS=Homo sapiens OX=9606 GN=DHRS4 PE=1 SV=3	Match	FALSE	FALSE	290040000	241440000	257490000	131030000	234510000	336780000	267110000	195830000	302950000	305150000
205	XP_026342257.1	XP_026342257.1	XP_026342257.1	myosin-6 [Ursus arctos horribilis]	LOC113246045	126	8	8	1	126	8	8	49.9	3.5	3.5	227.37	1981	1981	0	64.719	287	194;195;365;441;575;576;613;616;766;876;908;1007;1008;1576;1895;1896;1962;1963;2088;2215;2384;2453;2454;2726;2734;2735;2824;2825;2840;2869;2878;2947;2948;3249;3322;3409;4330;4579;4580;4807;4819;4822;5029;5268;5269;5280;5281;5457;5698;5699;5745;5773;5774;6270;6346;6355;6380;6436;6546;6614;6622;6695;6697;6698;6859;6898;6903;6904;6919;6920;7323;7454;7455;7756;7763;7765;7826;7837;7838;7855;8071;8344;…	False;False;False;False;False;False;False;False;False;False;False;False;False;False;False;False;False;False;False;False;False;False;False;False;False;False;False;False;False;False;False;False;False;False;False;False;False;False;False;False;False;False;True;False;False;False;False;False;False;False;False;False;False;False;False;False;False;False;False;False;False;True;False;False;False;False;False…	215;216;397;485;486;637;638;639;640;681;684;854;994;1028;1134;1135;1744;2080;2081;2151;2152;2291;2426;2610;2686;2687;2688;2689;2993;2994;3002;3003;3097;3098;3113;3114;3151;3161;3236;3237;3568;3569;3570;3648;3745;4748;5025;5026;5270;5283;5286;5518;5519;5780;5781;5782;5783;5784;5785;5802;5803;5989;6263;6264;6312;6353;6354;6912;6996;7005;7031;7097;7098;7099;7223;7303;7304;7314;7395;7398;7399;7577;76…	2535;2536;2537;2538;2539;2540;2541;2542;2543;2544;2545;2546;2547;2548;2549;2550;2551;2552;2553;2554;2555;2556;2557;2558;2559;2560;2561;2562;4423;4424;5435;5436;5437;5438;5439;5440;5441;5442;5443;5444;5445;5446;5447;5448;5449;5450;5451;5452;5453;5454;5455;5456;5457;5458;5459;5460;5461;5462;5463;5464;5465;5466;7159;7160;7161;7162;7163;7164;7165;7166;7167;7168;7169;7170;7171;7172;7173;7174;7175;7176…	2077;2078;2079;2080;2081;2082;2083;2084;2085;2086;2087;2088;2089;2090;2091;2092;2093;2094;2095;2096;2097;2098;3554;3555;4346;4347;4348;4349;4350;4351;4352;4353;4354;4355;4356;4357;4358;4359;4360;4361;4362;4363;4364;4365;4366;4367;4368;4369;4370;4371;4372;5700;5701;5702;5703;5704;5705;5706;5707;5708;5709;5710;5711;5712;5713;5714;5715;5716;5717;5718;5719;5720;5721;5722;5723;5724;5725;5726;5727;5728…	2077;2087;3555;4353;5700;5742;6158;6180;7946;8970;9214;10183;10207;15234;17523;17549;18214;18226;19436;20225;21581;22216;22222;24987;25061;25073;25636;25655;25766;25983;26083;26640;26641;29615;30271;31070;39148;41507;41542;43882;44027;44042;46500;48816;48824;49046;49065;50809;53513;53524;54061;54638;54667;59913;60702;60768;61047;61717;62875;63496;63554;64390;64462;64481;66091;66323;66349;66350;66…	353;354;356;358;361;362;364;365;366;368;372;373;374;375;376;380;381;382;383;384	77;90;92;165;392;439;443;497;785;858;861;886;991;1142;1408;1562;1597;1604;1743;1744	A0A3Q7VWH7	MYH6_HUMAN	P13533	8.5e-160	0.951	0.973	Myosin-6 OS=Homo sapiens OX=9606 GN=MYH6 PE=1 SV=5	Match	FALSE	FALSE	270290000	212790000	250980000	455870000	223660000	424850000	347960000	155600000	183210000	100040000
206	XP_026342289.1	XP_026342289.1;XP_026342288.1;XP_026342287.1	XP_026342289.1;XP_026342288.1;XP_026342287.1	epimerase family protein SDR39U1 isoform X3 [Ursus arctos horribilis]; epimerase family protein SDR39U1 isoform X2 [Ursus arctos horribilis]; epimerase family protein SDR39U1 isoform X1 [Ursus arctos horribilis]	SDR39U1	4;3;3	4;3;3	4;3;3	3	4	4	4	17	17	17	31.477	294	294;312;314	0	11.85	288	555;4020;6933;12978	True;True;True;True	613;4411;7657;14484	6930;46108;85263;85264;85265;85266;85267;85268;85269;85270;85271;163325	5523;36006;66528;66529;66530;66531;66532;66533;66534;127465	5523;36006;66528;127465	385;386	171;261	A0A3Q7VHE8	D39U1_HUMAN	Q9NRG7	2e-126	0.898	0.980	Epimerase family protein SDR39U1 OS=Homo sapiens OX=9606 GN=SDR39U1 PE=1 SV=3	Match	FALSE	FALSE	11777000	8041900		10714000		14458000	8692200	6284400	10251000	10454000
207	XP_026342354.1	XP_026342354.1	XP_026342354.1	proteasome subunit beta type-5 [Ursus arctos horribilis]	PSMB5	2	2	2	1	2	2	2	8.7	8.7	8.7	28.419	263	263	0.0010965	4.0069	289	1152;7360	True;True	1288;8121	14622;91232	11618;71100	11618;71100			A0A3Q7VHJ7	PSB5_HUMAN	P28074	7.7e-121	0.951	0.973	Proteasome subunit beta type-5 OS=Homo sapiens OX=9606 GN=PSMB5 PE=1 SV=3	Match	FALSE	FALSE		3702500
208	XP_026358153.1	XP_026358153.1;XP_026366990.1;XP_026366989.1;XP_026366985.1;XP_026366983.1;XP_026344357.1;XP_026342361.1;XP_026367036.1;XP_026366939.1;XP_026365443.1;XP_026358007.1;XP_026357999.1;XP_026361379.1	XP_026358153.1;XP_026366990.1;XP_026366989.1;XP_026366985.1;XP_026366983.1;XP_026344357.1;XP_026342361.1;XP_026367036.1;XP_026366939.1;XP_026365443.1;XP_026358007.1;XP_026357999.1;XP_026361379.1	histone H2A.J [Ursus arctos horribilis]; histone H2A type 1-D-like [Ursus arctos horribilis]; histone H2A type 1-B/E [Ursus arctos horribilis]; histone H2A type 1-E [Ursus arctos horribilis]; histone H2A type 1-C [Ursus arctos horribilis]; histone H2A typ	LOC113257855	2;2;2;2;2;2;2;2;2;1;1;1;1	2;2;2;2;2;2;2;2;2;1;1;1;1	2;2;2;2;2;2;2;2;2;1;1;1;1	13	2	2	2	21.7	21.7	21.7	13.989	129	129;130;130;130;130;130;130;131;162;128;128;131;143	0	4.6485	290	445;13454	True;True	491;14999	5528;5529;5530;5531;5532;5533;5534;5535;5536;5537;168665	4426;4427;4428;4429;4430;4431;131739	4430;131739			A0A3Q7W9K7	H2AJ_HUMAN	Q9BTM1	7.1e-55	0.992	1.000	Histone H2A.J OS=Homo sapiens OX=9606 GN=H2AFJ PE=1 SV=1	Match	FALSE	FALSE		2507200	6287400	8237400				15427000	14445000	13118000
209	XP_026366996.1	XP_026366996.1;XP_026346631.1;XP_026342363.1;XP_026367002.1;XP_026366997.1;XP_026366981.1;XP_026366938.1;XP_026366998.1;XP_026347381.1;XP_026367004.1;XP_026342426.1;XP_026367039.1;XP_026344359.1;XP_026344358.1;XP_026346635.1;XP_026367037.1	XP_026366996.1;XP_026346631.1;XP_026342363.1;XP_026367002.1;XP_026366997.1;XP_026366981.1;XP_026366938.1;XP_026366998.1;XP_026347381.1;XP_026367004.1;XP_026342426.1;XP_026367039.1;XP_026344359.1;XP_026344358.1;XP_026346635.1;XP_026367037.1;XP_026345291.1;XP_026343941.1;XP_026343938.1;XP_026334959.1;XP_026345290.1	histone H2B type 1-M [Ursus arctos horribilis]; histone H2B type 1 isoform X1 [Ursus arctos horribilis]; histone H2B type 2-E [Ursus arctos horribilis]; histone H2B type 1-N [Ursus arctos horribilis]; histone H2B type 2-E-like [Ursus arctos horribilis]; h	LOC113264283	3;3;3;3;3;3;3;3;3;3;3;2;2;2;2;2;1;1;1;1;1	3;3;3;3;3;3;3;3;3;3;3;2;2;2;2;2;1;1;1;1;1	3;3;3;3;3;3;3;3;3;3;3;2;2;2;2;2;1;1;1;1;1	21	3	3	3	24.6	24.6	24.6	13.936	126	126;126;126;126;126;126;126;126;125;125;164;127;126;126;119;127;145;92;118;122;173	0	9.6593	291	846;2655;7490	True;True;True	952;2913;8259	10964;10965;30764;30765;30766;30767;30768;30769;30770;92763;92764;92765;92766;92767;92768;92769;92770;92771;92772;92773;92774;92775	8712;8713;24232;24233;24234;24235;24236;72230;72231;72232;72233;72234;72235;72236;72237;72238	8713;24234;72236			A0A3Q7W1F8	H2B1D_HUMAN	P58876	4.9e-45	1.000	1.000	Histone H2B type 1-D OS=Homo sapiens OX=9606 GN=HIST1H2BD PE=1 SV=2	Match	FALSE	FALSE	4876000	12517000	23143000	29379000	33514000	20495000	63120000	35230000	42417000	83187000
210	XP_026342381.1	XP_026342381.1;XP_026342382.1	XP_026342381.1;XP_026342382.1	methanethiol oxidase isoform X1 [Ursus arctos horribilis]; methanethiol oxidase isoform X2 [Ursus arctos horribilis]	SELENBP1	11;10	11;10	11;10	2	11	11	11	30.3	30.3	30.3	52.362	472	472;479	0	47.315	292	2473;3480;4049;4050;4831;6223;6224;8076;9302;10038;12659	True;True;True;True;True;True;True;True;True;True;True	2710;3821;4445;4446;5295;6860;6861;8916;10429;11220;14128	28543;40275;40276;40277;40278;40279;40280;40281;46439;46440;46441;46442;46443;56389;56390;56391;56392;56393;56394;56395;56396;56397;56398;56399;56400;56401;56402;56403;56404;56405;56406;56407;76047;76048;76049;76050;76051;76052;76053;76054;76055;76056;76057;76058;76059;76060;76061;76062;76063;76064;76065;76066;100276;100277;100278;100279;100280;100281;100282;100283;100284;100285;100286;100287;100…	22459;31629;31630;31631;31632;36267;36268;36269;44117;44118;44119;44120;44121;44122;44123;44124;44125;44126;44127;44128;44129;44130;44131;44132;59471;59472;59473;59474;59475;59476;59477;59478;59479;59480;59481;78121;78122;78123;78124;78125;78126;78127;78128;78129;78130;78131;90718;90719;90720;90721;90722;90723;90724;96895;123948;123949	22459;31631;36267;36269;44121;59477;59481;78121;90719;96895;123948			A0A3Q7U293	SBP1_HUMAN	Q13228	0	0.919	0.981	Methanethiol oxidase OS=Homo sapiens OX=9606 GN=SELENBP1 PE=1 SV=2	Match	FALSE	FALSE	38242000	77876000	54135000	80560000	114680000	33627000	35425000	57398000	33320000	32286000
211	XP_026342455.1	XP_026342455.1	XP_026342455.1;XP_026361965.1	tropomodulin-4 [Ursus arctos horribilis]	TMOD4	6;1	6;1	6;1	2	6	6	6	20.9	20.9	20.9	39.297	345	345;359	0	17.002	293	2854;3361;10490;10512;14057;14170	True;True;True;True;True;True	3135;3693;11713;11738;15667;15788	32932;32933;32934;32935;38983;38984;38985;38986;38987;38988;38989;38990;38991;38992;38993;38994;38995;38996;130050;130051;130052;130053;130054;130055;130056;130057;130058;130059;130060;130061;130062;130063;130272;130273;130274;130275;130276;176530;176531;176532;176533;176534;177759;177760;177761;177762	25891;30661;30662;30663;101283;101284;101285;101286;101287;101288;101289;101290;101291;101292;101293;101457;137899;137900;137901;138862	25891;30662;101287;101457;137900;138862			A0A3Q7UQQ3	TMOD4_HUMAN	Q9NZQ9	3.8e-149	0.968	0.994	Tropomodulin-4 OS=Homo sapiens OX=9606 GN=TMOD4 PE=2 SV=1	Match	FALSE	FALSE	26238000	25174000	797840	7923600	26952000	13924000	222700000	25276000	24813000	28444000
212	XP_026342503.1	XP_026342503.1;XP_026342502.1;XP_026342501.1	XP_026342503.1;XP_026342502.1;XP_026342501.1	threonine--tRNA ligase, mitochondrial isoform X3 [Ursus arctos horribilis]; threonine--tRNA ligase, mitochondrial isoform X2 [Ursus arctos horribilis]; threonine--tRNA ligase, mitochondrial isoform X1 [Ursus arctos horribilis]	TARS2	2;2;2	2;2;2	2;2;2	3	2	2	2	2.2	2.2	2.2	65.533	580	580;718;722	0.0075686	2.483	294	6938;6939	True;True	7662;7663	85293;85294;85295;85296;85297;85298;85299;85300;85301;85302;85303	66551;66552;66553;66554;66555;66556	66551;66553			A0A3Q7V0C2	SYTM_HUMAN	Q9BW92	0	0.891	0.962	Threonine--tRNA ligase, mitochondrial OS=Homo sapiens OX=9606 GN=TARS2 PE=1 SV=1	Match	TRUE	FALSE	49982000	136850000	176800000	117960000	94698000	43098000	32654000		23906000
213	XP_026342590.1	XP_026342590.1;XP_026342589.1	XP_026342590.1;XP_026342589.1	proteasome subunit alpha type-1 isoform X2 [Ursus arctos horribilis]; proteasome subunit alpha type-1 isoform X1 [Ursus arctos horribilis]	PSMA1	2;2	2;2	2;2	2	2	2	2	7.2	7.2	7.2	29.483	263	263;311	0	4.659	295	3725;8296	True;True	4089;9160	42805;42806;42807;42808;42809;42810;42811;42812;42813;42814;42815;103361;103362;103363;103364;103365;103366;103367;103368;103369;103370;103371	33512;33513;33514;33515;33516;33517;33518;80562;80563;80564;80565;80566;80567;80568	33515;80568			A0A3Q7UR43	PSA1_HUMAN	P25786	6.3e-126	0.996	0.996	Proteasome subunit alpha type-1 OS=Homo sapiens OX=9606 GN=PSMA1 PE=1 SV=1	Match	FALSE	FALSE		14476000	9289700	25010000	18760000	9896400	17300000	25379000	12430000	20852000
214	XP_026342611.1	XP_026342611.1	XP_026342611.1	heat shock-related 70 kDa protein 2 [Ursus arctos horribilis]	LOC113246316 LOC113246277	14	2	2	1	14	2	2	19.8	3.6	3.6	69.808	636	636	0	5.2041	296	1046;1694;2068;3265;5526;5527;6062;7525;7526;8819;11086;12025;12026;12422	False;True;False;False;False;False;False;False;False;True;False;False;False;False	1175;1872;2269;3586;6066;6067;6676;8299;8300;9885;12375;13417;13418;13868	13280;13281;13282;13283;13284;13285;13286;13287;13288;13289;13290;13291;13292;13293;13294;13295;13296;13297;13298;13299;13300;13301;13302;13303;13304;13305;13306;13307;13308;13309;13310;13311;20224;20225;20226;20227;20228;20229;20230;20231;20232;20233;20234;24516;24517;24518;24519;24520;24521;24522;24523;37758;37759;37760;37761;37762;37763;37764;37765;37766;37767;37768;37769;37770;37771;37772;377…	10575;10576;10577;10578;10579;10580;10581;10582;10583;10584;10585;10586;10587;10588;10589;10590;10591;10592;10593;10594;10595;10596;10597;10598;10599;10600;16037;16038;16039;16040;16041;19375;19376;19377;29717;29718;29719;29720;29721;29722;29723;29724;29725;29726;29727;29728;51487;51488;51489;51490;51491;51492;51493;51494;51495;51496;51497;51498;51499;51500;51501;51502;51503;51504;51505;51506;515…	10592;16039;19375;29719;51488;51492;57670;72660;72672;86321;106623;116567;116589;121475			A0A3Q7V0V8	HSP72_HUMAN	P54652	0	0.991	0.994	Heat shock-related 70 kDa protein 2 OS=Homo sapiens OX=9606 GN=HSPA2 PE=1 SV=1	Match	FALSE	FALSE	3055400	8115800	3294600	11252000	6512000		7022900	11313000	4373500	4207000
215	XP_026342682.1	XP_026342682.1;XP_026342615.1	XP_026342682.1;XP_026342615.1	spectrin beta chain, erythrocytic [Ursus arctos horribilis]; spectrin beta chain, erythrocytic-like [Ursus arctos horribilis]	LOC113246321	55;55	55;55	52;52	2	55	55	52	29.7	29.7	28.4	267.88	2326	2326;2326	0	233.55	297	333;574;770;1030;1721;1788;1841;1982;2032;2110;2418;2710;2755;2826;2837;3015;3049;3160;3200;3445;3446;3582;4413;4945;5030;6450;6469;6636;6863;6932;7069;7552;7570;8162;8163;8179;8286;8336;8574;9042;9225;9506;9593;9883;11282;11744;11883;11903;12377;12519;12653;12849;13201;13315;13817	True;True;True;True;True;True;True;True;True;True;True;True;True;True;True;True;True;True;True;True;True;True;True;True;True;True;True;True;True;True;True;True;True;True;True;True;True;True;True;True;True;True;True;True;True;True;True;True;True;True;True;True;True;True;True	365;636;858;1159;1900;1970;2026;2171;2225;2314;2649;2974;3024;3099;3110;3311;3346;3470;3515;3783;3784;3931;4846;5420;5520;7120;7141;7329;7582;7656;7806;8329;8348;9010;9011;9030;9150;9200;9541;10135;10342;10652;10744;11052;12591;13101;13254;13274;13821;13975;14122;14340;14726;14847;15403	4106;7158;10053;10054;10055;10056;10057;13101;13102;13103;13104;13105;13106;13107;13108;13109;13110;13111;20515;20516;20517;20518;20519;20520;20521;20522;21083;21084;21085;21086;21666;21667;21668;21669;21670;21671;21672;21673;21674;21675;21676;21677;21678;21679;21680;23350;23351;23352;23353;23354;23355;23356;23357;23358;23359;23360;23361;23362;23363;23364;23908;23909;24872;27783;31514;31515;32032…	3316;5699;7987;7988;7989;7990;7991;10427;10428;10429;10430;10431;10432;10433;10434;10435;16229;16230;16231;16232;16233;16234;16235;16236;16659;16660;17097;17098;17099;17100;17101;17102;17103;17104;17105;17106;17107;17108;18421;18422;18423;18424;18425;18426;18427;18428;18429;18430;18431;18888;18889;19654;21867;24845;24846;25233;25234;25235;25236;25237;25238;25239;25240;25241;25657;25757;25758;2575…	3316;5699;7989;10427;16230;16660;17106;18422;18888;19654;21867;24845;25235;25657;25758;27152;27364;28540;29043;31333;31345;32516;39976;45177;46508;61958;62233;63640;66099;66527;68074;72926;73045;79090;79094;79278;80490;80782;83606;88251;89933;92314;92987;95514;108520;113270;114786;114971;120988;122380;123922;126190;129705;130666;135725			A0A3Q7VXS0	SPTB1_HUMAN	P11277	0	0.910	0.973	Spectrin beta chain, erythrocytic OS=Homo sapiens OX=9606 GN=SPTB PE=1 SV=5	Match	FALSE	FALSE	189290000	123230000	222970000	303410000	187640000	300750000	52773000	206300000	176120000	169930000
216	XP_026342619.1	XP_026342619.1	XP_026342619.1	leucine-rich PPR motif-containing protein, mitochondrial [Ursus arctos horribilis]	LRPPRC	63	63	63	1	63	63	63	52.5	52.5	52.5	157.51	1395	1395	0	298.79	298	399;407;408;499;628;717;824;849;1215;1568;1732;1736;1998;2281;2316;2364;2456;2676;2991;3823;3986;5453;5501;5784;5976;6036;6187;6372;6501;6535;6678;6829;6830;6949;7141;7191;7214;7255;7256;7627;7759;8443;9087;9274;9396;9771;10040;10304;10346;10671;10778;11119;11120;11251;11290;11310;11311;11557;11650;11764;12468;12660;13668	True;True;True;True;True;True;True;True;True;True;True;True;True;True;True;True;True;True;True;True;True;True;True;True;True;True;True;True;True;True;True;True;True;True;True;True;True;True;True;True;True;True;True;True;True;True;True;True;True;True;True;True;True;True;True;True;True;True;True;True;True;True;True	436;445;446;549;696;796;919;956;957;1355;1736;1911;1915;2187;2500;2536;2587;2691;2936;3286;4198;4373;5985;6041;6364;6577;6646;6817;7023;7176;7212;7374;7543;7544;7673;7886;7942;7967;8010;8011;8423;8570;9335;9336;10183;10398;10534;10929;11222;11503;11550;11910;12031;12032;12411;12412;12559;12602;12625;12626;12890;12995;13123;13921;14129;15241	4931;4932;4985;4986;4987;4988;4989;4990;6089;6090;6091;6092;6093;6094;6095;6096;6097;6098;6099;6100;6101;6102;6103;7978;7979;7980;7981;7982;7983;7984;7985;7986;7987;7988;7989;7990;7991;7992;7993;9271;9272;9273;9274;9275;9276;9277;9278;10719;10720;10721;10722;10723;10724;10725;10726;10727;10728;11005;11006;11007;11008;11009;15256;15257;15258;15259;15260;15261;15262;15263;19181;20626;20627;20628;20…	3979;3980;4019;4020;4021;4022;4023;4024;4871;4872;4873;4874;4875;4876;4877;4878;4879;4880;4881;4882;4883;6348;6349;6350;6351;6352;6353;6354;6355;6356;6357;6358;6359;7390;7391;7392;7393;7394;7395;7396;8513;8514;8515;8516;8517;8518;8519;8748;8749;8750;8751;8752;12117;12118;12119;12120;15214;16323;16324;16325;16326;16327;16334;16335;16336;16337;16338;16339;16340;16341;18532;18533;18534;18535;18536;1…	3980;4022;4024;4873;6359;7394;8515;8749;12118;15214;16325;16334;18532;20785;21106;21456;22234;24466;26957;34424;35722;50778;51326;54750;56681;57463;58983;60945;62505;62759;64172;65862;65863;66631;68684;69299;69657;70066;70073;73651;74959;81825;88653;90510;91619;94645;96912;99491;99824;102726;103742;106867;106871;108239;108645;108723;108725;111124;112326;113421;121952;123964;134392	387;388;389;390	189;466;469;1326	A0A3Q7VIA5	LPPRC_HUMAN	P42704	0	0.809	0.936	Leucine-rich PPR motif-containing protein, mitochondrial OS=Homo sapiens OX=9606 GN=LRPPRC PE=1 SV=3	Match	TRUE	FALSE	606870000	437020000	661040000	327760000	362770000	549390000	96180000	262450000	348630000	342430000
217	XP_026342724.1	XP_026342724.1;XP_026342661.1	XP_026342724.1;XP_026342661.1	C-1-tetrahydrofolate synthase, cytoplasmic-like [Ursus arctos horribilis]; C-1-tetrahydrofolate synthase, cytoplasmic [Ursus arctos horribilis]	LOC113246349	9;9	9;9	9;9	2	9	9	9	14.8	14.8	14.8	101.08	935	935;935	0	27.122	299	416;3818;4702;5337;7072;11140;11862;12911;14294	True;True;True;True;True;True;True;True;True	454;4192;5157;5861;7809;12435;13233;14406;15929	5054;43964;43965;43966;43967;43968;43969;43970;43971;43972;54649;63445;87322;137739;137740;147222;147223;147224;147225;147226;147227;147228;147229;147230;147231;147232;147233;147234;162381;178932;178933;178934;178935;178936	4075;34409;34410;34411;34412;34413;42775;49579;68081;107162;114633;114634;114635;114636;114637;114638;114639;114640;114641;126729;139782;139783;139784	4075;34413;42775;49579;68081;107162;114638;126729;139783			A0A3Q7VIL4	C1TC_HUMAN	P11586	0	0.934	0.982	C-1-tetrahydrofolate synthase, cytoplasmic OS=Homo sapiens OX=9606 GN=MTHFD1 PE=1 SV=3	Match	FALSE	FALSE	20602000	14775000	22769000	25104000	12097000	15599000	31280000	24930000	19867000
218	XP_026342748.1	XP_026342748.1	XP_026342748.1	smoothelin-like protein 1 [Ursus arctos horribilis]	SMTNL1	8	8	8	1	8	8	8	20.2	20.2	20.2	51.542	484	484	0	42.372	300	50;130;1656;2343;2349;6604;6739;9579	True;True;True;True;True;True;True;True	55;146;1829;2564;2572;7290;7291;7444;10728	634;635;636;637;638;639;640;641;642;643;644;645;646;647;648;649;1776;1777;1778;1779;1780;1781;1782;19851;27037;27038;27039;27129;27130;27131;81253;81254;81255;81256;81257;81258;81259;81260;81261;81262;81263;83154;83155;83156;83157;83158;83159;83160;83161;119229	496;497;498;499;500;501;502;503;504;505;1462;1463;1464;1465;1466;1467;1468;15734;21308;21377;21378;63384;63385;63386;63387;64907;64908;64909;64910;92912	502;1462;15734;21308;21378;63384;64909;92912	391	451	A0A3Q7V136	SMTL1_HUMAN	A8MU46	1.7e-45	0.710	0.814	Smoothelin-like protein 1 OS=Homo sapiens OX=9606 GN=SMTNL1 PE=1 SV=2	Match	FALSE	FALSE	30559000	23235000	8293600	13763000	24216000	28832000	18659000	57748000	80918000	100210000
219	XP_026342978.1	XP_026342978.1;XP_026342977.1	XP_026342978.1;XP_026342977.1	ATP-binding cassette sub-family B member 7, mitochondrial isoform X2 [Ursus arctos horribilis]; ATP-binding cassette sub-family B member 7, mitochondrial isoform X1 [Ursus arctos horribilis]	ABCB7	2;2	2;2	2;2	2	2	2	2	3.2	3.2	3.2	75.179	683	683;752	0.0030738	3.0388	301	6637;12225	True;True	7330;13647	81615;81616;152287	63644;63645;118694	63645;118694			A0A3Q7V1R7	ABCB7_HUMAN	O75027	0	0.940	0.974	ATP-binding cassette sub-family B member 7, mitochondrial OS=Homo sapiens OX=9606 GN=ABCB7 PE=1 SV=2	Match	TRUE	FALSE	6339300				5587600
220	XP_026342988.1	XP_026342988.1	XP_026342988.1	40S ribosomal protein S13 [Ursus arctos horribilis]	RPS13	2	2	2	1	2	2	2	13.2	13.2	13.2	17.222	151	151	0.0039024	2.729	302	6335;7235	True;True	6983;7989	77439;77440;77441;77442;77443;77444;89696;89697;89698;89699;89700;89701;89702;89703	60526;69912;69913;69914	60526;69912			A0A3Q7V1S8	RS13_HUMAN	P62277	6.8e-74	1.000	1.000	40S ribosomal protein S13 OS=Homo sapiens OX=9606 GN=RPS13 PE=1 SV=2	Match	FALSE	FALSE	842700	5723800	1395900		3343500		15312000	7119600	6563300	12091000
221	XP_026343063.1	XP_026343063.1	XP_026343063.1	LOW QUALITY PROTEIN: myelin protein P0 [Ursus arctos horribilis]	MPZ	2	2	2	1	2	2	2	9.7	9.7	9.7	34.032	310	310	0.0075047	2.4573	303	9956;14165	True;True	11131;15783	123402;123403;177732	96104;138842	96104;138842			A0A3Q7V208	MYP0_HUMAN	P25189	5.6e-93	0.935	0.976	Myelin protein P0 OS=Homo sapiens OX=9606 GN=MPZ PE=1 SV=1	Match	FALSE	FALSE		8259400
222	XP_026343078.1	XP_026343078.1	XP_026343078.1	spectrin alpha chain, erythrocytic 1 [Ursus arctos horribilis]	SPTA1	27	27	27	1	27	27	27	13.7	13.7	13.7	278.49	2408	2408	0	66.821	304	31;254;1126;1954;2290;2768;3449;3491;3771;4055;4235;6096;7192;7379;7566;7754;8718;9602;9783;9795;9899;11294;12439;12832;12859;13303;13515	True;True;True;True;True;True;True;True;True;True;True;True;True;True;True;True;True;True;True;True;True;True;True;True;True;True;True	34;282;1260;2141;2509;3037;3787;3834;4138;4451;4645;6712;7943;8140;8344;8565;9761;10753;10942;10954;11068;12607;13885;14323;14350;14835;15069	416;417;418;419;3261;14280;22953;26428;32134;32135;39925;40404;40405;40406;40407;40408;40409;40410;43398;46514;46515;48901;48902;74270;88891;88892;88893;91446;91447;91448;91449;91450;91451;91452;93736;96205;109273;109274;109275;109276;109277;119413;119414;119415;119416;121654;121655;121656;121816;121817;122794;122795;139664;139665;139666;155855;161450;161763;161764;161765;161766;161767;167237;167…	326;327;2655;11355;18097;20824;25305;25306;31364;31722;31723;31724;31725;31726;31727;31728;33982;36319;36320;38201;38202;58098;69306;71266;71267;71268;71269;73003;74925;85128;93042;93043;94780;94900;94901;95647;95648;108660;121587;125991;126253;126254;126255;130590;132457	326;2655;11355;18097;20824;25306;31364;31726;33982;36319;38202;58098;69306;71267;73003;74925;85128;93042;94780;94901;95648;108660;121587;125991;126254;130590;132457			A0A3Q7V221	SPTA1_HUMAN	P02549	0	0.816	0.945	Spectrin alpha chain, erythrocytic 1 OS=Homo sapiens OX=9606 GN=SPTA1 PE=1 SV=5	Match	FALSE	FALSE	26635000	31870000	7421900	139440000		133750000	4563800	1633400	18934000
223	XP_026343130.1	XP_026343130.1	XP_026343130.1	calsequestrin-1 [Ursus arctos horribilis]	CASQ1	22	22	22	1	22	22	22	61.4	61.4	61.4	44.391	391	391	0	323.31	306	331;332;1258;2137;2471;2472;2794;2795;3276;3277;4676;4677;6306;6405;7108;7325;7635;7636;9388;9616;13589;13590	True;True;True;True;True;True;True;True;True;True;True;True;True;True;True;True;True;True;True;True;True;True	363;364;1401;2341;2708;2709;3065;3066;3597;3598;5129;5130;6952;7060;7847;8085;8432;8433;10526;10768;15156;15157	4072;4073;4074;4075;4076;4077;4078;4079;4080;4081;4082;4083;4084;4085;4086;4087;4088;4089;4090;4091;4092;4093;4094;4095;4096;4097;4098;4099;4100;4101;4102;4103;4104;4105;15670;15671;15672;15673;15674;15675;15676;15677;25052;25053;25054;25055;25056;25057;25058;25059;25060;25061;25062;28461;28462;28463;28464;28465;28466;28467;28468;28469;28470;28471;28472;28473;28474;28475;28476;28477;28478;28479;2…	3287;3288;3289;3290;3291;3292;3293;3294;3295;3296;3297;3298;3299;3300;3301;3302;3303;3304;3305;3306;3307;3308;3309;3310;3311;3312;3313;3314;3315;12435;12436;19794;19795;19796;19797;19798;22381;22382;22383;22384;22385;22386;22387;22388;22389;22390;22391;22392;22393;22394;22395;22396;22397;22398;22399;22400;22401;22402;22403;22404;22405;22406;22407;22408;22409;22410;22411;22412;22413;22414;22415;22…	3288;3315;12435;19795;22384;22423;25455;25473;29839;29855;42530;42576;60226;61414;68333;70721;73727;73730;91581;93250;133701;133706	393	81	A0A3Q7USQ0	CASQ1_HUMAN	P31415	2.5e-152	0.938	0.979	Calsequestrin-1 OS=Homo sapiens OX=9606 GN=CASQ1 PE=1 SV=3	Match	TRUE	FALSE	2240800000	2996700000	2438500000	3114500000	2033000000	4484900000	3650800000	3045400000	3709600000	3093700000
224	XP_026343137.1	XP_026343137.1	XP_026343137.1	succinate dehydrogenase cytochrome b560 subunit, mitochondrial [Ursus arctos horribilis]	SDHC	5	5	5	1	5	5	5	57.4	57.4	57.4	18.541	169	169	0	35.942	307	3198;4622;4971;9295;10722	True;True;True;True;True	3512;3513;5072;5449;10420;10421;10422;11972	36876;36877;36878;36879;36880;36881;36882;36883;36884;36885;36886;36887;36888;36889;36890;36891;36892;36893;36894;36895;36896;36897;36898;36899;53708;53709;53710;53711;53712;58249;58250;58251;58252;58253;58254;58255;58256;58257;58258;58259;58260;58261;58262;58263;58264;58265;58266;58267;58268;58269;58270;58271;58272;58273;58274;58275;58276;58277;58278;58279;58280;116336;116337;116338;116339;11634…	29021;29022;29023;29024;29025;29026;29027;29028;29029;29030;29031;29032;29033;42026;45557;45558;45559;45560;45561;45562;45563;45564;45565;45566;45567;45568;45569;45570;45571;45572;45573;45574;45575;45576;45577;45578;45579;45580;90679;90680;90681;90682;90683;90684;90685;90686;90687;90688;90689;103195;103196;103197;103198;103199;103200;103201;103202;103203;103204;103205;103206;103207;103208;103209;…	29029;42026;45558;90687;103218	394;395;396	65;67;125	A0A3Q7VZ24	C560_HUMAN	Q99643	4.6e-80	0.911	0.982	Succinate dehydrogenase cytochrome b560 subunit, mitochondrial OS=Homo sapiens OX=9606 GN=SDHC PE=1 SV=1	Match	TRUE	TRUE	362970000	348170000	253280000	107570000	265490000	298270000	171850000	150160000	319810000	287740000
225	XP_026343142.1	XP_026343142.1	XP_026343142.1	cytochrome c oxidase subunit 5B, mitochondrial [Ursus arctos horribilis]	LOC113246689	8	8	8	1	8	8	8	55	55	55	13.717	129	129	0	39.511	308	11;2450;2451;3093;4248;6136;6334;8263	True;True;True;True;True;True;True;True	12;2683;2684;3395;3396;4658;4659;6762;6981;6982;9126	117;118;119;120;121;122;123;124;125;126;127;128;129;130;131;132;133;134;135;136;137;28187;28188;28189;28190;28191;28192;28193;28194;28195;28196;28197;28198;28199;28200;28201;28202;28203;28204;28205;28206;28207;28208;28209;28210;28211;28212;28213;28214;28215;28216;28217;28218;28219;28220;28221;28222;28223;28224;28225;28226;28227;28228;28229;28230;28231;35531;35532;35533;35534;35535;35536;35537;355…	96;97;98;99;100;101;102;103;104;105;106;107;108;109;110;111;22170;22171;22172;22173;22174;22175;22176;22177;22178;22179;22180;22181;22182;22183;22184;22185;22186;22187;22188;22189;22190;22191;22192;22193;22194;22195;22196;22197;22198;22199;22200;22201;27947;27948;27949;27950;27951;27952;27953;27954;27955;27956;27957;27958;27959;27960;27961;27962;38359;38360;38361;38362;38363;38364;38365;38366;383…	100;22179;22186;27956;38376;58450;60501;80154	397;398	53;64	A0A3Q7VZ31	COX5B_HUMAN	P10606	1.4e-47	0.822	0.992	Cytochrome c oxidase subunit 5B, mitochondrial OS=Homo sapiens OX=9606 GN=COX5B PE=1 SV=2	Match	TRUE	TRUE	1272800000	1633500000	328690000	559240000	898070000	1234100000	854310000	736860000	1426100000	1727400000
226	XP_026343174.1	XP_026343174.1;XP_026343175.1	XP_026343174.1;XP_026343175.1	NADH dehydrogenase [ubiquinone] iron-sulfur protein 2, mitochondrial isoform X1 [Ursus arctos horribilis]; NADH dehydrogenase [ubiquinone] iron-sulfur protein 2, mitochondrial isoform X2 [Ursus arctos horribilis]	NDUFS2	35;32	35;32	35;32	2	35	35	35	66.3	66.3	66.3	52.426	463	463;450	0	254.1	309	929;1711;2692;3878;3910;3911;4089;4547;4548;5499;5500;5565;6512;7507;8247;8248;8385;8464;8504;8640;8925;9243;9431;10034;11889;11890;11969;11970;12051;12052;12158;12159;12346;12347;12863	True;True;True;True;True;True;True;True;True;True;True;True;True;True;True;True;True;True;True;True;True;True;True;True;True;True;True;True;True;True;True;True;True;True;True	1049;1889;1890;2954;2955;4259;4293;4294;4487;4992;4993;6039;6040;6111;7188;8278;9105;9106;9107;9108;9109;9110;9250;9369;9370;9435;9436;9640;9641;9999;10000;10364;10572;11216;13260;13261;13348;13349;13350;13446;13447;13448;13569;13570;13783;13784;13785;14354	11836;11837;11838;11839;11840;11841;11842;11843;11844;11845;11846;11847;11848;11849;11850;11851;11852;11853;11854;11855;11856;11857;11858;11859;11860;11861;11862;11863;11864;11865;11866;11867;11868;11869;11870;11871;11872;11873;11874;20375;20376;20377;20378;20379;20380;20381;20382;20383;20384;20385;20386;20387;20388;20389;20390;20391;20392;20393;20394;20395;20396;20397;20398;20399;20400;20401;204…	9399;9400;9401;9402;9403;9404;9405;9406;9407;9408;9409;9410;9411;9412;9413;9414;9415;9416;9417;9418;9419;9420;9421;9422;9423;9424;9425;9426;9427;9428;9429;9430;9431;9432;16121;16122;16123;16124;16125;16126;16127;16128;16129;16130;16131;16132;16133;16134;16135;16136;16137;16138;16139;16140;16141;16142;16143;16144;16145;16146;16147;16148;16149;16150;16151;16152;16153;16154;16155;16156;16157;16158;1…	9407;16165;24665;34961;35227;35228;36565;41239;41248;51321;51324;52019;62602;72473;79969;80003;81215;82105;82664;84156;87085;90235;91824;96879;114903;114916;115836;115875;116781;116801;117880;117890;120614;120622;126276	399;400;401;402;403;404;405;406	99;105;210;222;261;292;351;375	A0A3Q7VJW6	NDUS2_HUMAN	O75306	4.2e-213	0.940	0.989	NADH dehydrogenase [ubiquinone] iron-sulfur protein 2, mitochondrial OS=Homo sapiens OX=9606 GN=NDUFS2 PE=1 SV=2	Match	TRUE	TRUE	2751100000	2277400000	1607600000	1771200000	1924800000	2656300000	2557400000	1400600000	2097100000	2168900000
227	XP_026343202.1	XP_026343202.1	XP_026343202.1	serum amyloid P-component [Ursus arctos horribilis]	APCS	2	2	2	1	2	2	2	15.2	15.2	15.2	25.231	224	224	0	11.225	310	6153;12509	True;True	6782;13963	74991;156717;156718;156719;156720;156721;156722;156723;156724;156725;156726	58625;122270;122271;122272;122273;122274;122275	58625;122270			A0A3Q7VZA2	SAMP_HUMAN	P02743	4.9e-86	0.731	0.888	Serum amyloid P-component OS=Homo sapiens OX=9606 GN=APCS PE=1 SV=2	Match	FALSE	FALSE		7608200	6969000	13924000			4325000		15665000	13085000
228	XP_026343207.1	XP_026343207.1	XP_026343207.1;XP_026348719.1	sodium/potassium-transporting ATPase subunit alpha-2 [Ursus arctos horribilis]	LOC113246737	42;3	42;3	25;0	2	42	42	25	46	46	27.5	112.26	1020	1020;1038	0	323.31	311	459;460;987;1623;1855;2195;2536;2650;3055;3981;4011;4187;4188;4678;5133;5182;5541;6229;6756;7216;7226;7649;7955;7956;8659;8714;8959;8968;9055;9056;9147;9204;9281;9635;9636;10081;10922;12376;12699;12876;12877;14160	True;True;True;True;True;True;True;True;True;True;True;True;True;True;True;True;True;True;True;True;True;True;True;True;True;True;True;True;True;True;True;True;True;True;True;True;True;True;True;True;True;True	507;508;1114;1796;2040;2405;2783;2907;2908;3352;4368;4402;4592;4593;5131;5633;5690;6082;6866;7461;7969;7980;8447;8779;8780;9667;9755;10042;10055;10148;10149;10256;10257;10321;10405;10406;10787;10788;11267;12194;13820;14180;14181;14368;14369;15776	5674;5675;5676;5677;5678;5679;5680;5681;5682;5683;5684;5685;5686;5687;5688;5689;5690;5691;5692;5693;12538;12539;12540;12541;12542;12543;12544;12545;12546;12547;12548;12549;12550;12551;12552;12553;19650;19651;19652;19653;19654;19655;19656;19657;19658;19659;19660;19661;21900;21901;21902;21903;21904;21905;21906;21907;21908;21909;21910;21911;21912;21913;21914;21915;25470;25471;25472;25473;25474;25475…	4544;4545;4546;4547;4548;4549;4550;4551;4552;4553;4554;4555;4556;4557;4558;4559;4560;4561;9952;9953;9954;9955;9956;9957;9958;9959;9960;9961;9962;9963;15576;15577;15578;15579;15580;15581;15582;15583;17299;17300;17301;17302;17303;17304;17305;17306;17307;17308;17309;17310;17311;17312;20104;20105;20106;20107;20108;20109;20110;20111;20112;20113;20114;23045;23046;24208;24209;27412;35686;35687;35688;356…	4545;4554;9952;15576;17304;20113;23045;24208;27412;35687;35976;37734;37738;42588;47551;48153;51667;59540;65008;69690;69838;73914;76937;76939;84380;85112;87425;87586;88421;88426;89303;89853;90611;93378;93383;97288;105094;120986;124638;126440;126456;138804	307;308;407;408;409;410;411;412	39;162;176;531;540;612;731;946	A0A3Q7VZA8	AT1A2_HUMAN	P50993	0	0.994	0.999	Sodium/potassium-transporting ATPase subunit alpha-2 OS=Homo sapiens OX=9606 GN=ATP1A2 PE=1 SV=1	Match	FALSE	FALSE	173850000	143400000	229020000	311940000	259640000	345280000	86700000	476330000	567330000	544830000
229	XP_026343337.1	XP_026343337.1	XP_026343337.1	fumarate hydratase, mitochondrial [Ursus arctos horribilis]	LOC113246846 LOC113246871	25	25	25	1	25	25	25	60.4	60.4	60.4	54.43	508	508	0	323.31	312	7;8;27;345;531;1155;2520;3477;5117;5159;5398;5790;6201;7443;7606;7624;8633;10052;10539;10674;11554;12180;12181;12548;13140	True;True;True;True;True;True;True;True;True;True;True;True;True;True;True;True;True;True;True;True;True;True;True;True;True	8;9;28;29;377;584;585;1291;2766;3818;5615;5616;5666;5924;5925;6370;6371;6372;6834;8206;8394;8395;8420;9628;9629;11235;11767;11768;11913;12887;13595;13596;13597;13598;14008;14664	79;80;81;82;83;84;85;86;87;88;89;90;91;92;93;94;95;96;97;98;99;100;101;102;103;104;105;106;107;108;109;110;338;339;340;341;342;343;344;345;346;347;348;349;350;351;352;353;354;355;356;357;358;359;360;361;362;363;364;365;366;4259;4260;4261;4262;4263;4264;4265;6631;6632;6633;6634;6635;6636;6637;6638;6639;6640;6641;6642;6643;6644;6645;6646;6647;6648;6649;6650;6651;6652;6653;6654;6655;6656;6657;6658;6…	64;65;66;67;68;69;70;71;72;73;74;75;76;77;78;79;80;81;82;83;84;85;86;87;88;89;90;91;263;264;265;266;267;268;269;270;271;272;273;274;275;276;277;278;279;280;281;282;283;284;285;286;3440;3441;5293;5294;5295;5296;5297;5298;5299;5300;5301;5302;5303;5304;5305;5306;5307;5308;5309;5310;5311;5312;5313;5314;5315;5316;5317;5318;5319;5320;5321;5322;5323;5324;5325;5326;5327;5328;11623;11624;11625;11626;11627…	65;89;270;3441;5316;11628;22963;31624;47362;47801;50200;54790;59211;71780;73378;73625;84058;97012;101764;102758;111101;118195;118215;122695;129153	413;414;415;416;417;418;419;420;421	86;119;149;162;326;334;366;447;452	A0A3Q7VZL8	FUMH_HUMAN	P07954	0	0.939	0.973	Fumarate hydratase, mitochondrial OS=Homo sapiens OX=9606 GN=FH PE=1 SV=3	Match	TRUE	FALSE	2716100000	2738500000	1881800000	1403400000	2044100000	2281000000	2493600000	1454400000	2185000000	2072600000
230	XP_026343394.1	XP_026343394.1	XP_026343394.1	moesin [Ursus arctos horribilis]	MSN	17	17	10	1	17	17	10	31	31	20.3	67.811	577	577	0	38.875	313	605;922;2552;3125;3733;3766;4389;5396;5997;6242;6298;6964;8927;9762;10578;13496;13956	True;True;True;True;True;True;True;True;True;True;True;True;True;True;True;True;True	673;1042;2801;3432;4099;4133;4816;5922;6601;6882;6944;7689;10002;10920;11812;15048;15558	7635;7636;7637;7638;7639;7640;7641;7642;11788;11789;11790;11791;11792;11793;11794;11795;11796;11797;11798;11799;11800;11801;11802;11803;11804;11805;29507;29508;29509;29510;35934;35935;35936;35937;42956;42957;42958;42959;42960;42961;42962;42963;42964;42965;42966;42967;42968;42969;42970;42971;42972;42973;42974;42975;43344;43345;43346;50752;50753;50754;50755;50756;50757;50758;50759;64221;64222;64223…	6060;6061;6062;6063;6064;9367;9368;9369;9370;9371;9372;9373;9374;9375;9376;9377;9378;9379;9380;9381;9382;23200;23201;28267;33636;33637;33638;33639;33640;33641;33642;33643;33644;33645;33646;33647;33648;33649;33650;33651;33652;33942;33943;33944;39672;39673;39674;39675;39676;50184;50185;50186;50187;50188;50189;50190;50191;50192;50193;50194;50195;50196;50197;56880;56881;59759;59760;59761;60167;66745;…	6063;9370;23200;28267;33648;33943;39673;50195;56881;59761;60167;66753;87102;94564;102057;132124;137175	422	12	A0A3Q7VKJ5	MOES_HUMAN	P26038	1.7e-84	0.988	1.000	Moesin OS=Homo sapiens OX=9606 GN=MSN PE=1 SV=3	Match	FALSE	FALSE	29156000	47779000	55456000	30494000	45011000	29271000	38017000	93467000	49421000	35048000
231	XP_026343415.1	XP_026343415.1;XP_026343410.1	XP_026343415.1;XP_026343410.1	neuroblast differentiation-associated protein AHNAK isoform X2 [Ursus arctos horribilis]; neuroblast differentiation-associated protein AHNAK isoform X1 [Ursus arctos horribilis]	AHNAK	11;11	11;11	11;11	2	11	11	11	9.1	9.1	9.1	206.09	1990	1990;2111	0	30.263	314	475;2616;3359;3667;4245;5977;7310;7731;7865;11030;13079	True;True;True;True;True;True;True;True;True;True;True	524;2871;3691;4028;4655;6578;8069;8541;8685;12314;14598	5894;5895;5896;30326;30327;30328;30329;38968;42228;49016;49017;49018;49019;49020;49021;72514;72515;90601;90602;90603;95895;95896;97571;97572;97573;136521;136522;136523;136524;164710;164711	4729;4730;23884;30648;33065;38297;38298;56682;70610;74672;75960;75961;75962;106225;106226;106227;106228;128560	4730;23884;30648;33065;38298;56682;70610;74672;75961;106226;128560			A0A3Q7UTJ9	AHNK_HUMAN	Q09666	0	0.683	0.854	Neuroblast differentiation-associated protein AHNAK OS=Homo sapiens OX=9606 GN=AHNAK PE=1 SV=2	Match	FALSE	FALSE		7162400		11985000	3110600	8068600	6342100	57588000	9833500	9902700
232	XP_026343428.1	XP_026343428.1	XP_026343428.1	DNA damage-binding protein 1 [Ursus arctos horribilis]	DDB1	3	3	3	1	3	3	3	3	3	3	126.95	1140	1140	0	5.649	315	3933;5189;13464	True;True;True	4317;5697;15010	45266;61656;168794;168795;168796;168797;168798;168799	35387;48191;131839;131840;131841	35387;48191;131839			A0A3Q7V343	DDB1_HUMAN	Q16531	0	0.999	1.000	DNA damage-binding protein 1 OS=Homo sapiens OX=9606 GN=DDB1 PE=1 SV=1	Match	FALSE	FALSE	5585400		13437000					3763100	5497300	3564100
233	XP_026343519.1	XP_026343519.1;XP_026343518.1	XP_026343519.1;XP_026343518.1	neutral alpha-glucosidase AB isoform X2 [Ursus arctos horribilis]; neutral alpha-glucosidase AB isoform X1 [Ursus arctos horribilis]	GANAB	6;6	6;6	6;6	2	6	6	6	9.4	9.4	9.4	106.2	944	944;966	0	16.511	316	4079;5099;5934;7933;10036;10635	True;True;True;True;True;True	4477;5597;6532;8755;11218;11870	46712;60365;60366;60367;60368;60369;60370;60371;60372;60373;60374;60375;60376;60377;72092;98512;98513;98514;98515;98516;98517;98518;124378;124379;124380;124381;124382;124383;131647	36480;47202;47203;47204;47205;47206;47207;47208;47209;56354;76719;76720;76721;96882;96883;96884;96885;102510	36480;47206;56354;76721;96882;102510			A0A3Q7VKW4	GANAB_HUMAN	Q14697	0	0.944	0.988	Neutral alpha-glucosidase AB OS=Homo sapiens OX=9606 GN=GANAB PE=1 SV=3	Match	FALSE	FALSE	8628400	14764000	15109000	648230			3808900	11472000	11157000	5861600
234	XP_026343521.1	XP_026343521.1	XP_026343521.1	elongation factor 1-gamma [Ursus arctos horribilis]	EEF1G	13	13	13	1	13	13	13	28.6	28.6	28.6	50.092	437	437	0	40.902	317	56;704;3143;5648;6389;6817;9515;10010;10142;11098;11443;12952;13719	True;True;True;True;True;True;True;True;True;True;True;True;True	61;782;3452;6202;7040;7529;10663;11192;11332;12388;12768;14452;15294	716;717;718;719;720;721;722;723;724;725;726;727;728;729;730;731;732;9011;9012;9013;9014;9015;9016;9017;9018;9019;9020;9021;9022;9023;9024;9025;9026;9027;9028;9029;9030;9031;36094;36095;36096;36097;36098;36099;36100;36101;36102;36103;67773;67774;67775;67776;67777;67778;67779;67780;67781;67782;67783;67784;67785;67786;67787;67788;67789;67790;67791;67792;67793;67794;67795;67796;67797;67798;67799;6780…	568;569;570;571;572;573;574;575;576;577;578;579;580;581;582;7173;7174;7175;7176;7177;7178;7179;7180;7181;7182;7183;7184;7185;7186;7187;7188;7189;7190;7191;7192;7193;28374;28375;28376;28377;28378;28379;28380;28381;28382;28383;52938;52939;52940;52941;52942;52943;52944;52945;52946;52947;52948;52949;52950;52951;52952;52953;52954;52955;52956;52957;52958;52959;52960;52961;61162;61163;61164;61165;61166;…	574;7186;28379;52953;61165;65795;92448;96713;98014;106689;109896;127137;134816			A0A3Q7U5J3	EF1G_HUMAN	P26641	3.2e-166	0.991	1.000	Elongation factor 1-gamma OS=Homo sapiens OX=9606 GN=EEF1G PE=1 SV=3	Match	TRUE	FALSE	59204000	84518000	115110000	180820000	478450000	112250000	197550000	272490000	143190000	155740000
235	XP_026343568.1	XP_026343568.1	XP_026343568.1	ferritin heavy chain [Ursus arctos horribilis]	FTH1	8	8	8	1	8	8	8	56.8	56.8	56.8	21.28	183	183	0	35.165	318	2747;5340;6722;8481;9858;10616;11183;13938	True;True;True;True;True;True;True;True	3015;5864;7423;9397;11026;11851;12485;15536	31930;31931;31932;31933;31934;31935;31936;31937;31938;63507;63508;63509;63510;63511;63512;63513;63514;63515;63516;63517;82942;82943;82944;82945;82946;82947;82948;82949;82950;82951;82952;82953;82954;82955;82956;82957;105717;105718;105719;122426;122427;122428;122429;122430;122431;122432;122433;122434;122435;122436;122437;122438;131436;131437;131438;131439;131440;131441;131442;131443;131444;131445;1…	25162;25163;25164;25165;25166;49638;49639;49640;49641;49642;49643;49644;64742;64743;64744;64745;64746;64747;64748;64749;64750;64751;64752;64753;64754;64755;82437;95376;95377;95378;95379;95380;95381;95382;95383;95384;95385;102350;102351;102352;102353;102354;102355;107619;107620;107621;107622;107623;107624;107625;107626;107627;107628;107629;107630;107631;107632;107633;107634;107635;107636;136924	25162;49642;64747;82437;95383;102353;107619;136924			A0A3Q7V3I5	FRIH_HUMAN	P02794	2.6e-86	0.956	0.989	Ferritin heavy chain OS=Homo sapiens OX=9606 GN=FTH1 PE=1 SV=2	Match	FALSE	FALSE	59902000	280410000	29107000	122930000	80358000	138730000	40201000	401180000	330050000	426780000
236	XP_026343597.1	XP_026343597.1	XP_026343597.1	transmembrane protein 109 [Ursus arctos horribilis]	TMEM109	2	2	2	1	2	2	2	10.3	10.3	10.3	26.184	243	243	0.0010858	3.877	319	2406;4625	True;True	2636;5075	27694;27695;27696;27697;27698;27699;53723	21816;21817;21818;21819;21820;21821;42033	21819;42033			A0A3Q7V3L4	TM109_HUMAN	Q9BVC6	8.2e-92	0.881	0.967	Transmembrane protein 109 OS=Homo sapiens OX=9606 GN=TMEM109 PE=1 SV=1	Match	FALSE	FALSE		9933300	5518200	19780000	5339600					6198600
237	XP_026343856.1	XP_026343856.1	XP_026343856.1	very-long-chain enoyl-CoA reductase [Ursus arctos horribilis]	TECR	7	7	7	1	7	7	7	20.8	20.8	20.8	36.02	308	308	0	15.991	321	2508;3633;7430;7735;8631;10772;13873	True;True;True;True;True;True;True	2753;3988;3989;8191;8545;9625;9626;12025;15464	28983;28984;28985;28986;28987;28988;28989;28990;41940;41941;41942;91915;91916;91917;91918;91919;91920;91921;91922;91923;91924;91925;91926;91927;91928;91929;91930;91931;91932;91933;91934;91935;91936;91937;91938;91939;91940;91941;91942;91943;91944;95912;95913;95914;95915;95916;95917;95918;95919;95920;95921;95922;107825;107826;107827;133266;133267;133268;133269;133270;133271;133272;133273;133274;133…	22804;22805;22806;22807;22808;22809;22810;32835;32836;32837;71602;71603;71604;71605;71606;71607;71608;71609;71610;71611;71612;71613;71614;71615;71616;71617;71618;74683;74684;74685;74686;74687;74688;74689;74690;84029;84030;84031;103701;103702;103703;103704;103705;103706;103707;103708;103709;136255	22804;32836;71602;74683;84031;103703;136255	424;425	156;301	A0A3Q7U6J2	TECR_HUMAN	Q9NZ01	1.7e-176	0.997	1.000	Very-long-chain enoyl-CoA reductase OS=Homo sapiens OX=9606 GN=TECR PE=1 SV=1	Match	FALSE	FALSE	13869000	22682000	32495000	49497000	32387000	41642000	8776700	31384000	50660000	47285000
238	XP_026343857.1	XP_026343857.1	XP_026343857.1	NADH dehydrogenase [ubiquinone] 1 beta subcomplex subunit 7 [Ursus arctos horribilis]	NDUFB7	8	8	8	1	8	8	8	62.8	62.8	62.8	16.377	137	137	0	67.372	322	2141;2306;2356;2851;2951;4470;8645;14283	True;True;True;True;True;True;True;True	2345;2526;2579;3129;3130;3131;3241;3242;3243;4909;9647;15916	25088;25089;25090;25091;25092;25093;25094;25095;26585;26586;26587;26588;26589;26590;26591;26592;26593;26594;26595;26596;26597;26598;26599;26600;26601;26602;26603;26604;26605;26606;26607;26608;26609;26610;27167;27168;27169;27170;27171;32884;32885;32886;32887;32888;32889;32890;32891;32892;32893;32894;32895;32896;32897;32898;32899;32900;32901;32902;32903;32904;32905;32906;32907;33903;33904;33905;339…	19818;19819;19820;19821;20943;20944;20945;20946;20947;20948;20949;20950;20951;20952;20953;20954;20955;20956;20957;20958;20959;20960;20961;20962;20963;20964;20965;20966;21399;25859;25860;25861;25862;25863;25864;25865;25866;25867;25868;25869;25870;25871;25872;25873;25874;25875;25876;26662;26663;26664;26665;26666;26667;26668;26669;26670;26671;26672;26673;26674;26675;40607;40608;40609;40610;40611;406…	19818;20948;21399;25873;26671;40612;84224;139712	426;427	39;46	A0A3Q7W0Y4	NDUB7_HUMAN	P17568	7.3e-46	0.832	0.927	NADH dehydrogenase [ubiquinone] 1 beta subcomplex subunit 7 OS=Homo sapiens OX=9606 GN=NDUFB7 PE=1 SV=4	Match	TRUE	TRUE	229530000	289800000	29582000	185500000	182200000	366280000	227330000	142620000	269270000	402510000
239	XP_026343903.1	XP_026343903.1;XP_026353502.1;XP_026353501.1	XP_026343903.1;XP_026353502.1;XP_026353501.1	cAMP-dependent protein kinase catalytic subunit alpha [Ursus arctos horribilis]; cAMP-dependent protein kinase catalytic subunit beta isoform X2 [Ursus arctos horribilis]; cAMP-dependent protein kinase catalytic subunit beta isoform X1 [Ursus arctos horri	PRKACA	10;5;5	10;5;5	10;5;5	3	10	10	10	35	35	35	40.628	351	351;351;397	0	28.156	323	1991;3573;4536;5592;5707;6528;6553;9088;9089;13714	True;True;True;True;True;True;True;True;True;True	2180;3922;4980;6140;6273;7205;7231;10184;10185;15289	23416;23417;41364;41365;41366;41367;52630;66943;68694;68695;68696;68697;68698;68699;68700;68701;68702;68703;68704;68705;68706;68707;68708;68709;68710;80284;80285;80286;80287;80288;80289;80290;80291;80292;80293;80294;80295;80296;80297;80298;80299;80300;80301;80302;80303;80304;80305;80306;80307;80308;80667;80668;80669;80670;80671;80672;113766;113767;113768;113769;113770;113771;113772;113773;113774;…	18477;32448;32449;32450;32451;41174;52286;53614;53615;53616;53617;53618;53619;53620;53621;53622;53623;53624;53625;53626;53627;62680;62681;62682;62683;62684;62685;62686;62687;62688;62689;62690;62691;62692;62693;62694;62695;62696;62697;62698;62699;62700;62701;62958;62959;62960;88654;88655;88656;88657;88658;88659;88660;88661;88662;134773	18477;32449;41174;52286;53619;62682;62960;88654;88661;134773			A0A3Q7V4H7	KAPCA_HUMAN	P17612	4.9e-89	0.989	1.000	cAMP-dependent protein kinase catalytic subunit alpha OS=Homo sapiens OX=9606 GN=PRKACA PE=1 SV=2	Match	TRUE	FALSE	45530000	62518000	53479000	66846000	40192000	37548000	44524000	59150000	52161000	42481000
240	XP_026343920.1	XP_026343920.1;XP_026343919.1	XP_026343920.1;XP_026343919.1	glutaryl-CoA dehydrogenase, mitochondrial isoform X2 [Ursus arctos horribilis]; glutaryl-CoA dehydrogenase, mitochondrial isoform X1 [Ursus arctos horribilis]	GCDH	15;15	15;15	15;15	2	15	15	15	48.4	48.4	48.4	46.943	426	426;438	0	92.566	324	577;1216;1916;2637;3924;4768;4815;5674;5889;6650;9299;10050;10315;11249;12129	True;True;True;True;True;True;True;True;True;True;True;True;True;True;True	641;1356;2102;2892;2893;4307;5229;5278;5279;6233;6483;7343;10426;11233;11516;12557;13539	7228;7229;7230;7231;7232;7233;7234;7235;7236;7237;7238;7239;7240;7241;7242;7243;7244;7245;15264;15265;15266;15267;15268;15269;15270;15271;15272;15273;15274;15275;15276;15277;22452;22453;22454;22455;22456;22457;22458;22459;22460;22461;22462;22463;22464;22465;22466;22467;22468;22469;22470;22471;22472;22473;22474;30548;30549;30550;30551;30552;30553;30554;30555;30556;30557;30558;30559;30560;30561;305…	5762;5763;5764;5765;5766;5767;5768;5769;5770;5771;5772;5773;5774;5775;5776;12121;12122;12123;12124;12125;12126;12127;12128;12129;17713;17714;17715;17716;17717;17718;17719;17720;17721;17722;17723;17724;17725;17726;17727;17728;17729;17730;17731;17732;17733;24060;24061;24062;24063;24064;24065;24066;24067;24068;35336;35337;35338;35339;35340;35341;35342;43314;43315;43316;43317;43318;43319;43320;43321;…	5762;12125;17726;24067;35337;43324;44008;53277;55956;63840;90702;96988;99567;108223;117638	428;429;430;431	88;129;137;393	A0A3Q7UV09	GCDH_HUMAN	Q92947	1.4e-200	0.884	0.954	Glutaryl-CoA dehydrogenase, mitochondrial OS=Homo sapiens OX=9606 GN=GCDH PE=1 SV=1	Match	TRUE	FALSE	335840000	338330000	531740000	287400000	357330000	315680000	336510000	272950000	293010000	290130000
241	XP_026343921.1	XP_026343921.1	XP_026343921.1	calreticulin [Ursus arctos horribilis]	CALR	7	7	7	1	7	7	7	16.3	16.3	16.3	48.151	417	417	0	13.745	325	3757;3762;5235;6534;9339;10360;12640	True;True;True;True;True;True;True	4124;4129;5745;7211;10471;11565;14109	43268;43269;43270;43271;43272;43273;43274;43275;43276;43277;43278;43279;43280;43316;62109;62110;62111;62112;62113;80365;80366;80367;80368;80369;80370;80371;80372;80373;116843;116844;116845;116846;116847;116848;116849;128378;128379;128380;158631;158632;158633;158634;158635;158636;158637;158638;158639;158640;158641;158642;158643;158644	33881;33882;33883;33884;33885;33886;33887;33888;33889;33890;33891;33892;33916;48539;62743;62744;62745;62746;62747;91072;91073;99981;123783;123784;123785	33888;33916;48539;62745;91073;99981;123784			A0A3Q7U6Q6	CALR_HUMAN	P27797	6.4e-86	0.955	0.986	Calreticulin OS=Homo sapiens OX=9606 GN=CALR PE=1 SV=1	Match	FALSE	FALSE	61720000	107670000	14768000	68565000	78901000	47795000	48933000	80256000	27106000	24632000
242	XP_026344003.1	XP_026344003.1;XP_026344001.1;XP_026344000.1;XP_026343999.1;XP_026343998.1;XP_026361575.1;XP_026361573.1;XP_026361572.1;XP_026361576.1;XP_026361571.1	XP_026344003.1;XP_026344001.1;XP_026344000.1;XP_026343999.1;XP_026343998.1;XP_026361575.1;XP_026361573.1;XP_026361572.1;XP_026361576.1;XP_026361571.1	serine/threonine-protein phosphatase 2A 65 kDa regulatory subunit A alpha isoform isoform X5 [Ursus arctos horribilis]; serine/threonine-protein phosphatase 2A 65 kDa regulatory subunit A alpha isoform isoform X4 [Ursus arctos horribilis]; serine/threonin	PPP2R1A	2;2;2;2;2;1;1;1;1;1	2;2;2;2;2;1;1;1;1;1	2;2;2;2;2;1;1;1;1;1	10	2	2	2	3.7	3.7	3.7	65.322	589	589;610;613;620;640;528;601;658;694;704	0.0021575	3.7435	326	8003;8400	True;True	8831;9272	99228;99229;99230;99231;104359	77256;81334	77256;81334			A0A3Q7V4U4	2AAA_HUMAN	P30153	0	0.998	1.000	Serine/threonine-protein phosphatase 2A 65 kDa regulatory subunit A alpha isoform OS=Homo sapiens OX=9606 GN=PPP2R1A PE=1 SV=4	Match	FALSE	FALSE	872310						1472100		2006100
243	XP_026344075.1	XP_026344075.1;XP_026344074.1	XP_026344075.1;XP_026344074.1	electron transfer flavoprotein subunit beta isoform X2 [Ursus arctos horribilis]; electron transfer flavoprotein subunit beta isoform X1 [Ursus arctos horribilis]	ETFB	20;18	20;18	20;18	2	20	20	20	65.5	65.5	65.5	27.745	255	255;256	0	141.64	327	2613;2700;3083;4144;4145;5039;5313;7118;7320;7685;8027;8229;10256;11279;11289;11533;12369;12444;12652;13857	True;True;True;True;True;True;True;True;True;True;True;True;True;True;True;True;True;True;True;True	2868;2963;3385;4545;4546;5529;5530;5836;7860;8080;8490;8856;9085;11451;12588;12601;12866;13811;13892;14121;15446	30278;30279;30280;30281;30282;30283;30284;30285;30286;30287;30288;30289;30290;30291;30292;30293;30294;30295;30296;30297;30298;31384;31385;31386;31387;31388;31389;31390;31391;31392;31393;31394;31395;31396;31397;31398;31399;31400;31401;31402;31403;31404;31405;31406;31407;31408;31409;31410;31411;31412;31413;31414;31415;31416;31417;31418;31419;31420;35385;35386;35387;35388;35389;35390;35391;35392;353…	23843;23844;23845;23846;23847;23848;23849;23850;23851;23852;23853;23854;23855;23856;23857;23858;23859;23860;23861;23862;23863;24733;24734;24735;24736;24737;24738;24739;24740;24741;24742;24743;24744;24745;24746;24747;24748;24749;24750;24751;24752;24753;24754;24755;24756;24757;24758;24759;24760;24761;24762;24763;24764;24765;27822;27823;27824;27825;27826;27827;27828;27829;27830;27831;27832;27833;278…	23852;24761;27833;37085;37093;46558;49304;68412;70703;74238;77484;79783;99018;108508;108633;110817;120839;121666;123907;136099	432	38	A0A3Q7UWS1	ETFB_HUMAN	P38117	1.4e-126	0.957	0.992	Electron transfer flavoprotein subunit beta OS=Homo sapiens OX=9606 GN=ETFB PE=1 SV=3	Match	TRUE	FALSE	2301200000	1942600000	1313900000	1193400000	1165900000	1879500000	1916300000	1179600000	1966500000	2446900000
244	XP_026344103.1	XP_026344103.1	XP_026344103.1	myosin-binding protein C, fast-type [Ursus arctos horribilis]	MYBPC2	70	68	68	1	70	68	68	68.8	67.5	67.5	127.88	1139	1139	0	323.31	328	455;596;1342;1343;1493;1501;1631;1723;1724;1876;2061;2404;2440;2664;2785;2902;2979;3126;3127;3519;3520;4231;4596;4900;5128;5129;5306;5373;5469;6061;6388;7439;7639;7642;7643;8218;8307;8308;8520;9428;9457;9461;9471;9472;9761;9960;10206;10384;10438;10439;10517;10889;11497;11787;11925;11931;11932;12465;12540;12541;13243;13480;13491;13516;13539;13581;13616;13672;13750;14270	True;True;True;True;True;True;True;True;True;True;True;True;True;True;True;True;True;True;True;True;True;True;True;True;False;False;True;True;True;True;True;True;True;True;True;True;True;True;True;True;True;True;True;True;True;True;True;True;True;True;True;True;True;True;True;True;True;True;True;True;True;True;True;True;True;True;True;True;True;True	502;503;664;1490;1491;1652;1660;1804;1902;1903;2061;2262;2634;2673;2924;3056;3188;3273;3433;3434;3863;3864;4641;5045;5368;5628;5629;5829;5897;6002;6675;7039;8202;8436;8440;8441;9074;9171;9172;9459;9460;10568;10569;10599;10603;10614;10615;10919;11135;11399;11592;11655;11656;11744;12160;12826;13148;13149;13298;13304;13305;13918;13997;13998;14772;15030;15043;15070;15098;15145;15184;15245;15328;15900	5613;5614;5615;5616;5617;5618;7529;16768;16769;16770;16771;16772;16773;16774;16775;16776;16777;16778;16779;16780;16781;16782;16783;16784;18313;18314;18315;18316;18360;18361;18362;18363;18364;18365;18366;18367;18368;18369;18370;18371;18372;18373;18374;18375;18376;19688;19689;19690;19691;19692;19693;19694;19695;19696;19697;19698;20528;20529;20530;20531;20532;20533;20534;20535;20536;20537;20538;2053…	4490;4491;4492;4493;5986;13281;13282;13283;13284;13285;13286;13287;13288;13289;13290;13291;13292;14539;14540;14541;14542;14574;14575;14576;14577;14578;14579;14580;14581;14582;14583;14584;14585;14586;14587;15605;15606;15607;15608;15609;15610;15611;16240;16241;16242;16243;16244;16245;16246;16247;16248;16249;16250;16251;16252;16253;16254;16255;16256;16257;16258;16259;16260;16261;17432;19345;19346;19…	4491;5986;13283;13285;14541;14578;15610;16240;16260;17432;19350;21803;22125;24376;25404;26299;26813;28269;28271;32009;32016;38183;41683;44828;47536;47543;49240;49866;50901;57665;61152;71752;73784;73830;73835;79713;80617;80620;82926;91808;91963;91986;92041;92042;94551;96140;98638;100260;100768;100771;101513;104842;110446;113594;115275;115297;115312;121928;122542;122543;130141;131978;132108;132459;…	433;434;435;436;437;438;439	239;701;709;724;730;938;975	A0A3Q7V544	MYPC2_HUMAN	Q14324	0	0.905	0.971	Myosin-binding protein C, fast-type OS=Homo sapiens OX=9606 GN=MYBPC2 PE=1 SV=2	Match	FALSE	FALSE	359820000	316030000	705550000	994670000	508650000	567020000	886170000	693840000	1365900000	1212300000
245	XP_026344155.1	XP_026344155.1	XP_026344155.1	troponin T, slow skeletal muscle [Ursus arctos horribilis]	TNNT1	6	6	6	1	6	6	6	21.1	21.1	21.1	39.339	341	341	0	20.689	329	994;5834;9489;9887;12957;13914	True;True;True;True;True;True	1121;6419;10634;11056;14457;14458;15511	12591;12592;70618;70619;70620;70621;118248;118249;122634;122635;122636;122637;122638;122639;162983;162984;162985;162986;162987;162988;162989;174977;174978;174979;174980;174981;174982;174983;174984;174985;174986;174987	9994;55178;92134;95529;95530;95531;127198;127199;127200;127201;136681;136682;136683;136684;136685;136686;136687	9994;55178;92134;95530;127200;136684	440	236	A0A3Q7UXH3	TNNT1_HUMAN	P13805	1.2e-33	0.906	0.925	Troponin T, slow skeletal muscle OS=Homo sapiens OX=9606 GN=TNNT1 PE=1 SV=4	Match	FALSE	FALSE	17316000	14530000		39302000	4438300	38791000	386530000	13599000	9679000	9735100
246	XP_026344252.1	XP_026344252.1;XP_026344251.1	XP_026344252.1;XP_026344251.1	retinol dehydrogenase 13 isoform X2 [Ursus arctos horribilis]; retinol dehydrogenase 13 isoform X1 [Ursus arctos horribilis]	RDH13	2;2	2;2	2;2	2	2	2	2	6.3	6.3	6.3	36.057	334	334;396	0.0075401	2.4757	330	6735;12081	True;True	7439;13481	83122;150256	64883;117064	64883;117064			A0A3Q7W200	RDH13_HUMAN	Q8NBN7	5.1e-138	0.883	0.964	Retinol dehydrogenase 13 OS=Homo sapiens OX=9606 GN=RDH13 PE=1 SV=2	Match	TRUE	FALSE									2352200
247	XP_026344277.1	XP_026344277.1	XP_026344277.1	myeloid-associated differentiation marker [Ursus arctos horribilis]	MYADM	2	2	2	1	2	2	2	10.2	10.2	10.2	35.263	322	322	0	13.028	331	798;12015	True;True	889;13406	10438;10439;149483;149484;149485;149486;149487;149488;149489	8308;8309;116487;116488;116489;116490	8308;116490			A0A3Q7W227	MYADM_HUMAN	Q96S97	2.2e-148	0.916	0.984	Myeloid-associated differentiation marker OS=Homo sapiens OX=9606 GN=MYADM PE=1 SV=2	Match	FALSE	FALSE			18921000	23646000				4258200	8540900	7823500
248	XP_026344302.1	XP_026344302.1;XP_026344300.1	XP_026344302.1;XP_026344300.1	isochorismatase domain-containing protein 2 isoform X2 [Ursus arctos horribilis]; isochorismatase domain-containing protein 2 isoform X1 [Ursus arctos horribilis]	ISOC2	6;4	6;4	6;4	2	6	6	6	55.9	55.9	55.9	22.299	204	204;220	0	31.453	332	20;2721;4890;5518;7434;9915	True;True;True;True;True;True	21;2986;5357;6058;8197;11086	230;231;232;233;234;235;236;237;238;31633;31634;31635;31636;31637;31638;31639;31640;31641;31642;57190;57191;57192;57193;57194;57195;57196;57197;57198;57199;57200;57201;57202;57203;57204;57205;57206;57207;57208;57209;57210;57211;57212;57213;65796;65797;65798;65799;65800;65801;65802;65803;65804;65805;65806;65807;65808;65809;65810;92069;92070;92071;92072;92073;92074;92075;92076;92077;92078;92079;920…	179;180;24933;24934;24935;24936;24937;44743;44744;44745;44746;44747;44748;44749;44750;44751;44752;44753;44754;44755;44756;44757;44758;51410;51411;51412;51413;51414;51415;51416;51417;51418;51419;51420;51421;71715;71716;71717;71718;71719;71720;71721;71722;71723;71724;71725;71726;71727;71728;71729;71730;71731;71732;71733;71734;71735;95837	180;24936;44750;51414;71717;95837			A0A3Q7W246	ISOC2_HUMAN	Q96AB3	3.6e-90	0.922	0.985	Isochorismatase domain-containing protein 2 OS=Homo sapiens OX=9606 GN=ISOC2 PE=1 SV=1	Match	TRUE	FALSE	76804000	101240000	66881000	9051000	95112000	68874000	79470000	58346000	46866000	64358000
249	XP_026344311.1	XP_026344311.1	XP_026344311.1	40S ribosomal protein S9 [Ursus arctos horribilis]	RPS9	3	3	3	1	3	3	3	13.9	13.9	13.9	22.591	194	194	0	5.2302	333	4892;6953;10027	True;True;True	5359;7677;11209	57230;57231;57232;57233;57234;57235;57236;85449;85450;85451;85452;85453;85454;85455;85456;85457;124324;124325	44768;44769;66685;66686;66687;96834;96835	44768;66685;96834			A0A3Q7U7U7	RS9_HUMAN	P46781	1.7e-89	1.000	1.000	40S ribosomal protein S9 OS=Homo sapiens OX=9606 GN=RPS9 PE=1 SV=3	Match	FALSE	FALSE		6355900	3146800		7034900	3694100	9345800	16140000	24660000	3997900
250	XP_026357761.1	XP_026357761.1;XP_026344365.1;XP_026368364.1	XP_026357761.1;XP_026344365.1;XP_026368364.1;XP_026366294.1;XP_026356867.1	ADP-ribosylation factor 3 [Ursus arctos horribilis]; ADP-ribosylation factor 1 [Ursus arctos horribilis]; ADP-ribosylation factor 2 [Ursus arctos horribilis]	ARF3	5;5;3;2;2	5;5;3;2;2	5;5;3;2;2	5	5	5	5	40.3	40.3	40.3	20.601	181	181;181;181;180;180	0	20.977	334	5096;5694;8552;9007;13031	True;True;True;True;True	5594;6257;6258;9506;10099;14548	60309;60310;60311;60312;60313;60314;60315;60316;68459;68460;68461;68462;68463;68464;68465;68466;68467;68468;68469;106789;112812;112813;112814;112815;112816;112817;112818;112819;112820;112821;112822;112823;112824;112825;112826;163994;163995;163996;163997;163998;163999;164000	47151;47152;47153;47154;47155;47156;53436;53437;53438;83282;87905;87906;87907;87908;87909;87910;87911;87912;87913;87914;87915;127992;127993	47154;53436;83282;87914;127992	441;442	22;108	A0A3Q7V9C8	ARF3_HUMAN	P61204	3.6e-78	1.000	1.000	ADP-ribosylation factor 3 OS=Homo sapiens OX=9606 GN=ARF3 PE=1 SV=2	Match	FALSE	FALSE	12419000	23974000	12150000	24767000		39878000	37384000	35411000	17041000	19990000
251	XP_026344369.1	XP_026344369.1	XP_026344369.1	LOW QUALITY PROTEIN: obscurin [Ursus arctos horribilis]	OBSCN	132	132	130	1	132	132	130	23.7	23.7	22.7	884.18	8148	8148	0	323.31	335	101;102;174;265;293;467;622;750;778;855;1013;1129;1177;1200;1353;1368;1488;1538;1590;1603;1653;1728;1861;1863;1877;2149;2206;2213;2407;2408;2525;2571;2793;2798;2916;2927;2928;3273;3375;3503;3577;3580;3615;3646;3678;3703;3716;4075;4240;4243;4287;4324;4365;4366;4534;4565;4624;4669;4692;4741;5017;5057;5193;6344;6463;6571;6666;6760;7026;7165;7580;7784;7983;7995;8086;8120;8136;8142;8153;8154;8314;8315…	True;True;True;True;True;True;True;True;True;True;True;True;True;True;True;True;True;True;True;True;True;True;True;True;True;True;True;True;True;True;True;True;True;True;True;True;True;True;True;True;True;True;True;True;True;True;True;True;True;True;True;True;True;True;True;True;True;True;True;True;True;True;True;True;True;True;True;True;True;True;True;True;True;True;True;True;True;True;True;True…	114;115;195;293;324;515;690;837;866;964;1140;1264;1315;1339;1502;1518;1647;1704;1760;1775;1826;1907;2046;2048;2062;2353;2417;2424;2637;2638;2772;2822;3064;3069;3203;3214;3215;3594;3709;3846;3926;3929;3969;4002;4039;4066;4080;4473;4650;4653;4702;4742;4787;4788;4789;4978;5011;5074;5122;5145;5200;5501;5549;5701;6994;7135;7252;7359;7465;7759;7910;8361;8596;8809;8821;8927;8965;8983;8989;9000;9001;9178…	1362;1363;1364;1365;1366;1367;1368;2360;2361;2362;2363;2364;2365;2366;3368;3369;3370;3371;3372;3693;3694;5781;7868;7869;7870;7871;7872;7873;9819;10127;11031;11032;11033;11034;11035;12879;12880;12881;12882;12883;12884;12885;12886;12887;12888;12889;12890;14304;14305;14306;14307;14308;14309;14310;14311;14312;14864;14865;14866;14867;15124;16854;16855;17000;17001;17002;18278;18279;18280;18281;18807;19…	1106;1107;1108;1109;1110;1111;1112;1936;1937;1938;1939;1940;1941;1942;2740;2741;2742;2999;4639;6249;6250;6251;6252;6253;7804;8047;8769;8770;8771;10233;10234;10235;10236;10237;10238;10239;10240;10241;10242;10243;10244;11368;11369;11370;11371;11372;11373;11374;11375;11784;11785;12013;13350;13473;14505;14506;14507;14508;14917;15352;15453;15454;15455;15456;15457;15725;15726;15727;15728;16288;17327;17…	1106;1112;1938;2742;2999;4639;6253;7804;8047;8770;10244;11368;11785;12013;13350;13473;14508;14917;15352;15457;15726;16288;17327;17331;17437;19870;20173;20216;21822;21824;22994;23412;25447;25490;26404;26480;26482;29827;30747;31826;32504;32512;32723;32917;33152;33373;33448;36452;38246;38270;38700;39080;39407;39408;41163;41372;42030;42462;42706;43199;46168;46698;48207;60649;62170;63113;64023;65042;6…	443;444;445;446	1;3389;3556;3797	A0A3Q7VNJ8	OBSCN_HUMAN	Q5VST9	0	0.740	0.839	Obscurin OS=Homo sapiens OX=9606 GN=OBSCN PE=1 SV=3	Match	FALSE	FALSE	98858000	198610000	396800000	475630000	153980000	264390000	359220000	679940000	520770000	449580000
252	XP_026344386.1	XP_026344386.1;XP_026344379.1	XP_026344386.1;XP_026344379.1	transmembrane protein 182 isoform X2 [Ursus arctos horribilis]; transmembrane protein 182 isoform X1 [Ursus arctos horribilis]	TMEM182	2;2	2;2	2;2	2	2	2	2	10.5	10.5	10.5	25.7	229	229;261	0	5.8136	336	3756;8832	True;True	4123;9899	43264;43265;43266;43267;110942;110943;110944;110945;110946;110947;110948;110949	33880;86464;86465;86466;86467;86468	33880;86468			A0A3Q7U815	TM182_HUMAN	Q6ZP80	2.1e-109	0.934	0.987	Transmembrane protein 182 OS=Homo sapiens OX=9606 GN=TMEM182 PE=1 SV=2	Match	FALSE	FALSE			6407300			14295000	7472900	21265000	16832000	13899000
253	XP_026344396.1	XP_026344396.1;XP_026344397.1	XP_026344396.1;XP_026344397.1	putative transferase CAF17, mitochondrial isoform X1 [Ursus arctos horribilis]; putative transferase CAF17, mitochondrial isoform X2 [Ursus arctos horribilis]	IBA57	9;8	9;8	9;8	2	9	9	9	34.1	34.1	34.1	38.16	355	355;272	0	25.368	337	461;923;3874;5570;5970;7568;11784;13497;13629	True;True;True;True;True;True;True;True;True	509;1043;4254;6117;6571;8346;13144;15049;15197	5694;5695;11806;11807;11808;11809;11810;11811;44600;66696;66697;66698;72484;72485;72486;72487;72488;93763;93764;93765;93766;93767;93768;93769;93770;93771;93772;145868;169142;171601;171602;171603;171604;171605;171606;171607;171608;171609;171610	4562;4563;9383;9384;9385;34868;52105;52106;52107;56659;56660;56661;73025;73026;73027;73028;73029;73030;73031;73032;113532;132125;134087;134088;134089;134090;134091;134092	4562;9385;34868;52106;56660;73031;113532;132125;134087			A0A3Q7U823	CAF17_HUMAN	Q5T440	9.9e-113	0.779	0.908	Putative transferase CAF17, mitochondrial OS=Homo sapiens OX=9606 GN=IBA57 PE=1 SV=1	Match	TRUE	FALSE	31841000	23781000	5775500	18176000	12683000	33586000	19413000	14942000	19396000	26982000
254	XP_026344407.1	XP_026344407.1	XP_026344407.1	3-hydroxyacyl-CoA dehydrogenase type-2 [Ursus arctos horribilis]	HSD17B10	18	18	18	1	18	18	18	87.7	87.7	87.7	27.141	261	261	0	244.91	338	1953;2279;4033;4349;4684;8158;8207;8208;8484;8913;9231;10342;10343;12394;12924;13016;13017;13250	True;True;True;True;True;True;True;True;True;True;True;True;True;True;True;True;True;True	2140;2498;4426;4427;4769;5137;9005;9006;9061;9062;9402;9403;9987;10350;11546;11547;13839;14421;14529;14530;14531;14532;14779	22932;22933;22934;22935;22936;22937;22938;22939;22940;22941;22942;22943;22944;22945;22946;22947;22948;22949;22950;22951;22952;26350;26351;26352;26353;26354;26355;26356;26357;26358;26359;26360;46231;46232;46233;46234;46235;46236;46237;46238;46239;46240;46241;46242;46243;46244;46245;46246;46247;46248;46249;46250;46251;46252;46253;46254;46255;46256;46257;46258;46259;46260;46261;46262;50256;50257;502…	18077;18078;18079;18080;18081;18082;18083;18084;18085;18086;18087;18088;18089;18090;18091;18092;18093;18094;18095;18096;20770;20771;20772;20773;20774;20775;20776;20777;36104;36105;36106;36107;36108;36109;36110;36111;36112;36113;36114;36115;36116;36117;36118;36119;36120;36121;36122;36123;36124;36125;36126;36127;36128;36129;36130;36131;36132;39286;39287;39288;39289;39290;39291;39292;39293;39294;392…	18096;20773;36106;39292;42662;79059;79555;79563;82458;87024;90056;99795;99796;121141;126883;127913;127944;130193	447;448;449;450	136;178;194;227	A0A3Q7W2D9	HCD2_HUMAN	Q99714	2.4e-106	0.920	0.981	3-hydroxyacyl-CoA dehydrogenase type-2 OS=Homo sapiens OX=9606 GN=HSD17B10 PE=1 SV=3	Match	TRUE	FALSE	366360000	461820000	369250000	91843000	301130000	584960000	208560000	278320000	373610000	357500000
255	XP_026344481.1	XP_026344481.1;XP_026344479.1;XP_026344482.1	XP_026344481.1;XP_026344479.1;XP_026344482.1	protein ADP-ribosylarginine hydrolase-like protein 1 isoform X2 [Ursus arctos horribilis]; protein ADP-ribosylarginine hydrolase-like protein 1 isoform X1 [Ursus arctos horribilis]; protein ADP-ribosylarginine hydrolase-like protein 1 isoform X3 [Ursus ar	ADPRHL1	5;4;3	5;4;3	5;4;3	3	5	5	5	15.5	15.5	15.5	39.916	354	354;363;296	0	10.252	339	85;4924;7037;12104;13792	True;True;True;True;True	94;5396;7770;13507;15375	1047;1048;1049;1050;1051;1052;1053;1054;1055;1056;1057;1058;1059;1060;57546;57547;57548;86709;86710;86711;86712;86713;150601;173590	841;842;843;844;845;846;847;848;849;850;44989;44990;67626;67627;67628;117334;135582	844;44989;67628;117334;135582			A0A3Q7U8A6	ARHL1_HUMAN	Q8NDY3	1.5e-167	0.831	0.927	[Protein ADP-ribosylarginine] hydrolase-like protein 1 OS=Homo sapiens OX=9606 GN=ADPRHL1 PE=2 SV=1	Match	FALSE	FALSE	8022500	25036000	7314400	21285000	18833000	9626000	26223000	35572000	5851800	4105600
256	XP_026344503.1	XP_026344503.1	XP_026344503.1	lysosome-associated membrane glycoprotein 1 [Ursus arctos horribilis]	LAMP1	2	2	2	1	2	2	2	6.1	6.1	6.1	44.544	413	413	0	6.6415	340	765;2527	True;True	853;2774	9965;9966;9967;9968;9969;9970;9971;9972;9973;9974;9975;9976;9977;9978;9979;29227;29228;29229	7915;7916;7917;7918;7919;7920;7921;7922;22996;22997;22998	7918;22996			A0A3Q7V6A8	LAMP1_HUMAN	P11279	5.9e-78	0.796	0.933	Lysosome-associated membrane glycoprotein 1 OS=Homo sapiens OX=9606 GN=LAMP1 PE=1 SV=3	Match	FALSE	FALSE	2891700	4435600	6561700	13310000	7494300	9067100	1075500	5245700	9954100	10832000
257	XP_026344645.1	XP_026344645.1	XP_026344645.1	cytochrome c1, heme protein, mitochondrial [Ursus arctos horribilis]	LOC113247619	14	14	14	1	14	14	14	48.3	48.3	48.3	35.479	325	325	0	272.66	341	90;634;1052;2236;4311;4312;4862;4969;7923;8578;8579;9493;9984;13689	True;True;True;True;True;True;True;True;True;True;True;True;True;True	102;703;704;705;1181;2448;4726;4727;5327;5447;8744;9546;9547;10638;11165;15263	1146;1147;1148;1149;1150;1151;1152;1153;1154;1155;1156;1157;1158;1159;1160;1161;1162;1163;1164;1165;1166;1167;1168;1169;1170;1171;1172;1173;1174;1175;1176;1177;8049;8050;8051;8052;8053;8054;8055;8056;8057;8058;8059;8060;8061;8062;8063;8064;8065;8066;8067;8068;8069;8070;8071;8072;8073;8074;8075;8076;8077;8078;8079;8080;8081;8082;8083;8084;8085;8086;8087;8088;8089;8090;8091;8092;8093;8094;8095;1337…	920;921;922;923;924;925;926;927;928;929;930;931;932;933;934;935;936;937;938;939;940;941;942;943;944;945;946;947;948;949;6404;6405;6406;6407;6408;6409;6410;6411;6412;6413;6414;6415;6416;6417;6418;6419;6420;6421;6422;6423;6424;6425;6426;6427;6428;6429;6430;6431;6432;6433;6434;6435;6436;6437;6438;6439;6440;6441;6442;6443;6444;6445;10637;10638;10639;10640;10641;10642;10643;10644;10645;10646;10647;106…	923;6442;10644;20362;38957;38969;44446;45525;76558;83623;83628;92151;96404;134612	451;452;453;454;455;456;457	164;166;292;294;295;296;306	A0A3Q7UYT4	CY1_HUMAN	P08574	2.2e-133	0.932	0.978	Cytochrome c1, heme protein, mitochondrial OS=Homo sapiens OX=9606 GN=CYC1 PE=1 SV=3	Match	TRUE	TRUE	3611200000	4982600000	888410000	2318800000	1810100000	4424800000	3354600000	2314700000	3972400000	4251800000
258	XP_026344653.1	XP_026344653.1;XP_026344654.1	XP_026344653.1;XP_026344654.1	alanine aminotransferase 1 isoform X1 [Ursus arctos horribilis]; alanine aminotransferase 1 isoform X2 [Ursus arctos horribilis]	GPT	6;4	3;1	3;1	2	6	3	3	13.1	6.5	6.5	54.824	496	496;444	0	10.794	342	679;2580;6456;7401;8057;9551	True;False;False;False;True;True	756;2832;7127;8162;8889;10699	8602;8603;29881;29882;29883;29884;29885;29886;29887;79452;79453;79454;79455;79456;79457;79458;79459;79460;79461;79462;91660;91661;91662;91663;99766;99767;99768;99769;99770;99771;99772;99773;99774;99775;99776;99777;118888;118889;118890;118891;118892;118893;118894;118895;118896;118897;118898	6834;6835;23521;23522;23523;23524;23525;23526;23527;62046;62047;62048;62049;62050;62051;71422;71423;77695;77696;77697;77698;77699;77700;92635;92636;92637;92638;92639;92640;92641;92642	6835;23524;62047;71422;77695;92638			A0A3Q7V6P1	ALAT1_HUMAN	P24298	4.8e-209	0.897	0.964	Alanine aminotransferase 1 OS=Homo sapiens OX=9606 GN=GPT PE=1 SV=3	Match	FALSE	FALSE	22698000	20313000	25915000	15050000	25016000		7632700	18799000	9851100	6438100
259	XP_026344683.1	XP_026344683.1;XP_026344682.1;XP_026344681.1;XP_026344680.1;XP_026344679.1;XP_026344678.1;XP_026344677.1	XP_026344683.1;XP_026344682.1;XP_026344681.1;XP_026344680.1;XP_026344679.1;XP_026344678.1;XP_026344677.1;XP_026372392.1;XP_026372391.1;XP_026372390.1;XP_026372389.1;XP_026372388.1;XP_026372387.1;XP_026372386.1;XP_026372385.1	plectin-like isoform X7 [Ursus arctos horribilis]; plectin-like isoform X6 [Ursus arctos horribilis]; plectin-like isoform X5 [Ursus arctos horribilis]; plectin-like isoform X4 [Ursus arctos horribilis]; plectin-like isoform X3 [Ursus arctos horribilis];	LOC113247645	188;188;188;188;188;188;188;1;1;1;1;1;1;1;1	188;188;188;188;188;188;188;1;1;1;1;1;1;1;1	185;185;185;185;185;185;185;1;1;1;1;1;1;1;1	15	188	188	185	51.2	51.2	50.9	440.74	3863	3863;3876;3885;3885;3893;3911;4027;7474;7479;7487;7488;7493;7493;7524;7530	0	323.31	343	66;182;279;324;336;479;487;584;610;722;759;760;775;879;978;979;980;1009;1034;1041;1043;1376;1378;1468;1528;1647;1654;1655;1865;1987;1988;1990;2177;2232;2409;2588;2962;3005;3050;3091;3411;3419;3451;3452;3462;3463;3504;3505;3599;3949;3999;4062;4063;4153;4195;4283;4288;4309;4350;4356;4524;4738;4763;4802;4828;5101;5878;6023;6473;6483;6590;6611;6627;6852;6867;6918;6982;7052;7184;7185;7265;7266;7285;72…	True;True;True;True;True;True;True;True;True;True;True;True;True;True;True;True;True;True;True;True;True;True;True;True;True;True;True;True;True;True;True;True;True;True;True;True;True;True;True;True;True;True;True;True;True;True;True;True;True;True;True;True;True;True;True;True;True;True;True;True;True;True;True;True;True;True;True;True;True;True;True;True;True;True;True;True;True;True;True;True…	71;203;310;356;368;529;537;648;678;802;847;848;863;997;1105;1106;1107;1136;1163;1170;1172;1527;1529;1625;1694;1820;1827;1828;2050;2176;2177;2179;2387;2444;2639;2843;3254;3300;3347;3393;3747;3756;3789;3790;3801;3802;3847;3848;3952;4335;4388;4458;4459;4554;4601;4698;4703;4724;4770;4771;4777;4966;5196;5222;5223;5264;5292;5599;6472;6633;7145;7155;7274;7300;7319;7570;7586;7641;7708;7786;7933;7934;8020…	806;807;808;809;810;811;812;813;814;815;2440;2441;2442;2443;2444;3561;3562;3563;3564;3565;3970;3971;3972;3973;4159;4160;4161;4162;4163;4164;5934;5935;5936;5937;5938;5991;5992;5993;5994;5995;5996;5997;5998;5999;6000;6001;6002;6003;6004;6005;6006;6007;6008;6009;6010;6011;7317;7318;7319;7320;7321;7322;7323;7324;7325;7326;7327;7328;7732;7733;9340;9341;9342;9343;9344;9345;9907;9908;9909;9910;9911;9912…	636;637;638;639;640;641;642;643;2002;2003;2004;2005;2006;2889;2890;2891;2892;2893;3211;3362;3363;3364;3365;3366;3367;4758;4759;4760;4793;4794;4795;4796;4797;4798;4799;4800;4801;4802;4803;4804;4805;4806;4807;4808;4809;4810;4811;4812;5828;5829;5830;5831;5832;5833;5834;5835;5836;5837;5838;5839;6137;6138;7447;7448;7449;7450;7451;7867;7868;7869;7870;7871;7872;7873;7874;7875;7876;7877;7878;7879;7880;80…	637;2005;2889;3211;3363;4758;4803;5839;6138;7451;7871;7877;8032;8988;9924;9926;9929;10215;10450;10534;10543;13525;13527;14381;14861;15701;15729;15733;17369;18454;18462;18468;19971;20338;21829;23595;26728;27077;27366;27929;31084;31131;31372;31381;31512;31517;31829;31830;32641;35462;35843;36369;36370;37180;37850;38678;38701;38933;39311;39322;41118;43186;43290;43819;44097;47249;55827;57315;62257;623…	458;459;460;461;462;463	381;448;2451;2814;3345;3661	A0A3Q7V6S1	PLEC_HUMAN	Q15149	0	0.804	0.846	Plectin OS=Homo sapiens OX=9606 GN=PLEC PE=1 SV=3	Match	FALSE	FALSE	1059700000	627340000	1465100000	1510400000	865080000	756580000	631560000	1551000000	1244100000	1214000000
260	XP_026344703.1	XP_026344703.1	XP_026344703.1	elongation factor 1-delta isoform X1 [Ursus arctos horribilis]	EEF1D	3	3	3	1	3	3	3	7.4	7.4	7.4	70.9	648	648	0	13.589	344	4719;5175;10709	True;True;True	5174;5683;11954	54932;54933;54934;54935;54936;61422;61423;61424;61425;61426;61427;61428;61429;61430;61431;61432;61433;132406;132407;132408;132409;132410;132411	42967;47992;47993;47994;47995;47996;47997;47998;103048;103049;103050;103051	42967;47996;103049			A0A3Q7V6U0	EF1D_HUMAN	P29692	5.3e-83	0.915	0.975	Elongation factor 1-delta OS=Homo sapiens OX=9606 GN=EEF1D PE=1 SV=5	Match	FALSE	FALSE	15698000	3657200		15325000	37394000	10886000	13025000	12787000	10976000	14610000
261	XP_026344747.1	XP_026344747.1	XP_026344747.1	UPF0598 protein C8orf82 homolog [Ursus arctos horribilis]	CUNH8orf82	3	3	3	1	3	3	3	11.5	11.5	11.5	23.976	218	218	0.0010989	4.0277	345	422;7516;8356	True;True;True	461;8287;9220	5103;5104;5105;5106;5107;93152;103887;103888	4102;4103;72546;80965;80966	4102;72546;80965			A0A3Q7W3B9	CH082_HUMAN	Q6P1X6	1.6e-82	0.876	0.927	UPF0598 protein C8orf82 OS=Homo sapiens OX=9606 GN=C8orf82 PE=1 SV=2	Match	FALSE	FALSE		11375000			17060000		5922400		10001000	14732000
262	XP_026344767.1	XP_026344767.1	XP_026344767.1	1,4-alpha-glucan-branching enzyme [Ursus arctos horribilis]	GBE1	4	4	4	1	4	4	4	6.6	6.6	6.6	80.607	699	699	0	7.0441	346	7416;10220;10792;12609	True;True;True;True	8177;11413;12047;14075	91783;126726;126727;126728;126729;133479;133480;158183;158184;158185	71513;98722;103859;103860;123465	71513;98722;103860;123465			A0A3Q7W3E0	GLGB_HUMAN	Q04446	0	0.919	0.970	1,4-alpha-glucan-branching enzyme OS=Homo sapiens OX=9606 GN=GBE1 PE=1 SV=3	Match	FALSE	FALSE		5648500	12778000					9319500	8247300
263	XP_026344925.1	XP_026344925.1;XP_026344924.1	XP_026344925.1;XP_026344924.1	filamin-A isoform X2 [Ursus arctos horribilis]; filamin-A isoform X1 [Ursus arctos horribilis]	FLNA	18;18	8;8	8;8	2	18	8	8	7.6	4.2	4.2	279.92	2639	2639;2647	0	24.849	347	488;1115;3803;3808;4472;5260;5909;6375;7194;7195;7456;8290;8864;10933;11530;12268;13692;13967	True;True;False;True;False;False;False;False;False;True;False;False;False;True;True;True;False;True	538;1248;4177;4182;4911;5770;6503;7026;7945;7946;8220;9154;9937;12206;12863;13701;15266;15569	6012;14119;43831;43832;43833;43834;43835;43836;43837;43838;43839;43840;43887;43888;43889;43890;43891;43892;51931;51932;51933;51934;51935;51936;51937;51938;51939;51940;51941;51942;51943;51944;51945;51946;51947;51948;51949;51950;51951;51952;51953;51954;51955;62299;62300;62301;62302;62303;62304;62305;62306;62307;62308;62309;62310;62311;62312;62313;62314;62315;62316;62317;62318;71782;78033;78034;7803…	4813;11227;34302;34303;34304;34305;34306;34307;34308;34309;34348;34349;34350;34351;40637;40638;40639;40640;40641;40642;40643;40644;40645;40646;40647;40648;40649;40650;40651;40652;40653;40654;40655;40656;48659;48660;48661;48662;48663;48664;48665;48666;48667;48668;48669;48670;48671;48672;48673;48674;56118;60965;60966;60967;60968;60969;60970;60971;60972;69309;69310;69311;69312;71905;71906;71907;7190…	4813;11227;34303;34348;40647;48670;56118;60971;69310;69311;71914;80496;86682;105178;110780;119769;134649;137250			A0A3Q7UZI3	FLNA_HUMAN	P21333	0	0.978	0.991	Filamin-A OS=Homo sapiens OX=9606 GN=FLNA PE=1 SV=4	Match	FALSE	FALSE	4290100		4624300	51095000					4150200	4006600
264	XP_026344952.1	XP_026344952.1	XP_026344952.1	deoxyribonuclease-1-like 1 [Ursus arctos horribilis]	DNASE1L1	3	3	3	1	3	3	3	11	11	11	33.906	301	301	0	8.2558	348	7042;7177;12937	True;True;True	7775;7925;14434	86824;86825;86826;86827;86828;86829;86830;86831;86832;86833;86834;86835;86836;88677;88678;88679;88680;88681;88682;88683;88684;162702;162703;162704;162705;162706;162707;162708;162709;162710;162711;162712;162713;162714;162715;162716	67720;67721;67722;67723;67724;67725;67726;67727;69126;69127;69128;69129;69130;69131;69132;69133;126972;126973;126974;126975;126976;126977;126978;126979;126980;126981	67725;69129;126972			A0A3Q7W3V8	DNSL1_HUMAN	P49184	3e-124	0.813	0.930	Deoxyribonuclease-1-like 1 OS=Homo sapiens OX=9606 GN=DNASE1L1 PE=1 SV=1	Match	FALSE	FALSE	10786000	15702000	15124000	15320000	14287000	16288000	9429600	18862000	15270000	15909000
265	XP_026344968.1	XP_026344968.1	XP_026344968.1	isocitrate dehydrogenase [NAD] subunit gamma, mitochondrial [Ursus arctos horribilis]	IDH3G	19	19	19	1	19	19	19	51.5	51.5	51.5	42.713	392	392	0	224.76	349	1314;1897;2881;4408;4805;5028;5062;5127;6250;7031;7179;7180;8785;8786;8964;8965;10802;11965;12233	True;True;True;True;True;True;True;True;True;True;True;True;True;True;True;True;True;True;True	1459;1460;1461;2082;3164;4841;5267;5268;5517;5555;5556;5557;5627;6890;6891;6892;7764;7927;7928;9847;9848;9849;9850;10050;10051;10052;12057;13344;13657	16397;16398;16399;16400;16401;16402;16403;16404;16405;16406;16407;16408;16409;16410;16411;16412;16413;16414;16415;16416;16417;16418;16419;16420;16421;16422;16423;16424;16425;16426;16427;16428;16429;16430;16431;16432;16433;16434;16435;16436;16437;16438;16439;16440;16441;16442;22232;22233;22234;22235;22236;22237;22238;22239;22240;22241;22242;22243;22244;22245;22246;22247;22248;22249;22250;22251;222…	12982;12983;12984;12985;12986;12987;12988;12989;12990;12991;12992;12993;12994;12995;12996;12997;12998;12999;13000;13001;13002;13003;13004;13005;13006;13007;13008;13009;13010;13011;13012;13013;13014;13015;13016;13017;13018;13019;13020;13021;13022;13023;13024;17550;17551;17552;17553;17554;17555;17556;17557;17558;17559;17560;17561;17562;17563;17564;17565;17566;17567;17568;17569;26118;26119;26120;261…	12998;17553;26133;39939;43831;46480;46760;47519;59822;67570;69140;69178;85909;85927;87568;87574;103952;115789;118848	464;465;466;467;468;469;470	58;69;104;333;334;355;360	A0A3Q7V7L3	IDH3G_HUMAN	P51553	4.3e-216	0.962	0.992	Isocitrate dehydrogenase [NAD] subunit gamma, mitochondrial OS=Homo sapiens OX=9606 GN=IDH3G PE=1 SV=1	Match	TRUE	FALSE	2069800000	2340000000	1136600000	1397600000	1110000000	2477100000	2178200000	1639700000	2101700000	2271300000
266	XP_026345082.1	XP_026345082.1	XP_026345082.1	acetyl-coenzyme A synthetase 2-like, mitochondrial [Ursus arctos horribilis]	ACSS1	8	8	8	1	8	8	8	19.9	19.9	19.9	73.972	675	675	0	27.707	350	917;4357;5378;10926;11399;11726;11872;13861	True;True;True;True;True;True;True;True	1037;4778;5902;12198;12721;13081;13243;15450	11727;11728;11729;11730;11731;11732;11733;11734;11735;11736;11737;11738;11739;11740;11741;11742;11743;11744;50300;50301;50302;50303;50304;50305;63861;63862;63863;63864;63865;63866;63867;63868;63869;63870;135091;135092;140811;140812;140813;140814;140815;140816;140817;140818;140819;145236;145237;145238;145239;145240;145241;145242;147346;174319;174320;174321;174322;174323	9316;9317;9318;9319;9320;9321;9322;9323;9324;9325;9326;9327;9328;9329;39323;39324;49897;49898;49899;49900;105126;105127;109552;109553;109554;109555;109556;109557;109558;113040;113041;113042;113043;114734;136163;136164;136165	9326;39324;49899;105127;109556;113043;114734;136163			A0A3Q7W480	ACS2L_HUMAN	Q9NUB1	0	0.887	0.955	Acetyl-coenzyme A synthetase 2-like, mitochondrial OS=Homo sapiens OX=9606 GN=ACSS1 PE=1 SV=2	Match	TRUE	FALSE	25234000	27888000	45458000	17504000	11199000	13679000	19037000	10371000	31488000	26824000
267	XP_026345203.1	XP_026345203.1	XP_026345203.1	alpha-1B-glycoprotein [Ursus arctos horribilis]	A1BG	2	2	2	1	2	2	2	5.5	5.5	5.5	54.79	505	505	0.003212	3.6249	351	384;3484	True;True	418;3825	4731;4732;40309;40310;40311;40312	3807;31647;31648;31649;31650	3807;31650			A0A3Q7V8A5	A1BG_HUMAN	P04217	2e-117	0.686	0.821	Alpha-1B-glycoprotein OS=Homo sapiens OX=9606 GN=A1BG PE=1 SV=4	Match	FALSE	FALSE	2415100			6327400				4624200	6191300
268	XP_026345266.1	XP_026345266.1	XP_026345266.1	electron transfer flavoprotein subunit alpha, mitochondrial [Ursus arctos horribilis]	ETFA	26	26	26	1	26	26	26	75.4	75.4	75.4	35.068	333	333	0	323.31	352	126;959;960;1466;4302;4638;4639;5107;6111;6112;6832;6833;7060;7061;7590;9625;10158;10518;10920;11637;11639;12973;12974;13591;13599;13623	True;True;True;True;True;True;True;True;True;True;True;True;True;True;True;True;True;True;True;True;True;True;True;True;True;True	141;142;1084;1085;1623;4717;5089;5090;5605;6728;6729;6730;6731;7546;7547;7795;7796;8371;10777;11349;11745;12192;12981;12983;14477;14478;15158;15159;15167;15191	1680;1681;1682;1683;1684;1685;1686;1687;1688;1689;1690;1691;1692;1693;1694;1695;1696;1697;1698;1699;1700;1701;1702;1703;1704;1705;1706;1707;1708;1709;1710;1711;1712;1713;1714;1715;1716;1717;1718;1719;1720;1721;1722;1723;1724;1725;1726;1727;1728;1729;1730;1731;1732;1733;12267;12268;12269;12270;12271;12272;12273;12274;12275;12276;12277;12278;12279;12280;12281;12282;12283;12284;12285;12286;12287;122…	1372;1373;1374;1375;1376;1377;1378;1379;1380;1381;1382;1383;1384;1385;1386;1387;1388;1389;1390;1391;1392;1393;1394;1395;1396;1397;1398;1399;1400;1401;1402;1403;1404;1405;1406;1407;1408;1409;1410;1411;1412;1413;1414;1415;1416;1417;1418;1419;1420;1421;1422;9745;9746;9747;9748;9749;9750;9751;9752;9753;9754;9755;9756;9757;9758;9759;9760;9761;9762;9763;9764;9765;9766;9767;9768;9769;9770;9771;9772;9773…	1412;9762;9786;14345;38835;42114;42140;47303;58214;58217;65866;65904;67956;67958;73251;93331;98122;101520;105091;112258;112271;127322;127366;133718;133841;134065	471;472;473	261;290;326	A0A3Q7UAL9	ETFA_HUMAN	P13804	1.8e-168	0.961	0.988	Electron transfer flavoprotein subunit alpha, mitochondrial OS=Homo sapiens OX=9606 GN=ETFA PE=1 SV=1	Match	TRUE	FALSE	2107200000	2336700000	1179500000	973350000	1321900000	1724600000	1681700000	1277300000	1806400000	1673800000
269	XP_026345437.1	XP_026345437.1	XP_026345437.1;CON__P02070;XP_026345441.1	hemoglobin subunit beta [Ursus arctos horribilis]	LOC113248288 LOC113248289	16;2;2	16;2;2	15;1;1	3	16	16	15	89.8	89.8	83	16.14	147	147;145;147	0	189.65	354	2519;3284;6539;7186;7447;7448;7586;7927;9051;10847;10848;12922;12923;13078;13513;13514	True;True;True;True;True;True;True;True;True;True;True;True;True;True;True;True	2765;3606;3607;7216;7935;8211;8212;8367;8748;10144;12105;12106;14419;14420;14597;15067;15068	29159;29160;29161;29162;29163;29164;29165;29166;29167;29168;29169;29170;29171;29172;29173;29174;29175;29176;37998;37999;38000;38001;38002;38003;38004;38005;38006;38007;38008;38009;38010;38011;38012;38013;38014;38015;38016;38017;38018;38019;38020;38021;38022;38023;38024;38025;38026;38027;38028;38029;38030;38031;38032;38033;38034;38035;38036;38037;38038;38039;38040;38041;38042;38043;38044;38045;380…	22947;22948;22949;22950;22951;22952;22953;22954;22955;22956;22957;22958;22959;22960;22961;22962;29904;29905;29906;29907;29908;29909;29910;29911;29912;29913;29914;29915;29916;29917;29918;29919;29920;29921;29922;29923;29924;29925;29926;29927;29928;29929;29930;29931;29932;29933;29934;29935;29936;29937;29938;29939;29940;29941;29942;29943;29944;29945;29946;29947;29948;29949;29950;29951;29952;29953;299…	22954;29972;62790;69253;71819;71838;73201;76607;88375;104336;104337;126847;126864;128552;132383;132455	475	56	A0A3Q7W567	HBB_HUMAN	P68871	8.9e-65	0.898	0.959	Hemoglobin subunit beta OS=Homo sapiens OX=9606 GN=HBB PE=1 SV=2	Match	FALSE	FALSE	925350000	971150000	1519100000	1962200000	1286400000	2013500000	1236800000	844580000	641960000	827840000
270	XP_026345531.1	XP_026345531.1;XP_026345530.1	XP_026345531.1;XP_026345530.1	FUN14 domain-containing protein 2 isoform X2 [Ursus arctos horribilis]; FUN14 domain-containing protein 2 isoform X1 [Ursus arctos horribilis]	FUNDC2	5;3	5;3	5;3	2	5	5	5	24.9	24.9	24.9	20.638	189	189;208	0	30.042	356	258;6402;6601;6969;10669	True;True;True;True;True	286;7057;7287;7694;11907	3267;3268;3269;3270;3271;3272;3273;3274;78545;78546;78547;78548;78549;78550;78551;78552;78553;78554;78555;78556;81243;81244;85590;85591;85592;85593;85594;85595;131947;131948;131949;131950;131951;131952;131953;131954;131955;131956;131957	2659;2660;2661;61375;61376;61377;61378;61379;61380;61381;61382;61383;63378;63379;66776;66777;66778;102712;102713;102714;102715;102716	2660;61375;63379;66777;102712			A0A3Q7UBE0	FUND2_HUMAN	Q9BWH2	3.3e-89	0.937	0.984	FUN14 domain-containing protein 2 OS=Homo sapiens OX=9606 GN=FUNDC2 PE=1 SV=2	Match	TRUE	FALSE	52158000	22921000	56623000		15822000	16412000	15086000	8295700	15679000	13181000
271	XP_026345547.1	XP_026345547.1	XP_026345547.1	glycogen phosphorylase, brain form [Ursus arctos horribilis]	PYGB	20	3	3	1	20	3	3	23.7	6.3	6.3	96.356	843	843	0	63.128	357	97;1058;2122;3313;4940;4941;6577;7331;9039;9609;9786;10481;11341;12099;12667;12704;12994;12995;13906;13982	False;True;False;False;False;False;False;False;False;False;True;False;False;False;False;True;False;False;False;False	109;1188;1189;2326;3639;5415;5416;7259;7260;8092;10132;10760;10945;11704;12657;13501;13502;14136;14187;14501;14502;15502;15586	1312;1313;1314;1315;1316;1317;13520;13521;13522;13523;13524;13525;13526;13527;24954;38367;38368;38369;38370;38371;38372;38373;38374;38375;38376;38377;38378;38379;38380;38381;38382;38383;38384;38385;38386;38387;38388;38389;38390;38391;38392;38393;38394;38395;38396;38397;38398;57668;57669;57670;57671;57672;57673;57674;57675;57676;57677;57678;57679;57680;57681;57682;57683;57684;57685;57686;57687;576…	1070;1071;10754;10755;10756;10757;10758;19718;30194;30195;30196;30197;30198;30199;30200;30201;30202;30203;30204;30205;30206;30207;30208;30209;30210;30211;30212;30213;30214;30215;30216;30217;30218;30219;30220;45083;45084;45085;45086;45087;45088;45089;45090;45091;45092;45093;45094;45095;45096;45097;45098;45099;45100;45101;45102;45103;45104;45105;45106;45107;45108;45109;45110;45111;45112;45113;45114…	1071;10754;19718;30212;45093;45129;63143;70802;88227;93203;94814;101257;109045;117303;124021;124751;127586;127607;136582;137369	291;295;300;476;477	148;198;605;616;680	A0A3Q7W5H2	PYGB_HUMAN	P11216	0	0.957	0.994	Glycogen phosphorylase, brain form OS=Homo sapiens OX=9606 GN=PYGB PE=1 SV=5	Match	FALSE	FALSE	287830000	283830000	290400000					51959000
272	XP_026345569.1	XP_026345569.1;XP_026369106.1;XP_026345568.1;XP_026369105.1	XP_026345569.1;XP_026369106.1;XP_026345568.1;XP_026369105.1	ATP-dependent RNA helicase DDX3X-like isoform X2 [Ursus arctos horribilis]; ATP-dependent RNA helicase DDX3X isoform X2 [Ursus arctos horribilis]; ATP-dependent RNA helicase DDX3X-like isoform X1 [Ursus arctos horribilis]; ATP-dependent RNA helicase DDX3X	LOC113248381	4;4;4;4	4;4;4;4	4;4;4;4	4	4	4	4	6.5	6.5	6.5	73.225	660	660;661;661;662	0	9.3096	358	5071;10537;10938;12600	True;True;True;True	5567;11765;12212;14065	59925;59926;59927;59928;59929;130630;130631;130632;130633;130634;130635;135288;135289;135290;135291;135292;135293;135294;135295;158027;158028;158029;158030	46838;101732;105288;105289;105290;123343;123344	46838;101732;105289;123343			A0A3Q7VSA2	DDX3X_HUMAN	O00571	2.3e-174	0.964	0.989	ATP-dependent RNA helicase DDX3X OS=Homo sapiens OX=9606 GN=DDX3X PE=1 SV=3	Match	TRUE	FALSE		17411000	18381000	8559800	34820000		60571000	115730000	52556000	26990000
273	XP_026345622.1	XP_026345622.1;XP_026336995.1	XP_026345622.1;XP_026336995.1;XP_026342051.1;CON__ENSEMBL:ENSBTAP00000025008;XP_026359610.1	tubulin beta-4B chain [Ursus arctos horribilis]; tubulin beta-4A chain [Ursus arctos horribilis]	LOC113248414 LOC113248454	26;19;10;5;4	26;19;10;5;4	5;3;0;0;0	5	26	26	5	67.9	67.9	17.3	49.83	445	445;444;446;536;519	0	160.46	359	802;1330;3058;3566;3567;3750;4094;4095;4876;5765;5809;5810;5928;5956;5957;6384;6738;7168;8127;8669;8675;9140;9280;10554;11334;14110	True;True;True;True;True;True;True;True;True;True;True;True;True;True;True;True;True;True;True;True;True;True;True;True;True;True	894;895;1477;1478;3355;3356;3915;3916;4117;4492;4493;5342;6340;6341;6394;6395;6525;6556;6557;7035;7442;7443;7914;7915;8973;8974;9683;9692;9693;10247;10404;11787;12650;15723	10467;10468;10469;10470;10471;10472;10473;10474;10475;10476;10477;10478;10479;10480;10481;10482;10483;10484;16629;16630;16631;16632;16633;16634;16635;16636;16637;16638;16639;16640;16641;16642;16643;16644;16645;16646;16647;16648;16649;16650;16651;16652;34896;34897;34898;34899;34900;34901;34902;34903;34904;34905;41318;41319;41320;41321;41322;43214;43215;43216;43217;43218;43219;46852;46853;46854;468…	8327;8328;8329;8330;8331;8332;8333;8334;8335;8336;8337;13177;13178;13179;13180;13181;13182;13183;13184;13185;13186;13187;13188;13189;13190;13191;13192;27424;27425;27426;27427;27428;27429;27430;27431;27432;32416;32417;32418;33845;33846;33847;36580;36581;36582;36583;36584;36585;36586;36587;36588;36589;36590;36591;36592;36593;36594;36595;36596;36597;36598;36599;36600;36601;36602;36603;36604;36605;36…	8333;13183;27426;32417;32418;33846;36581;36609;44623;54424;55035;55039;56309;56556;56557;61084;64896;69013;78886;84655;84705;89281;90596;101910;108984;138394	478;479;480;481;482;483;484;485;486	73;164;233;257;267;293;330;363;388	A0A3Q7W5P6	TBB4B_HUMAN	P68371	4.9e-197	1.000	1.000	Tubulin beta-4B chain OS=Homo sapiens OX=9606 GN=TUBB4B PE=1 SV=1	Match	FALSE	FALSE	20661000	75733000	17746000	78337000	33474000	18208000	31449000	72014000	53297000	51423000
274	XP_026345743.1	XP_026345743.1;XP_026345745.1	XP_026345743.1;XP_026345745.1;XP_026345746.1	protein NDRG2 isoform X1 [Ursus arctos horribilis]; protein NDRG2 isoform X2 [Ursus arctos horribilis]	NDRG2	4;3;1	4;3;1	4;3;1	3	4	4	4	21	21	21	40.704	371	371;357;311	0	22.283	360	283;5675;6822;10188	True;True;True;True	314;6234;7534;11380	3585;3586;3587;3588;3589;3590;3591;3592;3593;3594;3595;3596;3597;3598;3599;3600;68245;68246;68247;68248;68249;84321;84322;84323;84324;84325;126338;126339;126340;126341;126342;126343;126344;126345;126346;126347;126348;126349;126350;126351;126352;126353;126354;126355;126356;126357;126358;126359;126360;126361;126362	2908;2909;2910;2911;2912;2913;2914;2915;2916;2917;2918;2919;2920;2921;53288;65816;65817;65818;65819;65820;98430;98431;98432;98433;98434;98435;98436;98437;98438;98439;98440;98441;98442;98443;98444;98445;98446;98447	2908;53288;65817;98430			A0A3Q7VSU3	NDRG2_HUMAN	Q9UN36	3e-181	0.954	0.989	Protein NDRG2 OS=Homo sapiens OX=9606 GN=NDRG2 PE=1 SV=2	Match	FALSE	FALSE	56689000	73186000	17908000	58236000	10941000	23198000	36938000	62212000	76295000	81470000
275	XP_026345913.1	XP_026345913.1;XP_026345914.1	XP_026345913.1;XP_026345914.1;XP_026345915.1	mitochondrial-processing peptidase subunit alpha isoform X1 [Ursus arctos horribilis]; mitochondrial-processing peptidase subunit alpha isoform X2 [Ursus arctos horribilis]	PMPCA LOC113248584	4;4;1	4;4;1	4;4;1	3	4	4	4	8.6	8.6	8.6	58.524	526	526;438;394	0	10.146	361	4250;8364;13495;14109	True;True;True;True	4661;9228;15047;15722	49136;49137;49138;103945;103946;103947;103948;103949;103950;103951;103952;103953;103954;103955;169131;169132;169133;169134;169135;169136;169137;177159;177160;177161;177162;177163;177164;177165;177166;177167;177168;177169;177170;177171;177172	38398;38399;38400;81015;81016;81017;81018;81019;81020;81021;132116;132117;132118;132119;132120;132121;132122;138367;138368;138369;138370;138371;138372;138373;138374;138375;138376;138377;138378	38400;81015;132122;138369			A0A3Q7V284	MPPA_HUMAN	Q10713	0	0.905	0.979	Mitochondrial-processing peptidase subunit alpha OS=Homo sapiens OX=9606 GN=PMPCA PE=1 SV=2	Match	TRUE	FALSE	16834000	13529000	24745000	12325000		17653000	19919000	19983000	13323000	9525100
276	XP_026346101.1	XP_026346101.1;XP_026346099.1	XP_026346101.1;XP_026346099.1	acetolactate synthase-like protein isoform X2 [Ursus arctos horribilis]; acetolactate synthase-like protein isoform X1 [Ursus arctos horribilis]	ILVBL	5;5	5;5	5;5	2	5	5	5	14.6	14.6	14.6	65.196	608	608;632	0	25.396	363	1830;2938;3468;4347;8807	True;True;True;True;True	2014;3227;3809;4767;9872	21552;33813;33814;33815;33816;33817;40173;40174;40175;40176;40177;40178;40179;50244;50245;50246;110634;110635;110636;110637;110638;110639;110640;110641;110642;110643;110644;110645;110646	17016;26587;26588;31553;31554;39276;39277;39278;86210;86211;86212;86213;86214;86215;86216;86217;86218;86219	17016;26587;31553;39277;86219			A0A3Q7UCV6	ILVBL_HUMAN	A1L0T0	0	0.873	0.948	Acetolactate synthase-like protein OS=Homo sapiens OX=9606 GN=ILVBL PE=1 SV=2	Match	FALSE	FALSE	4944700	12515000	8987500	5349500		9385800	3393600	9156100	10489000	9470000
277	XP_026346328.1	XP_026346328.1;XP_026346329.1	XP_026346328.1;XP_026346329.1	purine nucleoside phosphorylase isoform X1 [Ursus arctos horribilis]; purine nucleoside phosphorylase isoform X2 [Ursus arctos horribilis]	PNP	13;11	13;11	13;11	2	13	13	13	59.5	59.5	59.5	32.036	289	289;289	0	69.538	364	171;883;1887;3371;3990;3991;5033;7017;8199;9498;11933;12479;13405	True;True;True;True;True;True;True;True;True;True;True;True;True	191;1001;2072;3705;4377;4378;5523;7748;7749;9051;10644;13306;13932;14947	2351;11334;11335;11336;11337;11338;11339;11340;11341;11342;11343;11344;11345;11346;11347;11348;11349;11350;11351;11352;11353;11354;22137;22138;22139;22140;22141;22142;22143;22144;22145;22146;22147;22148;22149;22150;22151;22152;22153;22154;39105;39106;45787;45788;45789;45790;45791;45792;45793;45794;45795;45796;59493;86472;86473;86474;86475;86476;86477;86478;86479;86480;86481;86482;86483;86484;8648…	1931;9000;9001;9002;9003;9004;9005;9006;9007;9008;9009;9010;9011;9012;9013;9014;9015;9016;9017;17481;17482;17483;17484;17485;17486;17487;17488;17489;17490;17491;17492;17493;17494;17495;17496;30734;30735;35758;35759;35760;35761;35762;35763;35764;46523;67449;67450;67451;67452;67453;67454;67455;67456;67457;67458;67459;67460;67461;67462;67463;67464;67465;67466;67467;67468;67469;67470;79472;79473;7947…	1931;9001;17481;30735;35758;35762;46523;67456;79475;92244;115315;122062;131335	487	219	A0A3Q7VBK5	PNPH_HUMAN	P00491	1.5e-136	0.824	0.945	Purine nucleoside phosphorylase OS=Homo sapiens OX=9606 GN=PNP PE=1 SV=2	Match	FALSE	FALSE	93094000	167700000	283850000	402540000	151070000	148050000	160690000	287590000	194560000	180810000
278	XP_026346394.1	XP_026346394.1	XP_026346394.1	vesicle-trafficking protein SEC22b [Ursus arctos horribilis]	SEC22B	2	2	2	1	2	2	2	9.3	9.3	9.3	24.756	215	215	0.0030928	3.1155	365	5770;12912	True;True	6349;14407;14408	69910;69911;162382;162383;162384;162385;162386;162387;162388	54619;126730;126731;126732;126733	54619;126733	488	6	A0A3Q7VUV2	SC22B_HUMAN	O75396	1.4e-98	0.977	0.986	Vesicle-trafficking protein SEC22b OS=Homo sapiens OX=9606 GN=SEC22B PE=1 SV=4	Match	FALSE	FALSE	6924800	8050000	7102700					6673100
279	XP_026346456.1	XP_026346456.1;XP_026362437.1;XP_026362438.1	XP_026346456.1;XP_026362437.1;XP_026362438.1	NADH dehydrogenase [ubiquinone] iron-sulfur protein 6, mitochondrial [Ursus arctos horribilis]; NADH dehydrogenase [ubiquinone] iron-sulfur protein 6, mitochondrial isoform X1 [Ursus arctos horribilis]; NADH dehydrogenase [ubiquinone] iron-sulfur protein	LOC113249115	5;5;3	5;5;3	5;5;3	3	5	5	5	60.5	60.5	60.5	13.459	124	124;124;106	0	68.273	367	6056;9722;11523;12644;13666	True;True;True;True;True	6670;10880;12854;14113;15239	73709;73710;73711;73712;73713;73714;120921;120922;120923;120924;120925;120926;120927;120928;120929;120930;120931;120932;142294;142295;142296;142297;142298;142299;142300;142301;142302;142303;142304;142305;142306;142307;142308;142309;142310;142311;142312;158670;158671;158672;158673;158674;158675;158676;158677;158678;158679;158680;158681;158682;158683;158684;158685;158686;158687;158688;158689;158690…	57646;57647;94198;94199;94200;94201;94202;94203;94204;94205;110685;110686;110687;110688;110689;110690;110691;110692;110693;110694;110695;110696;110697;110698;110699;110700;110701;123809;123810;123811;123812;123813;123814;123815;123816;123817;123818;123819;123820;123821;123822;123823;123824;123825;123826;123827;123828;134376;134377;134378;134379;134380;134381;134382;134383;134384;134385;134386;134…	57647;94202;110685;123823;134380			A0A3Q7UDT3	NDUS6_HUMAN	O75380	7.3e-53	0.895	0.968	NADH dehydrogenase [ubiquinone] iron-sulfur protein 6, mitochondrial OS=Homo sapiens OX=9606 GN=NDUFS6 PE=1 SV=1	Match	TRUE	TRUE	273810000	420090000	95384000	185390000	338380000	176760000	190490000	277770000	268590000	359700000
280	XP_026346569.1	XP_026346569.1	XP_026346569.1	D-2-hydroxyglutarate dehydrogenase, mitochondrial [Ursus arctos horribilis]	D2HGDH	2	2	2	1	2	2	2	4.8	4.8	4.8	59.108	543	543	0	4.7876	368	7699;11977	True;True	8504;13357	95478;148752;148753;148754;148755	74341;115894	74341;115894			A0A3Q7VVE2	D2HDH_HUMAN	Q8N465	0	0.834	0.932	D-2-hydroxyglutarate dehydrogenase, mitochondrial OS=Homo sapiens OX=9606 GN=D2HGDH PE=1 SV=3	Match	TRUE	FALSE	4374500				7208000	2375500		1306400
281	XP_026346645.1	XP_026346645.1	XP_026346645.1	chitinase domain-containing protein 1 [Ursus arctos horribilis]	LOC113249363 LOC113249369	2	2	2	1	2	2	2	5.3	5.3	5.3	44.703	393	393	0.0031679	3.42	369	3699;4911	True;True	4062;5380	42608;57385;57386;57387	33363;44861;44862	33363;44862			A0A3Q7V3Q3	CHID1_HUMAN	Q9BWS9	8.5e-211	0.898	0.990	Chitinase domain-containing protein 1 OS=Homo sapiens OX=9606 GN=CHID1 PE=1 SV=1	Match	FALSE	FALSE				3683000			4019000		1738600
282	XP_026346685.1	XP_026346685.1	XP_026346685.1	septin-2 [Ursus arctos horribilis]	SEPT2	3	3	3	1	3	3	3	11.1	11.1	11.1	41.535	361	361	0	5.3619	370	1107;5531;11604	True;True;True	1240;6071;12943	14071;66006;66007;143662;143663;143664;143665;143666	11191;51568;51569;111799;111800	11191;51568;111800			A0A3Q7VCH4	SEPT2_HUMAN	Q15019	3.1e-162	0.986	0.994	Septin-2 OS=Homo sapiens OX=9606 GN=SEPTIN2 PE=1 SV=1	Match	FALSE	FALSE	1606500	2599800		8582900			4656000		4862500	3906900
283	XP_026346777.1	XP_026346777.1	XP_026346777.1	peroxiredoxin-2 [Ursus arctos horribilis]	LOC113249512 LOC113249508	10	9	9	1	10	9	9	41.9	36.4	36.4	21.928	198	198	0	42.811	371	506;507;2543;4265;4266;6288;9103;9104;9718;11160	True;True;True;True;True;True;True;True;False;True	556;557;2790;4676;4677;6934;10200;10201;10876;12456	6222;6223;6224;6225;6226;6227;6228;6229;6230;6231;6232;6233;6234;6235;6236;6237;6238;6239;6240;6241;6242;6243;6244;6245;6246;6247;6248;6249;6250;6251;6252;6253;6254;6255;6256;6257;29353;29354;29355;29356;29357;29358;29359;29360;29361;29362;29363;29364;29365;29366;29367;29368;29369;29370;29371;29372;29373;29374;29375;29376;29377;29378;29379;29380;29381;49286;49287;49288;49289;49290;49291;49292;492…	4996;4997;4998;4999;5000;5001;5002;5003;5004;5005;5006;5007;5008;5009;5010;5011;5012;5013;5014;5015;5016;5017;5018;5019;5020;23085;23086;23087;23088;23089;23090;23091;23092;23093;23094;23095;23096;23097;23098;23099;23100;23101;23102;23103;23104;38503;38504;38505;38506;38507;38508;38509;38510;38511;38512;38513;38514;38515;38516;38517;38518;38519;38520;38521;38522;38523;38524;38525;38526;38527;3852…	5008;5013;23098;38507;38532;60072;88833;88840;94163;107364			A0A3Q7UEP7	PRDX2_HUMAN	P32119	4.4e-95	0.944	0.980	Peroxiredoxin-2 OS=Homo sapiens OX=9606 GN=PRDX2 PE=1 SV=5	Match	FALSE	FALSE	128800000	356270000	241220000	450950000	216230000	248230000	273340000	269770000	235130000	236520000
284	XP_026346825.1	XP_026346825.1;XP_026347273.1	XP_026346825.1;XP_026347273.1	acyl-coenzyme A thioesterase 4-like, partial [Ursus arctos horribilis]; acyl-coenzyme A thioesterase 4-like, partial [Ursus arctos horribilis]	LOC113249573	2;1	2;1	2;1	2	2	2	2	5	5	5	34.834	318	318;192	0.0075259	2.4709	372	1798;7748	True;True	1980;8558	21230;96126;96127	16770;74860;74861	16770;74860			A0A3Q7V466	ACOT4_HUMAN	Q8N9L9	2.7e-110	0.808	0.928	Peroxisomal succinyl-coenzyme A thioesterase OS=Homo sapiens OX=9606 GN=ACOT4 PE=1 SV=2	Match	FALSE	FALSE	11318000							13623000
285	XP_026347035.1	XP_026347035.1;XP_026347048.1;XP_026347040.1;XP_026347031.1	XP_026347035.1;XP_026347048.1;XP_026347040.1;XP_026347031.1	NADH dehydrogenase [ubiquinone] 1 alpha subcomplex subunit 10, mitochondrial isoform X2 [Ursus arctos horribilis]; NADH dehydrogenase [ubiquinone] 1 alpha subcomplex subunit 10, mitochondrial isoform X4 [Ursus arctos horribilis]; NADH dehydrogenase [ubiqu	NDUFA10	23;20;20;20	23;20;20;20	23;20;20;20	4	23	23	23	68.7	68.7	68.7	40.433	355	355;336;344;362	0	230.58	375	654;655;1492;3680;3681;4845;6090;6091;6548;6934;6935;7091;7539;7853;7904;8590;9559;11441;11442;12733;13541;13866;13984	True;True;True;True;True;True;True;True;True;True;True;True;True;True;True;True;True;True;True;True;True;True;True	728;729;730;1651;4041;4042;5310;6706;6707;7225;7658;7659;7828;8314;8673;8725;9560;9561;10707;12764;12765;12766;12767;14218;15101;15455;15588	8300;8301;8302;8303;8304;8305;8306;8307;8308;8309;8310;8311;8312;8313;8314;8315;8316;8317;8318;8319;8320;8321;8322;8323;8324;8325;8326;8327;8328;8329;8330;8331;8332;8333;8334;8335;8336;8337;18293;18294;18295;18296;18297;18298;18299;18300;18301;18302;18303;18304;18305;18306;18307;18308;18309;18310;18311;18312;42342;42343;42344;42345;42346;42347;42348;42349;42350;42351;42352;42353;42354;42355;42356…	6606;6607;6608;6609;6610;6611;6612;6613;6614;6615;6616;6617;6618;6619;6620;6621;6622;6623;6624;6625;6626;6627;6628;6629;6630;6631;6632;6633;14519;14520;14521;14522;14523;14524;14525;14526;14527;14528;14529;14530;14531;14532;14533;14534;14535;14536;14537;14538;33158;33159;33160;33161;33162;33163;33164;33165;33166;33167;33168;33169;33170;33171;33172;33173;33174;33175;33176;33177;33178;33179;33180;3…	6609;6632;14527;33159;33190;44239;58017;58052;62879;66538;66542;68220;72789;75871;76390;83704;92695;109862;109891;125015;133051;136225;137390	490;491;492	114;249;296	A0A3Q7V4R8	NDUAA_HUMAN	O95299	3.8e-172	0.786	0.952	NADH dehydrogenase [ubiquinone] 1 alpha subcomplex subunit 10, mitochondrial OS=Homo sapiens OX=9606 GN=NDUFA10 PE=1 SV=1	Match	TRUE	TRUE	1433200000	1757500000	974210000	1172400000	820940000	1484400000	1737500000	1001100000	1361900000	1367300000
286	XP_026347119.1	XP_026347119.1	XP_026347119.1	membrane primary amine oxidase-like, partial [Ursus arctos horribilis]	LOC113249890	4	4	2	1	4	4	2	12.9	12.9	7.2	44.856	402	402	0	9.2842	376	1702;6554;14023;14157	True;True;True;True	1880;7232;15630;15631;15773	20291;20292;80673;80674;80675;80676;80677;80678;80679;80680;80681;176224;176225;176226;176227;176228;176229;176230;177652	16070;16071;62961;62962;62963;62964;62965;62966;62967;137671;137672;137673;137674;138780	16071;62962;137672;138780	493	30	A0A3Q7VX49	AOC3_HUMAN	Q16853	3.5e-214	0.856	0.963	Membrane primary amine oxidase OS=Homo sapiens OX=9606 GN=AOC3 PE=1 SV=3	Match	FALSE	FALSE			17406000	16678000		10357000		3998700	14126000	12533000
287	XP_026347153.1	XP_026347153.1;XP_026347198.1	XP_026347153.1;XP_026347198.1	nebulin-like, partial [Ursus arctos horribilis]; nebulin-like, partial [Ursus arctos horribilis]	LOC113249923	43;36	36;29	36;29	2	43	36	36	65.7	58.7	58.7	58.617	508	508;415	0	310.8	377	176;204;404;840;1104;1302;1416;1417;1418;1419;2307;2609;3654;3655;3675;3706;4137;4140;4972;4973;5005;5771;5812;6254;6255;6657;6768;6769;6783;8384;8541;9149;10062;10067;10374;10991;11597;11658;11916;13215;13216;14183;14210	True;False;True;True;True;True;True;True;True;True;True;False;False;False;True;True;True;True;True;True;True;True;True;True;True;True;True;True;False;True;True;True;True;True;False;True;True;False;True;True;True;True;True	197;226;442;943;944;1236;1237;1446;1447;1569;1570;1571;1572;2527;2864;4012;4013;4014;4015;4036;4069;4538;4541;5450;5451;5489;6350;6351;6397;6896;6897;7350;7473;7474;7491;9249;9491;10259;11247;11252;11253;11580;12270;12934;12935;13003;13004;13289;14740;14741;15803;15834;15835	2368;2369;2660;2661;2662;2663;2664;2665;2666;2667;2668;4967;4968;4969;4970;4971;4972;4973;4974;4975;4976;4977;4978;4979;4980;10912;10913;10914;10915;10916;10917;10918;10919;10920;10921;10922;10923;10924;10925;10926;10927;10928;10929;14046;14047;14048;14049;14050;14051;14052;14053;14054;14055;16257;16258;16259;17491;17492;17493;17494;17495;17496;17497;17498;17499;17500;17501;17502;17503;17504;1750…	1944;1945;2180;2181;2182;2183;2184;2185;4005;4006;4007;4008;4009;4010;4011;4012;4013;4014;4015;8666;8667;8668;8669;8670;8671;8672;8673;8674;8675;8676;8677;8678;8679;8680;8681;8682;11172;11173;11174;11175;11176;11177;12868;12869;13862;13863;13864;13865;13866;13867;13868;13869;13870;13871;13872;13873;13874;13875;13876;20967;23798;23799;23800;23801;23802;23803;23804;23805;23806;23807;23808;23809;238…	1945;2183;4007;8678;11176;12869;13866;13868;13872;13876;20967;23803;32982;32988;33135;33390;37027;37049;45586;45588;46045;54628;55042;59875;59877;63868;65076;65083;65334;81205;83114;89311;97094;97151;100131;105803;111678;112373;115200;129896;129898;138972;139272	494;495;496;497;498;499;500	49;80;156;211;323;435;454	A0A3Q7VDQ1	NEBU_HUMAN	P20929	1.2e-199	0.920	0.979	Nebulin OS=Homo sapiens OX=9606 GN=NEB PE=1 SV=5	Match	FALSE	FALSE	204430000	108880000	136820000	223510000	184160000	315720000	961000000	355180000	271790000	234620000
288	XP_026347278.1	XP_026347278.1	XP_026347278.1	obscurin-like, partial [Ursus arctos horribilis]	LOC113250115	4	2	2	1	4	2	2	61.8	40.2	40.2	10.824	102	102	0	15.405	378	174;8314;12521;13306	False;False;True;True	195;9178;13977;14838	2360;2361;2362;2363;2364;2365;2366;103512;103513;103514;156858;156859;167269;167270;167271;167272;167273;167274;167275;167276	1936;1937;1938;1939;1940;1941;1942;80676;122383;130617;130618;130619;130620;130621;130622;130623;130624	1938;80676;122383;130620			A0A3Q7VE26	OBSCN_HUMAN	Q5VST9	2.1e-28	0.812	0.950	Obscurin OS=Homo sapiens OX=9606 GN=OBSCN PE=1 SV=3	Match	FALSE	FALSE	4731300	7635100	9353500			21912000	10799000	25646000	20381000	13293000
289	XP_026347338.1	XP_026347338.1	XP_026347338.1	heat shock 70 kDa protein 1 [Ursus arctos horribilis]	LOC113250195 LOC113250194	33	28	19	1	33	28	19	56.2	49.1	32.8	70.211	641	641	0	171.33	379	386;1003;1045;1153;1695;2069;2741;3264;3314;4059;5091;5529;6062;6806;7527;7528;7953;8253;8372;8543;8737;8792;9226;9227;9548;9957;10336;11113;12025;12026;12422;13223;14041	True;True;True;True;True;True;True;True;True;True;True;True;False;True;True;True;True;True;True;True;False;True;True;True;True;True;True;True;False;False;False;True;True	421;1130;1174;1289;1873;2270;3009;3585;3640;4455;5589;6069;6676;7515;8301;8302;8777;9115;9236;9493;9788;9856;10343;10344;10696;11132;11539;12405;13417;13418;13868;14749;15651	4737;4738;4739;4740;4741;4742;4743;4744;4745;4746;4747;4748;4749;4750;4751;4752;4753;4754;4755;12751;12752;12753;12754;12755;12756;12757;12758;12759;12760;12761;12762;12763;12764;12765;12766;12767;12768;12769;12770;12771;12772;12773;12774;12775;12776;12777;13247;13248;13249;13250;13251;13252;13253;13254;13255;13256;13257;13258;13259;13260;13261;13262;13263;13264;13265;13266;13267;13268;13269;1327…	3810;3811;3812;3813;3814;3815;3816;3817;3818;3819;3820;3821;3822;3823;3824;3825;3826;3827;10135;10136;10137;10138;10139;10140;10141;10142;10143;10144;10145;10146;10147;10148;10149;10150;10151;10152;10153;10154;10547;10548;10549;10550;10551;10552;10553;10554;10555;10556;10557;10558;10559;10560;10561;10562;10563;10564;10565;10566;10567;10568;10569;10570;10571;10572;10573;10574;11619;11620;11621;160…	3823;10148;10557;11621;16042;19382;25118;29716;30221;36360;47101;51554;57670;65526;72682;72684;76919;80011;81060;83149;85448;86056;89945;89965;92629;96105;99751;106827;116567;116589;121475;129973;137827			A0A3Q7VXT6	HS71A_HUMAN	P0DMV8	0	0.991	0.997	Heat shock 70 kDa protein 1A OS=Homo sapiens OX=9606 GN=HSPA1A PE=1 SV=1	Match	FALSE	FALSE	405200000	623070000	610140000	806100000	643290000	320370000	684450000	666330000	374580000	374280000
290	XP_026347360.1	XP_026347360.1	XP_026347360.1	plectin-like, partial [Ursus arctos horribilis]	LOC113250233 LOC113250232	34	31	31	1	34	31	31	68.9	63	63	68.83	624	624	0	208.81	380	495;779;816;973;1374;1375;1647;2000;2559;3949;4016;4017;4308;4477;4778;6149;7373;7520;7934;7951;8129;8387;11815;11877;12110;12111;12118;12119;12152;12654;12893;12894;13170;13459	True;True;True;True;True;True;False;True;True;False;True;True;True;True;True;True;True;True;True;True;False;True;True;True;True;True;True;True;True;True;True;True;True;True	545;867;910;1100;1525;1526;1820;2189;2808;4335;4407;4408;4723;4916;5240;6778;8134;8291;8756;8775;8976;9252;13178;13248;13513;13514;13522;13523;13563;14123;14387;14388;14695;15005	6058;6059;6060;6061;6062;6063;6064;6065;6066;6067;6068;6069;6070;6071;6072;10128;10635;10636;10637;10638;10639;10640;10641;10642;10643;10644;10645;10646;10647;10648;10649;10650;10651;10652;10653;10654;12449;12450;12451;12452;12453;12454;12455;12456;12457;12458;12459;12460;12461;12462;12463;12464;12465;12466;12467;12468;12469;12470;12471;12472;12473;12474;17048;17049;17050;17051;17052;17053;17054;…	4852;4853;4854;4855;4856;4857;4858;4859;4860;4861;8048;8449;8450;8451;8452;8453;8454;8455;8456;8457;8458;8459;8460;8461;8462;8463;8464;8465;9884;9885;9886;9887;9888;9889;9890;9891;9892;9893;9894;9895;9896;9897;9898;9899;9900;9901;9902;9903;9904;9905;13514;13515;13516;13517;13518;13519;15699;15700;15701;15702;15703;15704;15705;15706;15707;15708;18558;18559;18560;18561;18562;18563;18564;18565;18566…	4861;8048;8460;9905;13516;13519;15701;18567;23251;35462;35994;36000;38932;40684;43453;58584;71195;72569;76730;76866;78899;81234;113831;114752;117378;117379;117473;117474;117848;123925;126550;126553;129542;131801			A0A3Q7UG82	PLEC_HUMAN	Q15149	0	0.893	0.973	Plectin OS=Homo sapiens OX=9606 GN=PLEC PE=1 SV=3	Match	FALSE	FALSE	247750000	189970000	376250000	321730000	179290000	242730000	197990000	394330000	358700000	322060000
291	XP_026347396.1	XP_026347396.1;XP_026347395.1;XP_026347394.1;XP_026347398.1;XP_026347397.1;XP_026347399.1	XP_026347396.1;XP_026347395.1;XP_026347394.1;XP_026347398.1;XP_026347397.1;XP_026347399.1	collagen alpha-3(VI) chain isoform X3 [Ursus arctos horribilis]; collagen alpha-3(VI) chain isoform X2 [Ursus arctos horribilis]; collagen alpha-3(VI) chain isoform X1 [Ursus arctos horribilis]; collagen alpha-3(VI) chain isoform X5 [Ursus arctos horribil	COL6A3	82;82;82;80;80;75	82;82;82;80;80;75	82;82;82;80;80;75	6	82	82	82	31.6	31.6	31.6	321.45	2981	2981;2987;3187;2580;2780;2385	0	323.31	381	99;167;669;747;1076;2026;2106;2202;2293;2509;2790;2791;3086;3244;3602;3936;3970;4061;4259;5119;5176;5184;5185;5267;5275;5276;5382;5445;5945;5985;6282;6824;7567;7576;7834;8017;8096;8178;8550;8773;8774;8975;8976;8992;9768;9839;9884;9885;9893;9918;9919;10016;10082;10172;10303;10509;10522;10726;10962;10963;10978;11027;11164;11178;11911;12254;12288;12302;12304;12342;12464;12560;12617;12651;12714;13151…	True;True;True;True;True;True;True;True;True;True;True;True;True;True;True;True;True;True;True;True;True;True;True;True;True;True;True;True;True;True;True;True;True;True;True;True;True;True;True;True;True;True;True;True;True;True;True;True;True;True;True;True;True;True;True;True;True;True;True;True;True;True;True;True;True;True;True;True;True;True;True;True;True;True;True;True;True;True;True;True…	111;186;745;834;1207;2218;2310;2413;2512;2754;3061;3062;3388;3562;3955;4320;4356;4457;4670;5618;5684;5692;5693;5779;5797;5798;5906;5976;6545;6587;6927;7536;8345;8357;8652;8845;8938;9029;9503;9504;9833;9834;9835;10062;10063;10081;10926;11005;11053;11054;11062;11089;11090;11198;11268;11364;11502;11735;11749;11976;12238;12239;12256;12310;12460;12478;13284;13686;13687;13721;13735;13737;13779;13917;14…	1325;1326;1327;1328;1329;1330;1331;1332;1333;1334;1335;1336;1337;1338;1339;1340;1341;1342;1343;1344;1345;1346;1347;2315;2316;8518;8519;8520;8521;8522;8523;8524;8525;8526;8527;8528;8529;8530;8531;8532;8533;9792;9793;9794;9795;9796;9797;9798;9799;9800;9801;9802;9803;9804;9805;13800;13801;13802;13803;13804;23768;23769;23770;23771;23772;23773;23774;23775;23776;23777;24844;24845;24846;24847;24848;2553…	1079;1080;1081;1082;1083;1084;1085;1086;1087;1088;1089;1090;1091;1092;1093;1906;6780;6781;6782;6783;6784;6785;6786;6787;6788;6789;6790;6791;6792;7787;7788;7789;7790;7791;7792;7793;7794;7795;7796;10982;10983;10984;10985;18756;18757;18758;18759;18760;18761;19633;19634;19635;20159;20160;20161;20879;22811;22812;22813;25433;25434;25435;25436;25437;27882;27883;27884;29587;29588;32645;35391;35609;35610;…	1088;1906;6786;7795;10985;18756;19633;20160;20879;22811;25433;25434;27882;29588;32645;35391;35612;36368;38469;47405;48003;48173;48179;48790;48960;48962;49951;50707;56478;56756;60027;65831;73004;73087;75674;77385;78440;79271;83276;85768;85771;87650;87655;87788;94625;95309;95519;95523;95593;95844;95848;96731;97289;98313;99485;101448;101547;103236;105503;105507;105692;106193;107389;107567;115136;119…	501;502;503;504;505;506	309;312;780;880;1676;1786	A0A3Q7UGB1	CO6A3_HUMAN	P12111	0	0.881	0.961	Collagen alpha-3(VI) chain OS=Homo sapiens OX=9606 GN=COL6A3 PE=1 SV=5	Match	FALSE	FALSE	209000000	270920000	474750000	2009400000	684130000	618810000	270480000	717400000	798550000	743410000
292	XP_026347496.1	XP_026347496.1	XP_026347496.1	nucleolin [Ursus arctos horribilis]	NCL	7	7	7	1	7	7	7	11.5	11.5	11.5	77.339	715	715	0	14.412	382	681;6902;8854;10643;11496;11778;13484	True;True;True;True;True;True;True	758;7623;9925;11878;12825;13138;15036	8646;85018;85019;85020;85021;111133;111134;111135;111136;111137;111138;131755;131756;131757;131758;141967;141968;145833;145834;169055;169056	6878;66343;66344;86619;86620;86621;102593;110438;110439;113511;132053	6878;66343;86621;102593;110439;113511;132053			A0A3Q7UGJ1	NUCL_HUMAN	P19338	2e-83	0.919	0.979	Nucleolin OS=Homo sapiens OX=9606 GN=NCL PE=1 SV=3	Match	FALSE	FALSE	1332600	1628500	848470	7578700			5210700	15140000	20370000	5227000
293	XP_026347575.1	XP_026347575.1;XP_026347573.1;XP_026347572.1;XP_026347581.1;XP_026347580.1;XP_026347579.1;XP_026347578.1	XP_026347575.1;XP_026347573.1;XP_026347572.1;XP_026347581.1;XP_026347580.1;XP_026347579.1;XP_026347578.1	mitochondrial fission factor isoform X3 [Ursus arctos horribilis]; mitochondrial fission factor isoform X2 [Ursus arctos horribilis]; mitochondrial fission factor isoform X1 [Ursus arctos horribilis]; mitochondrial fission factor isoform X8 [Ursus arctos	MFF	2;2;2;1;1;1;1	2;2;2;1;1;1;1	2;2;2;1;1;1;1	7	2	2	2	5.9	5.9	5.9	39.998	354	354;368;379;317;328;342;353	0	4.6566	384	4159;11202	True;True	4560;12505	47734;138522;138523	37275;107759	37275;107759			A0A3Q7V662	MFF_HUMAN	Q9GZY8	5.4e-81	0.847	0.910	Mitochondrial fission factor OS=Homo sapiens OX=9606 GN=MFF PE=1 SV=1	Match	TRUE	FALSE	9033300				5832300
294	XP_026347574.1	XP_026347574.1	XP_026347574.1	oxygen-dependent coproporphyrinogen-III oxidase, mitochondrial [Ursus arctos horribilis]	CPOX	5	5	5	1	5	5	5	15.3	15.3	15.3	49.292	445	445	0	11.258	385	493;2352;3333;4125;9195	True;True;True;True;True	543;2575;3659;4525;10312	6052;6053;6054;6055;27135;27136;27137;27138;27139;38609;38610;38611;38612;38613;38614;38615;38616;38617;38618;47336;115208;115209;115210;115211	4849;21381;21382;30364;30365;30366;30367;30368;30369;30370;36969;89772	4849;21382;30367;36969;89772			A0A3Q7VYH6	HEM6_HUMAN	P36551	1.2e-153	0.855	0.914	Oxygen-dependent coproporphyrinogen-III oxidase, mitochondrial OS=Homo sapiens OX=9606 GN=CPOX PE=1 SV=3	Match	TRUE	FALSE	8727700	27479000	1792300		4371000		8504100	56963000	9415100	9670900
295	XP_026347616.1	XP_026347616.1	XP_026347616.1	phenylalanine--tRNA ligase beta subunit [Ursus arctos horribilis]	FARSB	4	4	4	1	4	4	4	8.1	8.1	8.1	66.385	589	589	0	8.678	386	5246;5940;6954;12019	True;True;True;True	5756;6538;7678;13410	62173;62174;62175;62176;72204;72205;72206;72207;72208;72209;72210;85458;85459;85460;85461;85462;149500;149501;149502;149503;149504;149505;149506;149507;149508;149509	48572;56449;66688;66689;116497;116498;116499;116500;116501;116502	48572;56449;66688;116499			A0A3Q7UGW5	SYFB_HUMAN	Q9NSD9	0	0.951	0.988	Phenylalanine--tRNA ligase beta subunit OS=Homo sapiens OX=9606 GN=FARSB PE=1 SV=3	Match	FALSE	FALSE	1718000	3532500	3383500	6201900	5014100	4593700	8065200	12548000	13785000	7797000
296	XP_026347647.1	XP_026347647.1	XP_026347647.1	striated muscle preferentially expressed protein kinase [Ursus arctos horribilis]	SPEG	21	21	21	1	21	21	21	8.8	8.8	8.8	347.28	3194	3194	0	43.045	388	26;3176;3404;3793;3820;4328;4442;5972;6683;7400;7533;7597;7894;7914;7964;8141;8201;9790;10935;11035;13638	True;True;True;True;True;True;True;True;True;True;True;True;True;True;True;True;True;True;True;True;True	27;3488;3739;4165;4195;4746;4879;6573;7380;8161;8308;8380;8715;8735;8788;8988;9053;10949;12208;12319;15206	336;337;36497;36498;36499;39501;39502;39503;43726;43978;50088;51557;72490;72491;72492;72493;72494;82373;91656;91657;91658;91659;93382;93383;93384;93385;93386;93387;93388;93389;93390;93391;93392;93393;94128;94129;98032;98033;98034;98035;98224;98878;98879;98880;101295;101296;101297;101298;101299;101300;101301;101302;101303;101304;101305;101306;101307;101981;101982;101983;101984;121771;121772;121773…	261;262;28701;31048;31049;31050;34227;34416;39123;40319;56663;56664;56665;64267;71420;71421;72730;72731;72732;72733;72734;72735;72736;72737;72738;72739;72740;72741;73311;76318;76319;76320;76465;76994;76995;78962;78963;78964;78965;78966;78967;78968;78969;78970;78971;78972;78973;79505;79506;94870;94871;94872;94873;94874;94875;94876;94877;94878;105197;105198;105199;105200;105201;105202;106272;106273…	262;28701;31048;34227;34416;39123;40319;56664;64267;71420;72739;73311;76318;76465;76994;78973;79506;94877;105200;106273;134192			A0A3Q7WBE1	SPEG_HUMAN	Q15772	0	0.925	0.965	Striated muscle preferentially expressed protein kinase OS=Homo sapiens OX=9606 GN=SPEG PE=1 SV=4	Match	FALSE	FALSE	37999000	36845000	99141000	45555000	64991000	73526000	21494000	69289000	41950000	44277000
297	XP_026347648.1	XP_026347648.1	XP_026347648.1	desmin [Ursus arctos horribilis]	DES	54	54	48	1	54	54	48	86	86	82.6	53.562	471	471	0	323.31	389	231;415;612;962;1039;1822;1924;2067;2459;2460;2799;2842;3149;3203;3212;3213;3455;3456;4630;4964;5021;5022;5307;5308;5794;5795;6409;7409;7410;7774;8405;8406;9005;9006;9522;9594;9993;10133;10223;10233;10696;10965;11432;11587;11798;11952;12195;12196;12395;12429;12430;13241;13288;13289	True;True;True;True;True;True;True;True;True;True;True;True;True;True;True;True;True;True;True;True;True;True;True;True;True;True;True;True;True;True;True;True;True;True;True;True;True;True;True;True;True;True;True;True;True;True;True;True;True;True;True;True;True;True	259;453;680;1087;1168;2006;2110;2268;2694;2695;3070;3071;3117;3118;3458;3518;3528;3529;3794;3795;5080;5081;5442;5509;5510;5511;5830;5831;6377;6378;7064;8170;8171;8586;9278;9279;9280;9281;10097;10098;10670;10745;11174;11322;11416;11426;11941;12243;12755;12923;13160;13330;13613;13614;13840;13875;13876;14770;14820;14821	3003;3004;3005;3006;3007;3008;3009;3010;3011;3012;3013;3014;3015;3016;3017;3018;3019;3020;5047;5048;5049;5050;5051;5052;5053;7740;7741;7742;7743;7744;7745;7746;7747;7748;7749;7750;12322;12323;12324;12325;12326;12327;12328;12329;12330;12331;12332;13192;13193;13194;13195;13196;13197;13198;13199;13200;13201;13202;13203;13204;13205;13206;13207;13208;13209;13210;13211;13212;13213;21504;21505;21506;215…	2447;2448;2449;2450;2451;2452;2453;2454;2455;2456;2457;2458;2459;2460;2461;4071;4072;4073;4074;6143;6144;6145;6146;6147;6148;6149;6150;6151;9794;9795;9796;9797;9798;9799;10495;10496;10497;10498;10499;10500;10501;10502;10503;10504;10505;10506;10507;10508;10509;10510;10511;10512;10513;10514;10515;10516;16981;16982;16983;16984;16985;16986;16987;16988;16989;16990;16991;16992;16993;16994;16995;16996;1…	2457;4074;6145;9798;10496;17000;17807;19370;22241;22246;25492;25808;28474;29071;29149;29162;31431;31436;42062;45451;46414;46451;49249;49265;54819;54858;61439;71452;71470;75118;81347;81358;87880;87903;92499;92991;96498;97912;98751;98808;102972;105529;109775;111520;113716;115544;118331;118335;121156;121509;121512;130127;130471;130488	507;508;509;510;511	264;266;347;353;397	A0A3Q7VF11	DESM_HUMAN	P17661	2.8e-106	0.975	0.994	Desmin OS=Homo sapiens OX=9606 GN=DES PE=1 SV=3	Match	FALSE	FALSE	4255300000	3197000000	775460000	4378200000	1608300000	3241800000	6896600000	5137300000	3571900000	4008300000
298	XP_026347663.1	XP_026347663.1	XP_026347663.1;XP_026343623.1;XP_026334479.1	tubulin alpha-4A chain [Ursus arctos horribilis]	LOC113250431	18;2;2	18;2;2	5;0;0	3	18	18	5	51.8	51.8	14.7	49.924	448	448;112;395	0	139.73	391	1264;1293;1294;1429;2269;4096;5461;6798;7267;8011;9045;9763;9764;10228;10632;11592;12564;14121	True;True;True;True;True;True;True;True;True;True;True;True;True;True;True;True;True;True	1407;1408;1437;1438;1583;1584;2487;4494;5994;7506;7507;8023;8839;10138;10921;10922;11421;11867;12928;14024;15734;15735	15723;15724;15725;15726;15727;15728;15729;15730;15731;15732;15733;15734;15735;15736;15737;15738;15739;15740;15741;15742;15743;15744;15745;15746;16186;16187;16188;16189;16190;16191;16192;16193;16194;16195;16196;16197;16198;16199;16200;16201;16202;16203;16204;16205;16206;16207;16208;16209;16210;17575;17576;17577;17578;17579;17580;17581;17582;17583;17584;17585;26281;26282;26283;26284;26285;26286;262…	12467;12468;12469;12470;12471;12472;12473;12474;12823;12824;12825;12826;12827;12828;12829;12830;12831;12832;12833;12834;12835;12836;12837;12838;12839;13921;13922;13923;13924;13925;20717;20718;20719;20720;20721;20722;20723;20724;20725;20726;20727;20728;20729;20730;20731;20732;36614;36615;36616;36617;36618;36619;50846;50847;50848;50849;50850;50851;50852;50853;50854;50855;50856;50857;50858;50859;508…	12474;12823;12838;13923;20726;36618;50852;65478;70172;77304;88273;94576;94600;98782;102492;111598;122801;138504	512;513;514;515	302;313;377;398	A0A3Q7VF22	TBA4A_HUMAN	P68366	0	1.000	1.000	Tubulin alpha-4A chain OS=Homo sapiens OX=9606 GN=TUBA4A PE=1 SV=1	Match	FALSE	FALSE	34088000	62042000	50045000	93426000	41665000	29383000	53908000	152220000	88838000	70474000
299	XP_026347722.1	XP_026347722.1	XP_026347722.1	mitochondrial chaperone BCS1 isoform X1 [Ursus arctos horribilis]	LOC113250450	8	8	8	1	8	8	8	26.3	26.3	26.3	47.25	419	419	0	17.64	392	2709;3767;4784;6321;8067;10202;11879;12477	True;True;True;True;True;True;True;True	2973;4134;5246;6968;8901;11394;13250;13930	31513;43347;43348;43349;43350;43351;43352;43353;43354;43355;43356;43357;43358;55733;55734;77229;77230;77231;77232;77233;77234;77235;77236;77237;77238;77239;77240;99959;126533;126534;126535;126536;126537;126538;126539;126540;126541;126542;147390;156394;156395;156396;156397;156398;156399;156400;156401;156402	24844;33945;33946;33947;33948;33949;33950;33951;33952;43576;43577;60369;60370;60371;60372;60373;60374;60375;60376;77851;98568;98569;98570;98571;114769;122022;122023;122024;122025;122026	24844;33951;43576;60371;77851;98570;114769;122025			A0A3Q7VYX1	BCS1_HUMAN	Q9Y276	1.2e-185	0.964	0.993	Mitochondrial chaperone BCS1 OS=Homo sapiens OX=9606 GN=BCS1L PE=1 SV=1	Match	TRUE	FALSE	15701000	23278000	23257000	3091500	10099000	24544000	12638000	14493000	26620000	15698000
300	XP_026347767.1	XP_026347767.1;XP_026347766.1;XP_026347765.1;XP_026347772.1;XP_026347764.1;XP_026347763.1;XP_026347762.1;XP_026347769.1	XP_026347767.1;XP_026347766.1;XP_026347765.1;XP_026347772.1;XP_026347764.1;XP_026347763.1;XP_026347762.1;XP_026347769.1	tensin-1 isoform X6 [Ursus arctos horribilis]; tensin-1 isoform X5 [Ursus arctos horribilis]; tensin-1 isoform X4 [Ursus arctos horribilis]; tensin-1 isoform X9 [Ursus arctos horribilis]; tensin-1 isoform X3 [Ursus arctos horribilis]; tensin-1 isoform X2	TNS1	3;3;3;3;3;3;3;3	3;3;3;3;3;3;3;3	3;3;3;3;3;3;3;3	8	3	3	3	2.7	2.7	2.7	175.23	1643	1643;1713;1721;1734;1741;1749;1754;1864	0	5.6659	393	1223;6966;10577	True;True;True	1363;7691;11811	15338;85571;131041;131042;131043;131044;131045;131046;131047;131048;131049	12181;66767;102046;102047;102048;102049	12181;66767;102046			A0A3Q7WBS5	TENS1_HUMAN	Q9HBL0	6.9e-119	0.886	0.921	Tensin-1 OS=Homo sapiens OX=9606 GN=TNS1 PE=1 SV=2	Match	FALSE	FALSE	7050600		5514700		5703800	4467800		5629300	7169100	6649900
301	XP_026347793.1	XP_026347793.1;XP_026347792.1;XP_026347798.1;XP_026347791.1;XP_026347790.1;XP_026347789.1;XP_026347797.1;XP_026347788.1;XP_026347796.1;XP_026347795.1	XP_026347793.1;XP_026347792.1;XP_026347798.1;XP_026347791.1;XP_026347790.1;XP_026347789.1;XP_026347797.1;XP_026347788.1;XP_026347796.1;XP_026347795.1	fibronectin isoform X6 [Ursus arctos horribilis]; fibronectin isoform X5 [Ursus arctos horribilis]; fibronectin isoform X10 [Ursus arctos horribilis]; fibronectin isoform X4 [Ursus arctos horribilis]; fibronectin isoform X3 [Ursus arctos horribilis]; fibr	FN1	5;5;5;5;5;5;5;5;5;5	5;5;5;5;5;5;5;5;5;5	5;5;5;5;5;5;5;5;5;5	10	5	5	5	3.7	3.7	3.7	239.27	2175	2175;2265;2266;2270;2295;2360;2361;2385;2386;2476	0	13.847	394	6210;6566;7148;9258;11676	True;True;True;True;True	6843;7245;7893;10380;13023	75821;75822;75823;75824;80872;88237;115973;115974;144544	59289;59290;63096;68775;90392;90393;112491	59289;63096;68775;90392;112491			A0A3Q7VFD7	FINC_HUMAN	P02751	0	0.828	0.863	Fibronectin OS=Homo sapiens OX=9606 GN=FN1 PE=1 SV=5	Match	FALSE	FALSE	4700100	1580600	10635000					3681600
302	XP_026347799.1	XP_026347799.1	XP_026347799.1	bifunctional purine biosynthesis protein PURH [Ursus arctos horribilis]	ATIC	13	13	13	1	13	13	13	33.1	33.1	33.1	64.713	592	592	0	39.707	395	961;2286;3108;6631;6793;8949;9111;10568;11504;11720;11728;12045;13618	True;True;True;True;True;True;True;True;True;True;True;True;True	1086;2505;3414;7324;7501;10030;10208;11802;12833;13075;13083;13440;15186	12318;12319;12320;12321;26396;26397;35785;35786;35787;35788;35789;81595;83867;112093;112094;112095;112096;112097;112098;112099;112100;114088;131016;142040;142041;142042;142043;142044;142045;142046;145164;145244;145245;145246;145247;145248;145249;145250;145251;145252;145253;145254;145255;145256;145257;145258;149810;149811;149812;149813;149814;171514;171515	9792;9793;20803;20804;28146;63631;65452;87346;87347;87348;87349;87350;87351;87352;88916;102025;110491;110492;112972;113045;113046;113047;113048;113049;113050;113051;113052;113053;113054;113055;116725;116726;116727;116728;134035;134036	9792;20804;28146;63631;65452;87349;88916;102025;110492;112972;113051;116727;134036			A0A3Q7VZ45	PUR9_HUMAN	P31939	0	0.948	0.997	Bifunctional purine biosynthesis protein PURH OS=Homo sapiens OX=9606 GN=ATIC PE=1 SV=3	Match	FALSE	FALSE	24549000	44446000	32765000	39265000	37079000	17130000	35995000	47633000	35399000	23439000
303	XP_026347817.1	XP_026347817.1;XP_026347819.1	XP_026347817.1;XP_026347819.1	lanC-like protein 1 isoform X1 [Ursus arctos horribilis]; lanC-like protein 1 isoform X2 [Ursus arctos horribilis]	LANCL1	3;2	3;2	3;2	2	3	3	3	9	9	9	45.338	399	399;338	0	4.6491	396	7850;8110;10707	True;True;True	8670;8953;11952	97430;100999;101000;101001;101002;132388;132389;132390;132391;132392;132393;132394	75863;78721;78722;78723;78724;103035;103036;103037	75863;78722;103037			A0A3Q7VFG2	LANC1_HUMAN	O43813	0	0.912	0.977	Glutathione S-transferase LANCL1 OS=Homo sapiens OX=9606 GN=LANCL1 PE=1 SV=1	Match	FALSE	FALSE	3320500	3895000	4054100				4151400	3124400	3994300	5733500
304	XP_026347821.1	XP_026347821.1;XP_026347823.1;XP_026347822.1;XP_026347824.1	XP_026347821.1;XP_026347823.1;XP_026347822.1;XP_026347824.1	long-chain specific acyl-CoA dehydrogenase, mitochondrial isoform X1 [Ursus arctos horribilis]; long-chain specific acyl-CoA dehydrogenase, mitochondrial isoform X3 [Ursus arctos horribilis]; long-chain specific acyl-CoA dehydrogenase, mitochondrial isofo	ACADL	26;24;23;18	26;24;23;18	26;24;23;18	4	26	26	26	51.6	51.6	51.6	48.355	430	430;375;392;356	0	192.67	397	382;383;989;990;1020;1021;1523;1869;2368;3297;3403;3996;5356;5357;6307;6421;6617;6826;7680;7681;8042;8043;8215;10136;10151;14297	True;True;True;True;True;True;True;True;True;True;True;True;True;True;True;True;True;True;True;True;True;True;True;True;True;True	416;417;1116;1117;1147;1148;1149;1150;1686;1687;2054;2591;2592;3623;3737;3738;4384;4385;5880;5881;6953;7078;7307;7538;8485;8486;8872;8873;9070;9071;11325;11342;15932	4690;4691;4692;4693;4694;4695;4696;4697;4698;4699;4700;4701;4702;4703;4704;4705;4706;4707;4708;4709;4710;4711;4712;4713;4714;4715;4716;4717;4718;4719;4720;4721;4722;4723;4724;4725;4726;4727;4728;4729;4730;12560;12561;12562;12563;12564;12565;12566;12567;12568;12569;12570;12571;12572;12573;12574;12575;12576;12577;12578;12579;12580;12581;12582;12583;12584;12585;12945;12946;12947;12948;12949;12950;12…	3773;3774;3775;3776;3777;3778;3779;3780;3781;3782;3783;3784;3785;3786;3787;3788;3789;3790;3791;3792;3793;3794;3795;3796;3797;3798;3799;3800;3801;3802;3803;3804;3805;3806;9968;9969;9970;9971;9972;9973;9974;9975;9976;9977;9978;9979;9980;9981;9982;9983;9984;9985;9986;9987;9988;9989;10290;10291;10292;10293;10294;10295;10296;10297;10298;10299;10300;10301;10302;10303;10304;10305;10306;10307;10308;10309…	3774;3806;9972;9983;10316;10323;14718;17400;21467;30086;31040;35821;49722;49732;60237;61512;63506;65844;74192;74202;77596;77609;79650;97959;98093;139790	516;517;518;519;520;521	161;172;239;285;306;418	A0A3Q7UHF9	ACADL_HUMAN	P28330	2.8e-206	0.860	0.956	Long-chain specific acyl-CoA dehydrogenase, mitochondrial OS=Homo sapiens OX=9606 GN=ACADL PE=1 SV=2	Match	TRUE	FALSE	988550000	912580000	1071100000	648070000	717030000	805590000	406220000	296550000	842320000	852210000
305	XP_026347899.1	XP_026347899.1	XP_026347899.1	omega-amidase NIT2 [Ursus arctos horribilis]	NIT2	5	5	5	1	5	5	5	22.6	22.6	22.6	31.179	283	283	0	18.966	398	1270;4503;5719;6406;6665	True;True;True;True;True	1414;4945;6285;7061;7358	15783;15784;15785;15786;15787;15788;15789;15790;15791;15792;15793;15794;52300;52301;52302;68857;68858;68859;68860;78602;82053;82054;82055;82056;82057;82058;82059;82060;82061	12497;12498;12499;12500;12501;12502;12503;12504;12505;40936;53745;53746;53747;53748;61421;64019;64020;64021;64022	12502;40936;53745;61421;64022			A0A3Q7VZD2	NIT2_HUMAN	Q9NQR4	8.4e-131	0.895	0.975	Omega-amidase NIT2 OS=Homo sapiens OX=9606 GN=NIT2 PE=1 SV=1	Match	FALSE	FALSE	10651000	24183000	12577000	18042000	18783000	10849000		17141000	12848000	10475000
306	XP_026347901.1	XP_026347901.1	XP_026347901.1;XP_026362406.1	NADH-ubiquinone oxidoreductase 75 kDa subunit, mitochondrial [Ursus arctos horribilis]	NDUFS1	57;1	57;1	57;1	2	57	57	57	78.5	78.5	78.5	79.592	727	727;745	0	323.31	399	784;1277;1373;1737;1811;1999;2458;2585;3216;3217;3226;3258;3579;4315;4403;4740;5178;5179;5708;6462;6498;6505;6878;8009;8054;8055;8255;8256;8419;8420;8505;8506;8694;8695;8847;8848;8879;9202;9241;9492;9570;9906;10335;10908;11212;11213;11418;12214;12232;12295;12296;12388;12575;12865;12866;13012;13509	True;True;True;True;True;True;True;True;True;True;True;True;True;True;True;True;True;True;True;True;True;True;True;True;True;True;True;True;True;True;True;True;True;True;True;True;True;True;True;True;True;True;True;True;True;True;True;True;True;True;True;True;True;True;True;True;True	873;874;1421;1524;1916;1994;1995;2188;2693;2839;2840;3532;3533;3534;3543;3579;3928;4730;4835;4836;5199;5686;5687;6274;7133;7134;7173;7180;7181;7598;8837;8885;8886;8887;9117;9118;9119;9301;9302;9303;9304;9437;9438;9439;9440;9723;9724;9725;9916;9917;9952;10319;10362;10637;10718;11075;11076;11538;12180;12516;12517;12740;13634;13635;13656;13728;13729;13832;14036;14037;14356;14357;14524;15061;15062;15…	10198;10199;10200;10201;10202;10203;10204;10205;10206;10207;10208;10209;10210;10211;10212;10213;10214;10215;10216;10217;10218;10219;10220;10221;10222;10223;10224;10225;10226;10227;10228;10229;10230;10231;10232;10233;10234;10235;10236;10237;10238;10239;10240;10241;10242;10243;10244;10245;10246;10247;10248;10249;10250;10251;10252;10253;10254;10255;10256;10257;10258;10259;10260;10261;10262;10263;102…	8100;8101;8102;8103;8104;8105;8106;8107;8108;8109;8110;8111;8112;8113;8114;8115;8116;8117;8118;8119;8120;8121;8122;8123;8124;8125;8126;8127;8128;8129;8130;8131;8132;8133;8134;8135;8136;8137;8138;8139;8140;8141;8142;8143;8144;8145;8146;8147;8148;8149;8150;8151;8152;8153;8154;8155;8156;8157;8158;8159;8160;8161;8162;8163;8164;8165;8166;8167;8168;12579;12580;12581;12582;12583;12584;12585;12586;12587;…	8146;12594;13497;16343;16870;18549;22238;23567;29221;29224;29341;29666;32510;39031;39857;43196;48007;48034;53630;62144;62500;62547;66206;77275;77677;77692;80040;80067;81591;81625;82686;82705;84941;84958;86587;86601;86730;89839;90182;92142;92792;95718;99750;104955;107808;107833;109661;118596;118812;120118;120141;121119;123026;126303;126332;127861;132246	522;523;524;525;526;527;528;529;530;531;532;533;534;535;536;537	58;77;94;97;144;145;204;254;277;306;329;473;502;513;632;696	A0A3Q7VFP8	NDUS1_HUMAN	P28331	0	0.981	0.994	NADH-ubiquinone oxidoreductase 75 kDa subunit, mitochondrial OS=Homo sapiens OX=9606 GN=NDUFS1 PE=1 SV=3	Match	TRUE	TRUE	6900600000	6635600000	6458300000	5886900000	5678400000	7061100000	5361600000	4109500000	7167600000	6819100000
307	XP_026347909.1	XP_026347909.1	XP_026347909.1	mitochondrial import receptor subunit TOM70 [Ursus arctos horribilis]	TOMM70	15	15	15	1	15	15	15	31	31	31	67.373	609	609	0	63.178	400	9;114;526;1179;1522;3947;4256;4306;5676;7892;8772;9557;9569;13977;14122	True;True;True;True;True;True;True;True;True;True;True;True;True;True;True	10;128;579;1317;1685;4333;4667;4721;6235;8713;9832;10705;10717;15579;15736	111;112;113;1521;1522;1523;1524;6558;6559;6560;6561;6562;6563;6564;6565;14870;14871;14872;18532;18533;18534;18535;45347;45348;45349;45350;45351;45352;49218;49219;49220;49221;49222;49223;49224;49225;49801;49802;49803;49804;49805;49806;49807;49808;49809;49810;49811;49812;49813;49814;49815;49816;68250;68251;68252;68253;97944;97945;97946;97947;97948;97949;97950;97951;97952;97953;97954;97955;97956;979…	92;93;94;1236;1237;1238;1239;5242;5243;5244;5245;11787;14703;35437;38464;38465;38897;38898;38899;38900;38901;38902;38903;38904;38905;38906;38907;38908;38909;38910;38911;53289;53290;76240;76241;76242;76243;76244;76245;76246;76247;76248;76249;76250;76251;76252;76253;76254;76255;76256;76257;76258;76259;76260;76261;76262;76263;85747;85748;85749;85750;85751;85752;85753;85754;85755;85756;85757;85758;85…	92;1236;5243;11787;14703;35437;38464;38900;53290;76246;85755;92685;92782;137309;138511			A0A3Q7VZD8	TOM70_HUMAN	O94826	5.7e-174	0.977	0.993	Mitochondrial import receptor subunit TOM70 OS=Homo sapiens OX=9606 GN=TOMM70 PE=1 SV=1	Match	TRUE	FALSE	174990000	84849000	84752000	43523000	89770000	60490000	89138000	48748000	69968000	50971000
308	XP_026347986.1	XP_026347986.1	XP_026347986.1	NADH dehydrogenase [ubiquinone] 1 beta subcomplex subunit 3 [Ursus arctos horribilis]	NDUFB3 LOC113259469	3	3	3	1	3	3	3	30.9	30.9	30.9	11.006	97	97	0	10.341	401	4332;5289;6901	True;True;True	4750;5811;7622	50121;50122;50123;50124;50125;50126;50127;50128;50129;50130;50131;50132;50133;50134;50135;50136;50137;62838;62839;62840;62841;62842;62843;62844;62845;62846;62847;62848;62849;62850;62851;62852;62853;62854;62855;85007;85008;85009;85010;85011;85012;85013;85014;85015;85016;85017	39151;39152;39153;39154;39155;39156;39157;39158;39159;39160;39161;39162;39163;39164;49093;49094;49095;49096;49097;49098;49099;49100;49101;49102;49103;49104;49105;49106;49107;49108;66335;66336;66337;66338;66339;66340;66341;66342	39160;49093;66336			A0A3Q7UHU0	NDUB3_HUMAN	O43676	4.2e-41	0.835	0.948	NADH dehydrogenase [ubiquinone] 1 beta subcomplex subunit 3 OS=Homo sapiens OX=9606 GN=NDUFB3 PE=1 SV=3	Match	TRUE	TRUE	112460000	51587000	132840000	46712000	102180000	98637000	26623000	43851000	63159000	54249000
309	XP_026348040.1	XP_026348040.1	XP_026348040.1	60 kDa heat shock protein, mitochondrial [Ursus arctos horribilis]	HSPD1	40	40	40	1	40	40	40	69.1	69.1	69.1	60.986	573	573	0	323.31	402	129;743;930;1481;1482;1527;1747;2630;3254;3829;3830;4148;4149;4475;4693;4775;5411;5412;5768;5819;5885;6005;6377;6461;7338;7915;8273;8782;10592;11295;11731;11745;12079;12546;12547;12556;12557;12573;12574;13397	True;True;True;True;True;True;True;True;True;True;True;True;True;True;True;True;True;True;True;True;True;True;True;True;True;True;True;True;True;True;True;True;True;True;True;True;True;True;True;True	145;827;828;829;1050;1640;1641;1693;1926;2885;3575;4205;4206;4549;4550;4914;5146;5147;5237;5938;5939;6346;6404;6479;6610;7028;7132;8099;8736;9136;9844;11826;12608;13086;13087;13102;13479;14005;14006;14007;14016;14017;14034;14035;14934	1756;1757;1758;1759;1760;1761;1762;1763;1764;1765;1766;1767;1768;1769;1770;1771;1772;1773;1774;1775;9687;9688;9689;9690;9691;9692;9693;9694;9695;9696;9697;9698;9699;9700;9701;9702;9703;9704;9705;9706;9707;9708;9709;9710;9711;9712;9713;9714;9715;9716;9717;9718;9719;9720;9721;9722;9723;9724;9725;11875;11876;11877;11878;11879;11880;11881;11882;11883;11884;11885;11886;11887;11888;11889;18200;18201;18…	1443;1444;1445;1446;1447;1448;1449;1450;1451;1452;1453;1454;1455;1456;1457;1458;1459;1460;1461;7714;7715;7716;7717;7718;7719;7720;7721;7722;7723;7724;7725;7726;7727;7728;7729;7730;7731;7732;7733;7734;7735;7736;7737;7738;9433;9434;9435;9436;9437;9438;9439;9440;9441;9442;9443;9444;14446;14447;14448;14449;14450;14451;14452;14453;14454;14455;14456;14457;14458;14459;14460;14461;14462;14463;14464;14465…	1451;7735;9435;14446;14461;14841;16437;24012;29649;34467;34499;37112;37141;40680;42724;43412;50323;50360;54615;55090;55915;56996;60999;62101;70888;76483;80328;85896;102148;108661;113092;113271;117049;122630;122688;122734;122741;122993;123010;131238	538;539;540;541;542	40;55;145;356;477	A0A3Q7V7F0	CH60_HUMAN	P10809	0	0.984	0.998	60 kDa heat shock protein, mitochondrial OS=Homo sapiens OX=9606 GN=HSPD1 PE=1 SV=2	Match	TRUE	FALSE	4273300000	3558800000	2008000000	2354300000	2685600000	3170400000	2591900000	1891900000	2350200000	2382800000
310	XP_026348044.1	XP_026348044.1	XP_026348044.1	10 kDa heat shock protein, mitochondrial isoform X4 [Ursus arctos horribilis]	HSPE1	11	11	11	1	11	11	11	79.4	79.4	79.4	10.932	102	102	0	28.923	403	458;1819;3496;4014;4031;4207;6310;12527;12907;12942;13577	True;True;True;True;True;True;True;True;True;True;True	506;2003;3839;4405;4423;4615;6956;13983;14402;14441;15141	5673;21484;21485;21486;21487;40455;40456;40457;40458;40459;40460;40461;40462;40463;40464;40465;40466;40467;40468;40469;40470;40471;40472;46078;46079;46080;46081;46082;46083;46084;46085;46208;46209;46210;46211;48620;48621;48622;48623;48624;77098;77099;77100;77101;77102;77103;77104;77105;77106;156883;156884;156885;156886;156887;156888;156889;156890;162326;162327;162328;162329;162330;162331;162332;1…	4543;16969;31760;31761;31762;31763;31764;31765;31766;31767;31768;31769;31770;31771;31772;31773;31774;31775;35989;35990;35991;35992;36086;36087;37999;38000;60264;60265;60266;60267;122403;122404;122405;122406;126694;126695;126696;126697;126698;127017;127018;127019;127020;127021;127022;127023;127024;127025;127026;127027;127028;127029;127030;127031;127032;127033;127034;127035;127036;127037;133566;133…	4543;16969;31770;35991;36086;38000;60267;122403;126695;127020;133571	543	32	A0A3Q7VZU6	CH10_HUMAN	P61604	2.6e-47	1.000	1.000	10 kDa heat shock protein, mitochondrial OS=Homo sapiens OX=9606 GN=HSPE1 PE=1 SV=2	Match	TRUE	FALSE	109730000	120850000	41116000	27088000	66545000	161410000	68629000	70530000	110170000	122030000
311	XP_026348093.1	XP_026348093.1;XP_026348092.1;XP_026348091.1	XP_026348093.1;XP_026348092.1;XP_026348091.1	glutaminase kidney isoform, mitochondrial isoform X3 [Ursus arctos horribilis]; glutaminase kidney isoform, mitochondrial isoform X2 [Ursus arctos horribilis]; glutaminase kidney isoform, mitochondrial isoform X1 [Ursus arctos horribilis]	GLS	2;2;2	2;2;2	2;2;2	3	2	2	2	3.2	3.2	3.2	60.976	560	560;599;670	0.0039409	2.7742	405	12189;12958	True;True	13606;14459	151782;162990;162991;162992;162993;162994	118282;127202	118282;127202			A0A3Q7VG85	GLSK_HUMAN	O94925	1.7e-130	0.958	0.978	Glutaminase kidney isoform, mitochondrial OS=Homo sapiens OX=9606 GN=GLS PE=1 SV=1	Match	TRUE	FALSE		1818600						3232800	2410600	2953200
312	XP_026348108.1	XP_026348108.1	XP_026348108.1	3-hydroxyisobutyryl-CoA hydrolase, mitochondrial [Ursus arctos horribilis]	HIBCH	13	13	13	1	13	13	13	42.6	42.6	42.6	43.035	385	385	0	42.106	406	323;1322;2299;2860;3487;4915;5167;7109;7788;7976;9377;10750;10763	True;True;True;True;True;True;True;True;True;True;True;True;True	355;1469;2519;3141;3828;3829;5384;5675;7848;8600;8801;8802;10515;12001;12002;12015	3961;3962;3963;3964;3965;3966;3967;3968;3969;16559;16560;16561;16562;16563;16564;16565;16566;16567;16568;16569;16570;16571;16572;16573;16574;16575;16576;16577;16578;26560;32970;32971;32972;32973;32974;32975;32976;32977;32978;40316;40317;40318;40319;40320;40321;40322;40323;40324;40325;40326;40327;40328;40329;40330;40331;40332;40333;40334;40335;40336;40337;40338;40339;40340;40341;40342;40343;40344;…	3206;3207;3208;3209;3210;13120;13121;13122;13123;13124;13125;13126;13127;13128;13129;13130;13131;13132;13133;13134;13135;13136;20929;25921;25922;25923;31654;31655;31656;31657;31658;31659;31660;31661;31662;31663;31664;31665;31666;31667;31668;31669;31670;31671;31672;31673;31674;31675;31676;31677;44918;44919;44920;44921;44922;44923;44924;44925;44926;44927;44928;44929;44930;44931;44932;44933;44934;44…	3208;13126;20929;25923;31668;44923;47887;68343;75204;77053;91528;103459;103590	544;545;546	63;166;336	A0A3Q7VGA0	HIBCH_HUMAN	Q6NVY1	2.2e-204	0.891	0.966	3-hydroxyisobutyryl-CoA hydrolase, mitochondrial OS=Homo sapiens OX=9606 GN=HIBCH PE=1 SV=2	Match	TRUE	FALSE	196070000	164400000	113340000	95493000	117050000	118920000	124770000	76242000	103650000	120360000
313	XP_026348214.1	XP_026348214.1;XP_026348213.1	XP_026348214.1;XP_026348213.1;XP_026348219.1;REV__XP_026348214.1;REV__XP_026348213.1	titin isoform X2 [Ursus arctos horribilis]; titin isoform X1 [Ursus arctos horribilis]	TTN	1736;1736;161;1;1	1736;1736;161;1;1	304;304;0;1;1	5	1736	1736	304	61.3	61.3	11.2	3713.7	33431	33431;34350;5586;33431;34350	0	323.31	408	13;14;32;33;43;44;68;69;88;127;138;143;144;154;155;156;157;178;197;198;205;225;226;227;228;237;241;244;245;246;255;263;267;280;286;288;289;292;294;295;296;297;299;300;306;312;354;375;392;395;397;398;400;403;405;406;409;411;425;426;430;453;469;470;472;473;481;486;489;544;560;561;572;601;609;611;657;658;729;758;811;817;818;829;830;841;842;850;854;858;859;862;880;885;886;887;888;896;902;920;921;925;…	True;True;True;True;True;True;True;True;True;True;True;True;True;True;True;True;True;True;True;True;True;True;True;True;True;True;True;True;True;True;True;True;True;True;True;True;True;True;True;True;True;True;True;True;True;True;True;True;True;True;True;True;True;True;True;True;True;True;True;True;True;True;True;True;True;True;True;True;True;True;True;True;True;True;True;True;True;True;True;True…	14;15;35;36;47;48;73;74;100;143;154;159;160;171;172;173;174;199;218;219;227;253;254;255;256;265;269;272;273;274;283;291;295;311;317;319;320;323;325;326;327;328;330;331;337;343;386;407;408;428;429;432;434;435;437;441;443;444;447;449;465;466;467;468;472;500;517;518;519;521;522;531;536;539;600;621;622;634;669;677;679;733;734;809;846;904;905;911;912;924;925;926;945;946;958;962;963;968;969;970;975;998…	157;158;159;160;161;162;163;164;165;166;167;168;169;420;421;422;423;424;425;426;427;428;429;551;552;553;554;555;817;818;819;820;821;822;823;824;825;826;827;828;829;830;831;1130;1131;1132;1133;1134;1135;1734;1735;1910;2010;2011;2012;2013;2014;2015;2016;2017;2018;2019;2020;2021;2187;2188;2189;2190;2191;2192;2193;2194;2195;2196;2197;2198;2199;2200;2201;2202;2203;2204;2205;2206;2207;2208;2209;2210;22…	0	0			A0A3Q7W0E2	TITIN_HUMAN	Q8WZ42	0	0.916	0.959	Titin OS=Homo sapiens OX=9606 GN=TTN PE=1 SV=4	Match	FALSE	FALSE	1004500000	540310000	803140000	1580900000	1135800000	1407000000	5890400000	1938600000	673700000	519140000
[truncated: 654 more rows]
[truncated: 1 more columns]

## Sheet: Quantification
Table S3. List of 720 proteins quantified using label-free proteomics in muscle mitochondrial extracts from hibernating vs. summer-active brown bears (Ursus arctos)
[truncated: 722 more rows]
